# Supplementary material for: Glis2 is an early effector of polycystin signaling and a target for therapy in polycystic kidney disease
Source: Nat Commun. 2024 May 1;15:3698. doi: 10.1038/s41467-024-48025-6 (PMC11063051; doi:10.1038/s41467-024-48025-6)
Supplement: Supplementary file 4 — Supplementary Data 1 [file 41467_2024_48025_MOESM4_ESM.xlsx]

## Sheet: 7wk TRAPRNASeq Sequence Quali
SampleID	Genotype	Sex	Total Reads (x 2 M)	Clean Reads (x 2M)	Uniquely Aligned Fragment (M)	Aligned on Protein-coding Genes (M)
2717FM6	Pkd1KO+ciliaKO	Female	122.54	120.9 (98.66%)	111.97 (91.37%)	100.59 (82.09%)
3009FM6	Pkd1KO+ciliaKO	Female	129.66	128.07 (98.77%)	118.81 (91.63%)	106.78 (82.35%)
3010FM6	Pkd1KO+ciliaKO	Female	139.99	138.09 (98.64%)	127.51 (91.09%)	113.81 (81.3%)
3116FM6	Pkd1KO+ciliaKO	Female	147.88	146.12 (98.81%)	135.19 (91.42%)	119.91 (81.09%)
3167FM6	Pkd1KO+ciliaKO	Female	129.71	128.49 (99.06%)	118.82 (91.6%)	103.4 (79.72%)
3257FM6	Pkd1KO+ciliaKO	Female	113.28	112.15 (99%)	103.96 (91.77%)	92.17 (81.36%)
2458FM3	Pkd1KO	Female	144.31	142.68 (98.87%)	132.37 (91.73%)	120.49 (83.49%)
2460FM3	Pkd1KO	Female	159.18	157.45 (98.91%)	145.86 (91.63%)	131.6 (82.67%)
2513FM3	Pkd1KO	Female	123.99	122.57 (98.85%)	113.92 (91.88%)	100.72 (81.23%)
2516FM3	Pkd1KO	Female	119.94	118.29 (98.62%)	109.54 (91.33%)	98.53 (82.15%)
2656FM3	Pkd1KO	Female	123.22	121.74 (98.8%)	112.91 (91.63%)	102.16 (82.91%)
2731FM3	Pkd1KO	Female	99.22	97.71 (98.48%)	90.19 (90.9%)	79.96 (80.59%)
2775FM3	Pkd1KO	Female	111.67	110.3 (98.77%)	101.78 (91.14%)	91.22 (81.69%)
2974FM3	Pkd1KO	Female	139.25	137.37 (98.65%)	126.9 (91.13%)	111.78 (80.27%)
2634FM2	noncystic	Female	133.7	132.22 (98.89%)	121.97 (91.23%)	108.4 (81.08%)
2657FM2	noncystic	Female	149.11	147.1 (98.65%)	135.82 (91.09%)	121.12 (81.23%)
2733FM2	noncystic	Female	114.22	112.63 (98.61%)	103.79 (90.87%)	92.13 (80.66%)
2776FM2	noncystic	Female	117.01	115.79 (98.96%)	107.18 (91.6%)	95.74 (81.82%)
2799FM2	noncystic	Female	112.46	111.15 (98.84%)	103 (91.59%)	92.36 (82.13%)
2975FM2	noncystic	Female	129.7	128.29 (98.91%)	118.78 (91.58%)	106.03 (81.75%)
3312FM2	noncystic	Female	117.92	116.52 (98.81%)	108.53 (92.04%)	97.26 (82.48%)
1848MM6	Pkd1KO+ciliaKO	Male	123.74	122.24 (98.79%)	113.31 (91.57%)	100.56 (81.27%)
1898MM6	Pkd1KO+ciliaKO	Male	151.04	149.3 (98.85%)	139.34 (92.25%)	122.14 (80.87%)
2535MM6	Pkd1KO+ciliaKO	Male	115.3	113.8 (98.7%)	105.33 (91.35%)	94.26 (81.75%)
2547MM6	Pkd1KO+ciliaKO	Male	138.57	136.59 (98.57%)	125.85 (90.82%)	111.8 (80.68%)
2639MM6	Pkd1KO+ciliaKO	Male	117.72	116.38 (98.86%)	108.13 (91.85%)	97.35 (82.7%)
3164MM6	Pkd1KO+ciliaKO	Male	153.86	151.99 (98.78%)	139.98 (90.98%)	121.89 (79.22%)
3253MM6	Pkd1KO+ciliaKO	Male	135.11	133.45 (98.77%)	124.07 (91.83%)	112.09 (82.96%)
3254MM6	Pkd1KO+ciliaKO	Male	124.06	122.62 (98.84%)	113.54 (91.52%)	101.74 (82.01%)
3255MM6	Pkd1KO+ciliaKO	Male	133.34	131.66 (98.74%)	122.02 (91.51%)	109.97 (82.47%)
2388MM3	Pkd1KO	Male	102.02	100.89 (98.89%)	91.94 (90.12%)	80.78 (79.18%)
2412MM3	Pkd1KO	Male	123.78	122.42 (98.9%)	113.25 (91.49%)	101.66 (82.13%)
2462MM3	Pkd1KO	Male	118.18	116.75 (98.79%)	108.22 (91.57%)	96.75 (81.87%)
2603MM3	Pkd1KO	Male	128.14	126.48 (98.7%)	115.39 (90.05%)	101.08 (78.88%)
2765MM3	Pkd1KO	Male	131.09	129.39 (98.7%)	118.37 (90.3%)	105.67 (80.61%)
3149MM3	Pkd1KO	Male	137.3	135.9 (98.98%)	125.08 (91.1%)	112.75 (82.12%)
3150MM3	Pkd1KO	Male	122.95	121.55 (98.86%)	111.92 (91.03%)	99.81 (81.18%)
1872MM2	noncystic	Male	132.86	131.26 (98.8%)	121.34 (91.33%)	106.72 (80.33%)
2464MM2	noncystic	Male	128.27	126.78 (98.84%)	116.76 (91.03%)	103.39 (80.6%)
2647MM2	noncystic	Male	131.04	129.53 (98.85%)	119.62 (91.29%)	108.61 (82.88%)
2667MM2	noncystic	Male	149.98	148.11 (98.75%)	137.27 (91.53%)	123.91 (82.62%)
2722MM2	noncystic	Male	120.15	118.7 (98.79%)	109.72 (91.32%)	96.9 (80.65%)
2725MM2	noncystic	Male	115.4	113.78 (98.6%)	105.66 (91.56%)	95.1 (82.41%)
3405MM2	noncystic	Male	112.71	111.4 (98.84%)	102.77 (91.18%)	91.58 (81.25%)
3406MM2	noncystic	Male	140.54	138.82 (98.78%)	128.7 (91.58%)	114.3 (81.33%)
