# Supplementary material for: Glis2 is an early effector of polycystin signaling and a target for therapy in polycystic kidney disease
Source: Nat Commun. 2024 May 1;15:3698. doi: 10.1038/s41467-024-48025-6 (PMC11063051; doi:10.1038/s41467-024-48025-6)
Supplement: Supplementary file 5 — Supplementary Data 2 [file 41467_2024_48025_MOESM5_ESM.xlsx]

## Sheet: SKO.Centered.DEGs.male
Gene Annotation					TPM value			Pkd1KO vs noncystic						Pkd1KO vs Pkd1KO+ciliaKO						Pkd1KO+ciliaKO vs noncystic
GeneID	Chromosome	GeneName	MGI	VEGA	Pkd1KO	Pkd1KO+ciliaKO	M_WT	log2FoldChange	FoldChange	pvalue	padj	SigCode	Direction	log2FoldChange	FoldChange	pvalue	padj	SigCode	Direction	log2FoldChange	FoldChange	pvalue	padj	SigCode	Direction	Summary
ENSMUSG00000014303.13	chr16	Glis2	MGI:1932535	OTTMUSG00000026679.2	293.46	183.58	129.09	1.22956	2.34495	4.71025e-66	7.23966e-62	FDR005	Up-in-SKO	0.806472	1.74893	8.121e-37	1.29863e-33	FDR005	Up-in-SKO	0.41423	1.33259	5.40369e-10	8.06703e-08	FDR005	Up-in-DKO	Up-in-SKO-Up-in-SKO
ENSMUSG00000039043.5	chr7	Arpin	MGI:1917670	OTTMUSG00000023196.2	72.11	59.6	45.21	0.709162	1.63485	1.90568e-47	1.46451e-43	FDR005	Up-in-SKO	0.40874	1.32753	1.67113e-13	6.51781e-11	FDR005	Up-in-SKO	0.291001	1.22349	2.98498e-10	4.72602e-08	FDR005	Up-in-DKO	Up-in-SKO-Up-in-SKO
ENSMUSG00000090113.7	chr17	Nhlrc4	MGI:3687200	OTTMUSG00000033452.3	0.94	2.16	4.52	-2.19932	-4.59263	3.16926e-41	1.62372e-37	FDR005	Down-in-SKO	-1.03444	-2.04831	3.66934e-07	3.8603e-05	FDR005	Down-in-SKO	-1.17474	-2.25752	6.77041e-13	1.61591e-10	FDR005	Down-in-DKO	Down-in-SKO-Down-in-SKO
ENSMUSG00000041782.14	chr1	Lad1	MGI:109343	OTTMUSG00000049829.1	37.67	67.88	181.23	-2.24044	-4.72543	1.06669e-34	4.09875e-31	FDR005	Down-in-SKO	-0.72	-1.64718	1.37513e-07	1.6813e-05	FDR005	Down-in-SKO	-1.53075	-2.88936	3.90003e-28	2.71154e-25	FDR005	Down-in-DKO	Down-in-SKO-Down-in-SKO
ENSMUSG00000038990.14	chr2	Cables2	MGI:2182335	OTTMUSG00000016283.1	26.99	16.16	12.54	1.14565	2.21246	1.18758e-26	3.65063e-23	FDR005	Up-in-SKO	0.869872	1.8275	1.66551e-37	2.95924e-34	FDR005	Up-in-SKO	0.267106	1.20339	0.0033673	0.0299647	FDR005	Up-in-DKO	Up-in-SKO-Up-in-SKO
ENSMUSG00000061718.12	chr11	Ppp1r1b	MGI:94860	OTTMUSG00000002634.6	25.3	60.48	83.33	-1.64633	-3.13036	1.97864e-25	5.06862e-22	FDR005	Down-in-SKO	-1.05918	-2.08375	1.72836e-06	0.000141011	FDR005	Down-in-SKO	-0.596676	-1.51223	0.00127139	0.0152063	FDR005	Down-in-DKO	Down-in-SKO-Down-in-SKO
ENSMUSG00000024121.13	chr17	Atp6v0c	MGI:88116	OTTMUSG00000023843.2	41.87	45.61	86.14	-1.0072	-2.01	2.69042e-23	5.9074e-20	FDR005	Down-in-SKO	0.000588813	1.00041	0.995574	0.998048	NoSig	Up-in-SKO	-1.01561	-2.02175	4.77265e-21	2.46192e-18	FDR005	Down-in-DKO	Down-in-SKO-Up-in-SKO
ENSMUSG00000024680.12	chr19	Ms4a2	MGI:95495	OTTMUSG00000047239.6	1.66	0.81	0.16	3.33684	10.1039	4.66638e-21	8.96528e-18	FDR005	Up-in-SKO	1.11613	2.16764	0.000818477	0.0172028	FDR005	Up-in-SKO	2.20713	4.61755	1.36732e-13	3.52659e-11	FDR005	Up-in-DKO	Up-in-SKO-Up-in-SKO
ENSMUSG00000036892.12	chr7	Prodh2	MGI:1929093	OTTMUSG00000027093.4	4.65	22.1	22.51	-2.19029	-4.56397	6.54698e-21	1.11808e-17	FDR005	Down-in-SKO	-2.0331	-4.09282	3.01214e-14	1.30181e-11	FDR005	Down-in-SKO	-0.165926	-1.12189	0.333891	0.576033	NoSig	Down-in-DKO	Down-in-SKO-Down-in-SKO
ENSMUSG00000027531.16	chr3	Impa1	MGI:1933158	OTTMUSG00000027767.4	46.98	41.3	30.99	0.634419	1.55231	2.75083e-19	3.84366e-16	FDR005	Up-in-SKO	0.315761	1.24467	1.29796e-06	0.000112193	FDR005	Up-in-SKO	0.30988	1.2396	1.05388e-08	1.0276e-06	FDR005	Up-in-DKO	Up-in-SKO-Up-in-SKO
ENSMUSG00000042202.15	chr4	Slc35e2	MGI:2444240	OTTMUSG00000010725.2	16.06	16.07	11.99	0.46377	1.37914	2.66086e-19	3.84366e-16	FDR005	Up-in-SKO	0.14307	1.10425	0.0211122	0.144094	FDR025	Up-in-SKO	0.311714	1.24118	1.53294e-07	9.96471e-06	FDR005	Up-in-DKO	Up-in-SKO-Up-in-SKO
ENSMUSG00000020019.4	chr10	Ntn4	MGI:1888978	OTTMUSG00000027786.4	16.95	31.9	54.05	-1.64849	-3.13504	1.34382e-18	1.5888e-15	FDR005	Down-in-SKO	-0.796791	-1.73723	3.13434e-08	4.59828e-06	FDR005	Down-in-SKO	-0.86197	-1.81752	2.45432e-11	4.84532e-09	FDR005	Down-in-DKO	Down-in-SKO-Down-in-SKO
ENSMUSG00000034449.7	chr11	Dhrs11	MGI:2652816	OTTMUSG00000000981.2	32.59	49.54	51.63	-0.617923	-1.53466	1.25824e-18	1.5888e-15	FDR005	Down-in-SKO	-0.453308	-1.36918	5.083e-08	6.9472e-06	FDR005	Down-in-SKO	-0.173274	-1.12761	0.00682274	0.0503622	FDR025	Down-in-DKO	Down-in-SKO-Down-in-SKO
ENSMUSG00000040447.15	chr11	Spns2	MGI:2384936	OTTMUSG00000008085.5	12.55	43.19	44.09	-1.79825	-3.47799	2.47956e-18	2.72221e-15	FDR005	Down-in-SKO	-1.70089	-3.251	5.86612e-14	2.44621e-11	FDR005	Down-in-SKO	-0.108721	-1.07827	0.426377	0.663054	NoSig	Down-in-DKO	Down-in-SKO-Down-in-SKO
ENSMUSG00000026490.18	chr1	Cdc42bpa	MGI:2441841	OTTMUSG00000021765.8	42.62	40.32	30.63	0.512413	1.42643	3.49053e-18	3.57663e-15	FDR005	Up-in-SKO	0.220885	1.16545	0.00121268	0.0227874	FDR005	Up-in-SKO	0.282141	1.216	4.2895e-06	0.000170207	FDR005	Up-in-DKO	Up-in-SKO-Up-in-SKO
ENSMUSG00000063275.15	chr2	Hacd1	MGI:1353592	OTTMUSG00000011400.3	6.61	11.26	11.87	-0.815689	-1.76014	5.11232e-18	4.91102e-15	FDR005	Down-in-SKO	-0.64202	-1.56051	2.13826e-10	4.81591e-08	FDR005	Down-in-SKO	-0.183007	-1.13525	0.0473628	0.183696	FDR025	Down-in-DKO	Down-in-SKO-Down-in-SKO
ENSMUSG00000034462.9	chr5	Pkd2	MGI:1099818	OTTMUSG00000025951.1	120.9	90.41	77.68	0.68702	1.60995	9.82578e-18	8.88366e-15	FDR005	Up-in-SKO	0.561718	1.47603	3.0126e-11	8.16516e-09	FDR005	Up-in-SKO	0.116918	1.08442	0.0778914	0.250465	NoSig	Up-in-DKO	Up-in-SKO-Up-in-SKO
ENSMUSG00000044352.6	chr11	Sowaha	MGI:2687280	OTTMUSG00000005638.2	2.48	4.07	5.29	-1.04141	-2.05824	5.97942e-17	5.10576e-14	FDR005	Down-in-SKO	-0.550142	-1.46423	0.00065476	0.0147054	FDR005	Down-in-SKO	-0.501913	-1.41609	0.000602112	0.00882773	FDR005	Down-in-DKO	Down-in-SKO-Down-in-SKO
ENSMUSG00000029154.13	chr5	Cwh43	MGI:2444131	OTTMUSG00000024904.4	4.2	7.3	11.06	-1.33125	-2.51621	5.03992e-16	4.07703e-13	FDR005	Down-in-SKO	-0.633679	-1.55152	0.000100247	0.00373672	FDR005	Down-in-SKO	-0.706429	-1.63176	3.39711e-07	1.95578e-05	FDR005	Down-in-DKO	Down-in-SKO-Down-in-SKO
ENSMUSG00000009563.16	chr2	Tor2a	MGI:1353596	OTTMUSG00000012535.4	35.71	26.55	24.6	0.569217	1.48372	2.63061e-15	1.92536e-12	FDR005	Up-in-SKO	0.538274	1.45223	6.51572e-06	0.000403278	FDR005	Up-in-SKO	0.0225416	1.01575	0.849134	0.928762	NoSig	Up-in-DKO	Up-in-SKO-Up-in-SKO
ENSMUSG00000032997.16	chr1	Chpf	MGI:106576	OTTMUSG00000019412.3	20.99	11.89	10.28	1.07477	2.10639	2.51766e-15	1.92536e-12	FDR005	Up-in-SKO	0.947388	1.92838	6.85413e-13	2.28342e-10	FDR005	Up-in-SKO	0.118146	1.08534	0.184777	0.414844	NoSig	Up-in-DKO	Up-in-SKO-Up-in-SKO
ENSMUSG00000035472.14	chr12	Slc25a21	MGI:2445059	OTTMUSG00000023139.3	23.61	17.34	15.67	0.63115	1.5488	2.82773e-15	1.97556e-12	FDR005	Up-in-SKO	0.571366	1.48593	6.20132e-08	8.26378e-06	FDR005	Up-in-SKO	0.0521329	1.0368	0.587727	0.781112	NoSig	Up-in-DKO	Up-in-SKO-Up-in-SKO
ENSMUSG00000049538.14	chr13	Adamts16	MGI:2429637	OTTMUSG00000020970.3	0.2	0.32	0.75	-1.90745	-3.75144	3.58388e-15	2.29518e-12	FDR005	Down-in-SKO	-0.532172	-1.4461	0.0331451	0.191344	FDR025	Down-in-SKO	-1.38545	-2.61254	1.03025e-10	1.8511e-08	FDR005	Down-in-DKO	Down-in-SKO-Down-in-SKO
ENSMUSG00000055322.16	chr1	Tns1	MGI:104552	OTTMUSG00000047279.8	363.32	516.52	570.63	-0.60375	-1.51966	3.51648e-15	2.29518e-12	FDR005	Down-in-SKO	-0.345042	-1.27019	0.00143799	0.0254872	FDR005	Down-in-SKO	-0.267945	-1.20409	0.00452334	0.0374781	FDR005	Down-in-DKO	Down-in-SKO-Down-in-SKO
ENSMUSG00000027326.13	chr2	Knl1	MGI:1923714	OTTMUSG00000015766.7	1.71	1.12	0.62	1.48567	2.80047	1.34222e-14	8.25198e-12	FDR005	Up-in-SKO	0.729515	1.65808	0.000818667	0.0172028	FDR005	Up-in-SKO	0.745859	1.67697	2.29124e-05	0.000667381	FDR005	Up-in-DKO	Up-in-SKO-Up-in-SKO
ENSMUSG00000038365.8	chr8	Fbxo25	MGI:1914072	OTTMUSG00000060792.1	50.03	46.54	36.27	0.49479	1.40912	2.25868e-14	1.33523e-11	FDR005	Up-in-SKO	0.224504	1.16838	0.00680788	0.0712	FDR025	Up-in-SKO	0.261384	1.19863	0.000417702	0.00662142	FDR005	Up-in-DKO	Up-in-SKO-Up-in-SKO
ENSMUSG00000005045.16	chr4	Chd5	MGI:3036258	OTTMUSG00000010576.6	0.1	0.18	0.34	-1.74806	-3.35907	2.41371e-14	1.35676e-11	FDR005	Down-in-SKO	-0.710508	-1.63638	0.0137798	0.111454	FDR025	Down-in-SKO	-1.0485	-2.06838	5.71232e-06	0.000214426	FDR005	Down-in-DKO	Down-in-SKO-Down-in-SKO
ENSMUSG00000015090.13	chr2	Ptgds	MGI:99261	OTTMUSG00000012118.1	40.52	24.05	13.36	1.67882	3.20165	2.47165e-14	1.35676e-11	FDR005	Up-in-SKO	0.924078	1.89747	3.07649e-06	0.000223619	FDR005	Up-in-SKO	0.745564	1.67663	0.000163815	0.00318681	FDR005	Up-in-DKO	Up-in-SKO-Up-in-SKO
ENSMUSG00000026036.17	chr1	Nif3l1	MGI:1929485	OTTMUSG00000021967.5	9.86	8.45	7.2	0.485058	1.39964	3.28566e-14	1.68335e-11	FDR005	Up-in-SKO	0.35221	1.27651	2.50041e-09	4.75258e-07	FDR005	Up-in-SKO	0.124346	1.09001	0.0494977	0.188502	FDR025	Up-in-DKO	Up-in-SKO-Up-in-SKO
ENSMUSG00000034681.17	chr17	Rnps1	MGI:97960	OTTMUSG00000072904.6	11.28	11.27	18.26	-0.663169	-1.58356	3.18938e-14	1.68335e-11	FDR005	Down-in-SKO	0.124461	1.0901	0.105919	0.360121	NoSig	Up-in-SKO	-0.797445	-1.73802	2.36477e-45	3.7815e-42	FDR005	Down-in-DKO	Down-in-SKO-Up-in-SKO
ENSMUSG00000032978.14	chr4	Guca2b	MGI:1270851	OTTMUSG00000009464.1	400.43	660.42	820.66	-1.00777	-2.0108	4.15123e-14	2.05821e-11	FDR005	Down-in-SKO	-0.627055	-1.54441	0.0015147	0.0264604	FDR005	Down-in-SKO	-0.387899	-1.30849	0.0349653	0.151937	FDR025	Down-in-DKO	Down-in-SKO-Down-in-SKO
ENSMUSG00000028175.15	chr3	Depdc1a	MGI:1923381	OTTMUSG00000026469.1	0.83	0.58	0.2	2.04891	4.13792	4.35162e-14	2.09014e-11	FDR005	Up-in-SKO	0.58238	1.49732	0.0205982	0.141916	FDR025	Up-in-SKO	1.45782	2.74692	4.6585e-08	3.68782e-06	FDR005	Up-in-DKO	Up-in-SKO-Up-in-SKO
ENSMUSG00000028017.7	chr3	Egf	MGI:95290	OTTMUSG00000054128.9	107.93	200.57	287.12	-1.34067	-2.5327	1.73358e-13	8.07427e-11	FDR005	Down-in-SKO	-0.698497	-1.62281	0.000426491	0.0108599	FDR005	Down-in-SKO	-0.651056	-1.57032	0.000166324	0.00321823	FDR005	Down-in-DKO	Down-in-SKO-Down-in-SKO
ENSMUSG00000027006.13	chr2	Dnajc10	MGI:1914111	OTTMUSG00000013339.3	48.95	42.72	37.37	0.424608	1.34221	4.79324e-13	2.16683e-10	FDR005	Up-in-SKO	0.325036	1.2527	1.28613e-07	1.5943e-05	FDR005	Up-in-SKO	0.0908148	1.06497	0.0820824	0.258421	NoSig	Up-in-DKO	Up-in-SKO-Up-in-SKO
ENSMUSG00000005107.13	chr5	Slc2a9	MGI:2152844	OTTMUSG00000026252.5	6.1	7.89	12	-0.932421	-1.90848	5.36682e-13	2.28816e-10	FDR005	Down-in-SKO	-0.231081	-1.17371	0.0311989	0.184616	FDR025	Down-in-SKO	-0.70936	-1.63508	3.02659e-15	1.05213e-12	FDR005	Down-in-DKO	Down-in-SKO-Down-in-SKO
ENSMUSG00000025001.11	chr19	Hells	MGI:106209	OTTMUSG00000021232.2	2.39	1.77	0.88	1.46625	2.76302	5.2724e-13	2.28816e-10	FDR005	Up-in-SKO	0.555862	1.47005	0.00181644	0.0298221	FDR005	Up-in-SKO	0.899061	1.86485	6.04414e-10	8.83304e-08	FDR005	Up-in-DKO	Up-in-SKO-Up-in-SKO
ENSMUSG00000035365.15	chr10	Parpbp	MGI:1922567	OTTMUSG00000035174.2	1.3	0.91	0.41	1.67875	3.20151	5.50827e-13	2.28816e-10	FDR005	Up-in-SKO	0.615484	1.53207	0.0047943	0.0568817	FDR025	Up-in-SKO	1.05169	2.07296	2.82393e-09	3.3204e-07	FDR005	Up-in-DKO	Up-in-SKO-Up-in-SKO
ENSMUSG00000003452.15	chr6	Bicd1	MGI:1101760	OTTMUSG00000026191.5	2.46	3.82	3.97	-0.648675	-1.56773	5.77653e-13	2.31497e-10	FDR005	Down-in-SKO	-0.490409	-1.40484	8.93939e-11	2.19923e-08	FDR005	Down-in-SKO	-0.16788	-1.12341	0.0545771	0.200078	FDR025	Down-in-DKO	Down-in-SKO-Down-in-SKO
ENSMUSG00000048327.6	chr2	Ckap2l	MGI:1917716	OTTMUSG00000015411.1	6.5	3.7	1.47	2.1674	4.49212	5.87403e-13	2.31497e-10	FDR005	Up-in-SKO	0.888635	1.85142	0.00125122	0.0231845	FDR005	Up-in-SKO	1.26736	2.40721	1.2033e-07	8.15336e-06	FDR005	Up-in-DKO	Up-in-SKO-Up-in-SKO
ENSMUSG00000020354.15	chr11	Sgcd	MGI:1346525	OTTMUSG00000005512.2	0.49	0.32	0.25	1.01463	2.02038	8.00268e-13	3.07503e-10	FDR005	Up-in-SKO	0.744123	1.67496	4.8088e-07	4.80609e-05	FDR005	Up-in-SKO	0.260336	1.19776	0.0859562	0.266743	NoSig	Up-in-DKO	Up-in-SKO-Up-in-SKO
ENSMUSG00000019942.13	chr10	Cdk1	MGI:88351	OTTMUSG00000031247.5	6.06	3.59	1.59	1.9448	3.84984	1.25329e-12	4.69831e-10	FDR005	Up-in-SKO	0.844283	1.79537	0.0024216	0.0362243	FDR005	Up-in-SKO	1.08957	2.1281	5.95835e-07	3.13421e-05	FDR005	Up-in-DKO	Up-in-SKO-Up-in-SKO
ENSMUSG00000028068.14	chr3	Iqgap3	MGI:3028642	OTTMUSG00000051871.1	2.94	1.34	0.48	2.63823	6.22566	1.49702e-12	5.47837e-10	FDR005	Up-in-SKO	1.21926	2.32827	0.000639569	0.0144454	FDR005	Up-in-SKO	1.40436	2.64699	2.75693e-11	5.37635e-09	FDR005	Up-in-DKO	Up-in-SKO-Up-in-SKO
ENSMUSG00000031146.6	chrX	Plp2	MGI:1298382	OTTMUSG00000017753.1	27.79	24.47	18.02	0.655382	1.57503	1.6227e-12	5.80021e-10	FDR005	Up-in-SKO	0.304494	1.23499	0.00513141	0.0594612	FDR025	Up-in-SKO	0.340673	1.26635	0.00030579	0.00522425	FDR005	Up-in-DKO	Up-in-SKO-Up-in-SKO
ENSMUSG00000020607.7	chr12	Lratd1	MGI:2145011	OTTMUSG00000065907.1	8.94	18.95	18.43	-0.983115	-1.97673	2.09856e-12	7.15973e-10	FDR005	Down-in-SKO	-0.922776	-1.89576	1.8736e-10	4.2801e-08	FDR005	Down-in-SKO	-0.0702941	-1.04993	0.614689	0.798626	NoSig	Down-in-DKO	Down-in-SKO-Down-in-SKO
ENSMUSG00000036777.8	chr9	Anln	MGI:1920174	OTTMUSG00000062373.1	3.87	2.45	1.01	1.95002	3.86381	2.09449e-12	7.15973e-10	FDR005	Up-in-SKO	0.761411	1.69515	0.00573278	0.0640174	FDR025	Up-in-SKO	1.17523	2.25829	1.03237e-11	2.1838e-09	FDR005	Up-in-DKO	Up-in-SKO-Up-in-SKO
ENSMUSG00000049539.3	chr13	H1f1	MGI:1931523	OTTMUSG00000000741.3	73.94	39.64	25.55	1.56198	2.95259	2.14279e-12	7.15973e-10	FDR005	Up-in-SKO	1.00795	2.01105	1.48127e-06	0.000125994	FDR005	Up-in-SKO	0.543223	1.45722	0.000126884	0.00256836	FDR005	Up-in-DKO	Up-in-SKO-Up-in-SKO
ENSMUSG00000001403.13	chr2	Ube2c	MGI:1915862	OTTMUSG00000001153.2	7.39	4.11	1.78	2.07735	4.22031	2.3978e-12	7.8413e-10	FDR005	Up-in-SKO	0.927527	1.90201	0.0012317	0.0229558	FDR005	Up-in-SKO	1.13708	2.19935	1.63877e-08	1.464e-06	FDR005	Up-in-DKO	Up-in-SKO-Up-in-SKO
ENSMUSG00000032218.7	chr9	Ccnb2	MGI:88311	OTTMUSG00000063622.1	15.02	7.86	3.31	2.21316	4.63689	3.43046e-12	1.09846e-09	FDR005	Up-in-SKO	1.01384	2.01927	0.00193263	0.0310913	FDR005	Up-in-SKO	1.18894	2.27986	3.08736e-05	0.000839783	FDR005	Up-in-DKO	Up-in-SKO-Up-in-SKO
ENSMUSG00000020649.11	chr12	Rrm2	MGI:98181	OTTMUSG00000027512.2	22.68	16.81	8.16	1.50261	2.83354	4.12103e-12	1.29266e-09	FDR005	Up-in-SKO	0.548918	1.46299	0.00991643	0.0910296	FDR025	Up-in-SKO	0.942355	1.92166	6.11407e-10	8.83304e-08	FDR005	Up-in-DKO	Up-in-SKO-Up-in-SKO
ENSMUSG00000023505.13	chr6	Cdca3	MGI:1315198	OTTMUSG00000024338.5	13.51	8.33	4.01	1.77956	3.43321	4.78486e-12	1.41429e-09	FDR005	Up-in-SKO	0.774702	1.71084	0.0086605	0.0834088	FDR025	Up-in-SKO	0.994708	1.99268	1.82119e-05	0.000558977	FDR005	Up-in-DKO	Up-in-SKO-Up-in-SKO
ENSMUSG00000027379.13	chr2	Bub1	MGI:1100510	OTTMUSG00000016093.3	1.92	1.09	0.46	2.05814	4.1645	4.74047e-12	1.41429e-09	FDR005	Up-in-SKO	0.906104	1.87398	0.00368652	0.0484	FDR005	Up-in-SKO	1.14077	2.20499	1.44911e-06	6.77505e-05	FDR005	Up-in-DKO	Up-in-SKO-Up-in-SKO
ENSMUSG00000034771.15	chr10	Tle2	MGI:104635	OTTMUSG00000027831.2	1.12	1.95	2.23	-0.93252	-1.90861	4.65186e-12	1.41429e-09	FDR005	Down-in-SKO	-0.633872	-1.55172	3.21797e-05	0.00150464	FDR005	Down-in-SKO	-0.308419	-1.23835	0.031904	0.143469	FDR025	Down-in-DKO	Down-in-SKO-Down-in-SKO
ENSMUSG00000069265.2	chr13	H3c1	MGI:2668828	OTTMUSG00000000578.1	32.1	19.64	12.05	1.44166	2.71633	5.38876e-12	1.56274e-09	FDR005	Up-in-SKO	0.808858	1.75182	9.95964e-05	0.00372985	FDR005	Up-in-SKO	0.621106	1.53805	3.87673e-05	0.00100474	FDR005	Up-in-DKO	Up-in-SKO-Up-in-SKO
ENSMUSG00000027715.9	chr3	Ccna2	MGI:108069	OTTMUSG00000006485.5	9	5.03	2.32	1.97966	3.94399	5.75855e-12	1.63306e-09	FDR005	Up-in-SKO	0.929841	1.90507	0.000994621	0.0198521	FDR005	Up-in-SKO	1.03917	2.05504	6.67005e-06	0.000242963	FDR005	Up-in-DKO	Up-in-SKO-Up-in-SKO
ENSMUSG00000037106.8	chr15	Fer1l6	MGI:3645398	OTTMUSG00000032988.1	0.11	0.18	0.33	-1.49235	-2.81346	5.84374e-12	1.63306e-09	FDR005	Down-in-SKO	-0.475106	-1.39002	0.0439378	0.222724	FDR025	Down-in-SKO	-1.02646	-2.03701	4.95281e-08	3.88237e-06	FDR005	Down-in-DKO	Down-in-SKO-Down-in-SKO
ENSMUSG00000020691.13	chr11	Mettl2	MGI:1289171	OTTMUSG00000002832.1	13.75	11.21	9.88	0.509559	1.42361	6.77535e-12	1.7947e-09	FDR005	Up-in-SKO	0.425973	1.34348	2.16913e-21	2.47761e-18	FDR005	Up-in-SKO	0.0748289	1.05324	0.232582	0.471562	NoSig	Up-in-DKO	Up-in-SKO-Up-in-SKO
ENSMUSG00000028152.10	chr3	Tspan5	MGI:1928096	OTTMUSG00000029602.6	27.57	21.34	18.25	0.618449	1.53522	6.8179e-12	1.7947e-09	FDR005	Up-in-SKO	0.476048	1.39093	0.000330092	0.00910087	FDR005	Up-in-SKO	0.13425	1.09752	0.296741	0.539736	NoSig	Up-in-DKO	Up-in-SKO-Up-in-SKO
ENSMUSG00000039405.7	chr7	Prss23	MGI:1923703	OTTMUSG00000059648.1	13.13	12.04	7.22	0.902972	1.86991	6.70263e-12	1.7947e-09	FDR005	Up-in-SKO	0.244719	1.18486	0.0332322	0.191713	FDR025	Up-in-SKO	0.64875	1.56781	7.20229e-08	5.1416e-06	FDR005	Up-in-DKO	Up-in-SKO-Up-in-SKO
ENSMUSG00000073705.10	chr4	Cenps	MGI:1917178	OTTMUSG00000010953.6	4.24	2.94	2.25	0.931694	1.90751	6.88923e-12	1.7947e-09	FDR005	Up-in-SKO	0.633224	1.55103	2.40682e-06	0.000183273	FDR005	Up-in-SKO	0.286639	1.2198	0.00614041	0.0469815	FDR005	Up-in-DKO	Up-in-SKO-Up-in-SKO
ENSMUSG00000026605.14	chr1	Cenpf	MGI:1313302	OTTMUSG00000035168.6	2.98	1.97	0.8	1.92258	3.791	7.41426e-12	1.89929e-09	FDR005	Up-in-SKO	0.696903	1.62102	0.0104307	0.0942269	FDR025	Up-in-SKO	1.21412	2.31999	6.10057e-08	4.5164e-06	FDR005	Up-in-DKO	Up-in-SKO-Up-in-SKO
ENSMUSG00000022033.9	chr14	Pbk	MGI:1289156	OTTMUSG00000027681.3	14.01	9.79	4	1.83976	3.5795	7.54389e-12	1.90081e-09	FDR005	Up-in-SKO	0.609173	1.52539	0.0236407	0.154715	FDR025	Up-in-SKO	1.2198	2.32915	9.11652e-08	6.33836e-06	FDR005	Up-in-DKO	Up-in-SKO-Up-in-SKO
ENSMUSG00000037544.14	chr14	Dlgap5	MGI:2183453	OTTMUSG00000042413.4	1.86	1.21	0.52	1.86626	3.64586	9.18766e-12	2.27765e-09	FDR005	Up-in-SKO	0.731946	1.66088	0.0064239	0.0685979	FDR025	Up-in-SKO	1.12226	2.17688	7.68936e-10	1.06e-07	FDR005	Up-in-DKO	Up-in-SKO-Up-in-SKO
ENSMUSG00000024962.13	chr19	Vegfb	MGI:106199	OTTMUSG00000033015.1	267.09	255.99	163.36	0.749642	1.68138	1.18552e-11	2.89229e-09	FDR005	Up-in-SKO	0.191437	1.1419	0.0518125	0.24383	FDR025	Up-in-SKO	0.549266	1.46334	1.77e-06	8.01815e-05	FDR005	Up-in-DKO	Up-in-SKO-Up-in-SKO
ENSMUSG00000056185.5	chr19	Snx32	MGI:2444704	OTTMUSG00000074362.1	2.43	3.78	3.68	-0.563197	-1.47754	1.25867e-11	3.02277e-09	FDR005	Down-in-SKO	-0.496661	-1.41094	5.83609e-07	5.62199e-05	FDR005	Down-in-SKO	-0.0759722	-1.05407	0.396787	0.635201	NoSig	Down-in-DKO	Down-in-SKO-Down-in-SKO
ENSMUSG00000041431.16	chr13	Ccnb1	MGI:88302	OTTMUSG00000020969.3	4.31	2.59	1.03	2.07646	4.21771	1.50749e-11	3.56464e-09	FDR005	Up-in-SKO	0.830484	1.77828	0.0048848	0.0573718	FDR025	Up-in-SKO	1.23504	2.35388	3.78328e-07	2.14533e-05	FDR005	Up-in-DKO	Up-in-SKO-Up-in-SKO
ENSMUSG00000037628.10	chr14	Cdkn3	MGI:1919641	OTTMUSG00000069589.1	5.15	2.62	1.18	2.16154	4.47392	1.65974e-11	3.86518e-09	FDR005	Up-in-SKO	1.05409	2.07641	0.000923499	0.0189329	FDR005	Up-in-SKO	1.09815	2.1408	0.000702387	0.0098872	FDR005	Up-in-DKO	Up-in-SKO-Up-in-SKO
ENSMUSG00000027331.15	chr2	Knstrn	MGI:1289298	OTTMUSG00000015640.4	3.84	2.22	1.41	1.46867	2.76766	1.76786e-11	4.05553e-09	FDR005	Up-in-SKO	0.872862	1.83129	0.000869882	0.0180591	FDR005	Up-in-SKO	0.585251	1.5003	0.00170847	0.0187896	FDR005	Up-in-DKO	Up-in-SKO-Up-in-SKO
ENSMUSG00000038943.16	chr7	Prc1	MGI:1858961	OTTMUSG00000037307.4	3.65	2.16	1	1.90104	3.73481	2.00994e-11	4.54306e-09	FDR005	Up-in-SKO	0.862271	1.8179	0.00108115	0.0211612	FDR005	Up-in-SKO	1.0267	2.03736	7.23644e-07	3.70891e-05	FDR005	Up-in-DKO	Up-in-SKO-Up-in-SKO
ENSMUSG00000001517.14	chr6	Foxm1	MGI:1347487	OTTMUSG00000023770.4	6.03	3.9	1.86	1.71191	3.27595	2.21778e-11	4.94018e-09	FDR005	Up-in-SKO	0.708186	1.63375	0.00571376	0.063894	FDR025	Up-in-SKO	0.992299	1.98935	7.15432e-08	5.13026e-06	FDR005	Up-in-DKO	Up-in-SKO-Up-in-SKO
ENSMUSG00000033031.13	chr16	Cip2a	MGI:2146335	OTTMUSG00000028726.1	2.56	2.01	1.22	1.07924	2.11292	2.2551e-11	4.95155e-09	FDR005	Up-in-SKO	0.438155	1.35487	0.0118698	0.102059	FDR025	Up-in-SKO	0.630507	1.54811	5.62747e-08	4.22483e-06	FDR005	Up-in-DKO	Up-in-SKO-Up-in-SKO
ENSMUSG00000034457.10	chrX	Eda2r	MGI:2442860	OTTMUSG00000018046.1	3.09	2.16	0.8	1.94373	3.84699	2.33091e-11	5.04593e-09	FDR005	Up-in-SKO	0.597649	1.51325	0.024167	0.15684	FDR025	Up-in-SKO	1.33137	2.51642	3.46689e-15	1.17955e-12	FDR005	Up-in-DKO	Up-in-SKO-Up-in-SKO
ENSMUSG00000027469.16	chr2	Tpx2	MGI:1919369	OTTMUSG00000015861.1	9.05	5.43	2.62	1.81275	3.51312	2.89392e-11	6.17772e-09	FDR005	Up-in-SKO	0.829971	1.77765	0.00140442	0.0251773	FDR005	Up-in-SKO	0.971034	1.96024	1.36483e-07	9.01856e-06	FDR005	Up-in-DKO	Up-in-SKO-Up-in-SKO
ENSMUSG00000019295.8	chr5	Tmem129	MGI:1915616	OTTMUSG00000025080.3	21.38	20.6	16.3	0.424371	1.34199	3.00931e-11	6.33604e-09	FDR005	Up-in-SKO	0.18048	1.13326	0.00488652	0.0573718	FDR025	Up-in-SKO	0.234713	1.17667	0.000196787	0.00364637	FDR005	Up-in-DKO	Up-in-SKO-Up-in-SKO
ENSMUSG00000025395.14	chr10	Prim1	MGI:97757	OTTMUSG00000033813.1	10.87	9.07	7.94	0.491129	1.40554	3.37316e-11	6.93426e-09	FDR005	Up-in-SKO	0.388385	1.30893	3.58729e-08	5.21495e-06	FDR005	Up-in-SKO	0.0932944	1.0668	0.121672	0.325579	NoSig	Up-in-DKO	Up-in-SKO-Up-in-SKO
ENSMUSG00000037725.8	chr8	Ckap2	MGI:1931797	OTTMUSG00000060881.1	6.66	4.18	1.6	2.08897	4.25444	3.38367e-11	6.93426e-09	FDR005	Up-in-SKO	0.747954	1.67941	0.0097576	0.0900368	FDR025	Up-in-SKO	1.32953	2.5132	1.56495e-07	1.00908e-05	FDR005	Up-in-DKO	Up-in-SKO-Up-in-SKO
ENSMUSG00000017716.15	chr11	Birc5	MGI:1203517	OTTMUSG00000003737.1	6.35	3.7	1.75	1.87844	3.67678	3.46488e-11	7.00726e-09	FDR005	Up-in-SKO	0.857805	1.81228	0.00427458	0.0531944	FDR025	Up-in-SKO	1.01017	2.01415	1.35911e-05	0.000437295	FDR005	Up-in-DKO	Up-in-SKO-Up-in-SKO
ENSMUSG00000026566.15	chr1	Mpzl1	MGI:1915731	OTTMUSG00000049918.2	21.85	19.99	13.85	0.706545	1.63189	3.5496e-11	7.08538e-09	FDR005	Up-in-SKO	0.266782	1.20312	0.00485881	0.0572566	FDR025	Up-in-SKO	0.430033	1.34726	1.99253e-05	0.00060118	FDR005	Up-in-DKO	Up-in-SKO-Up-in-SKO
ENSMUSG00000069300.3	chr13	H2bc11	MGI:2448388	OTTMUSG00000000476.1	42.2	30.19	14.17	1.5721	2.97337	4.20593e-11	8.28783e-09	FDR005	Up-in-SKO	0.569565	1.48408	0.00457086	0.0554994	FDR025	Up-in-SKO	0.991767	1.98862	1.02853e-09	1.39383e-07	FDR005	Up-in-DKO	Up-in-SKO-Up-in-SKO
ENSMUSG00000027306.15	chr2	Nusap1	MGI:2675669	OTTMUSG00000015954.1	6.15	5.49	2.32	1.42526	2.68563	5.06816e-11	9.86046e-09	FDR005	Up-in-SKO	0.258324	1.19609	0.22481	0.519575	NoSig	Up-in-SKO	1.15647	2.22911	9.20961e-13	2.10387e-10	FDR005	Up-in-DKO	Up-in-SKO-Up-in-SKO
ENSMUSG00000032783.9	chr15	Troap	MGI:1925983	OTTMUSG00000070949.4	1.16	0.71	0.29	2.02807	4.07859	5.30599e-11	1.01941e-08	FDR005	Up-in-SKO	0.801154	1.74249	0.00302877	0.0421982	FDR005	Up-in-SKO	1.21376	2.31941	6.43578e-09	6.90702e-07	FDR005	Up-in-DKO	Up-in-SKO-Up-in-SKO
ENSMUSG00000020798.14	chr11	Spns3	MGI:1924827	OTTMUSG00000008086.2	0.2	0.79	0.94	-2.31492	-4.97576	6.47673e-11	1.22898e-08	FDR005	Down-in-SKO	-1.97127	-3.92113	5.86533e-11	1.51278e-08	FDR005	Down-in-SKO	-0.356564	-1.28037	0.0876313	0.269483	NoSig	Down-in-DKO	Down-in-SKO-Down-in-SKO
ENSMUSG00000028004.12	chr3	Npy2r	MGI:108418	OTTMUSG00000043302.2	0.68	0.15	0.05	3.70937	13.0807	6.65611e-11	1.24761e-08	FDR005	Up-in-SKO	2.28916	4.88772	8.77497e-07	7.83914e-05	FDR005	Up-in-SKO	1.4142	2.66513	0.000181442	0.00343379	FDR005	Up-in-DKO	Up-in-SKO-Up-in-SKO
ENSMUSG00000006398.15	chr4	Cdc20	MGI:1859866	OTTMUSG00000008798.4	26.14	14.68	6.83	1.96739	3.91061	7.07576e-11	1.31029e-08	FDR005	Up-in-SKO	0.925564	1.89943	0.00408151	0.0517671	FDR025	Up-in-SKO	1.03097	2.04339	1.21838e-05	0.000396804	FDR005	Up-in-DKO	Up-in-SKO-Up-in-SKO
ENSMUSG00000027765.6	chr3	P2ry1	MGI:105049	OTTMUSG00000051935.2	1.11	1.98	2.51	-1.12977	-2.18823	7.37827e-11	1.34012e-08	FDR005	Down-in-SKO	-0.689948	-1.61323	0.000187537	0.00593843	FDR005	Down-in-SKO	-0.448588	-1.3647	0.00170748	0.0187896	FDR005	Down-in-DKO	Down-in-SKO-Down-in-SKO
ENSMUSG00000032269.8	chr9	Htr3a	MGI:96282	OTTMUSG00000063011.2	0.41	0.83	1.02	-1.28424	-2.43554	7.41121e-11	1.34012e-08	FDR005	Down-in-SKO	-0.88952	-1.85256	9.44926e-06	0.000559641	FDR005	Down-in-SKO	-0.404119	-1.32328	0.0208711	0.108926	FDR025	Down-in-DKO	Down-in-SKO-Down-in-SKO
ENSMUSG00000021965.3	chr14	Ska3	MGI:3041235	OTTMUSG00000068995.1	2.23	1.42	0.84	1.43291	2.69991	8.28577e-11	1.48084e-08	FDR005	Up-in-SKO	0.773404	1.7093	9.38056e-05	0.00355461	FDR005	Up-in-SKO	0.64982	1.56897	6.37368e-05	0.00148574	FDR005	Up-in-DKO	Up-in-SKO-Up-in-SKO
ENSMUSG00000046179.17	chr7	E2f8	MGI:1922038	OTTMUSG00000029718.2	1.02	0.61	0.27	1.94274	3.84435	9.36369e-11	1.65425e-08	FDR005	Up-in-SKO	0.839163	1.78901	0.00159464	0.0272726	FDR005	Up-in-SKO	1.0905	2.12948	2.035e-07	1.24681e-05	FDR005	Up-in-DKO	Up-in-SKO-Up-in-SKO
ENSMUSG00000060962.12	chr7	Dmkn	MGI:1920962	OTTMUSG00000046054.4	0.96	0.36	0.18	2.42096	5.35525	9.64244e-11	1.68414e-08	FDR005	Up-in-SKO	1.58851	3.00738	5.60676e-07	5.4338e-05	FDR005	Up-in-SKO	0.823906	1.77019	0.032324	0.144747	FDR025	Up-in-DKO	Up-in-SKO-Up-in-SKO
ENSMUSG00000020330.16	chr11	Hmmr	MGI:104667	OTTMUSG00000005436.3	10.66	7.07	2.57	2.07056	4.20049	9.76947e-11	1.68715e-08	FDR005	Up-in-SKO	0.670886	1.59205	0.0235217	0.154154	FDR025	Up-in-SKO	1.38723	2.61576	9.66733e-09	9.54261e-07	FDR005	Up-in-DKO	Up-in-SKO-Up-in-SKO
ENSMUSG00000027496.15	chr2	Aurka	MGI:894678	OTTMUSG00000016161.1	8.8	6.38	3.26	1.45961	2.75034	1.10356e-10	1.88463e-08	FDR005	Up-in-SKO	0.561431	1.47573	0.0158007	0.121476	FDR025	Up-in-SKO	0.887005	1.84933	1.19316e-08	1.1357e-06	FDR005	Up-in-DKO	Up-in-SKO-Up-in-SKO
ENSMUSG00000039246.8	chr1	Lyplal1	MGI:2385115	OTTMUSG00000027017.2	50.26	77.62	75.16	-0.530552	-1.44448	1.13624e-10	1.91912e-08	FDR005	Down-in-SKO	-0.479006	-1.39378	4.53808e-06	0.000306196	FDR005	Down-in-SKO	-0.0608704	-1.04309	0.564118	0.766694	NoSig	Down-in-DKO	Down-in-SKO-Down-in-SKO
ENSMUSG00000031004.8	chr7	Mki67	MGI:106035	OTTMUSG00000060275.3	23.74	14.27	6.78	1.84544	3.59363	1.1867e-10	1.98257e-08	FDR005	Up-in-SKO	0.845426	1.79679	0.00156465	0.0269615	FDR005	Up-in-SKO	0.988245	1.98377	3.10459e-06	0.000129285	FDR005	Up-in-DKO	Up-in-SKO-Up-in-SKO
ENSMUSG00000022021.14	chr14	Diaph3	MGI:1927222	OTTMUSG00000069328.1	2.75	1.83	0.78	1.85979	3.62956	1.21133e-10	2.00195e-08	FDR005	Up-in-SKO	0.711902	1.63796	0.00541684	0.0616079	FDR025	Up-in-SKO	1.13435	2.1952	1.15811e-07	7.88057e-06	FDR005	Up-in-DKO	Up-in-SKO-Up-in-SKO
ENSMUSG00000069310.4	chr13	H3c3	MGI:2448320	OTTMUSG00000000583.2	41.94	19.05	12.51	1.76916	3.40856	1.33569e-10	2.184e-08	FDR005	Up-in-SKO	1.23841	2.35939	6.75119e-07	6.35049e-05	FDR005	Up-in-SKO	0.517871	1.43184	0.000886241	0.0117903	FDR005	Up-in-DKO	Up-in-SKO-Up-in-SKO
ENSMUSG00000041073.10	chr11	Nacad	MGI:3603030	OTTMUSG00000005121.2	1.02	1.43	2.7	-1.35691	-2.56136	1.5167e-10	2.45385e-08	FDR005	Down-in-SKO	-0.330809	-1.25772	0.102287	0.354157	NoSig	Down-in-SKO	-1.03792	-2.05327	1.82906e-07	1.14252e-05	FDR005	Down-in-DKO	Down-in-SKO-Down-in-SKO
ENSMUSG00000006570.3	chr8	Defb2	MGI:1338754	OTTMUSG00000020785.1	0.5	1.4	2.46	-2.27672	-4.84576	1.81457e-10	2.9052e-08	FDR005	Down-in-SKO	-1.33881	-2.52942	0.00083477	0.0174952	FDR005	Down-in-SKO	-0.94533	-1.92563	0.000348993	0.0057712	FDR005	Down-in-DKO	Down-in-SKO-Down-in-SKO
ENSMUSG00000027490.17	chr2	E2f1	MGI:101941	OTTMUSG00000015917.1	8.43	5.51	3.54	1.26357	2.40088	1.9399e-10	3.07384e-08	FDR005	Up-in-SKO	0.692771	1.61638	0.0010913	0.0213076	FDR005	Up-in-SKO	0.56016	1.47443	2.66176e-05	0.000750693	FDR005	Up-in-DKO	Up-in-SKO-Up-in-SKO
ENSMUSG00000116652.2	chr16	B830017H08Rik	MGI:3045365	OTTMUSG00000071358.2	4.87	7.63	9.08	-0.850684	-1.80336	2.10382e-10	3.29956e-08	FDR005	Down-in-SKO	-0.500088	-1.4143	0.000177196	0.00572434	FDR005	Down-in-SKO	-0.3593	-1.2828	0.00194457	0.0205163	FDR005	Down-in-DKO	Down-in-SKO-Down-in-SKO
ENSMUSG00000014301.13	chr16	Pam16	MGI:1913699	OTTMUSG00000026710.3	40.49	37.69	31.48	0.398048	1.31772	2.28218e-10	3.54314e-08	FDR005	Up-in-SKO	0.231006	1.17365	5.88629e-05	0.0025034	FDR005	Up-in-SKO	0.158285	1.11596	0.00266762	0.0256666	FDR005	Up-in-DKO	Up-in-SKO-Up-in-SKO
ENSMUSG00000020697.16	chr11	Lig3	MGI:109152	OTTMUSG00000000931.4	18.35	22.44	23.48	-0.321131	-1.24931	2.74772e-10	4.22325e-08	FDR005	Down-in-SKO	-0.153139	-1.11199	0.00116453	0.0221691	FDR005	Down-in-SKO	-0.176781	-1.13036	0.000291667	0.00501511	FDR005	Down-in-DKO	Down-in-SKO-Down-in-SKO
ENSMUSG00000031262.12	chrX	Cenpi	MGI:2147897	OTTMUSG00000019228.3	1.02	0.6	0.28	1.90956	3.75696	2.88887e-10	4.39622e-08	FDR005	Up-in-SKO	0.869761	1.82736	0.00145274	0.0256977	FDR005	Up-in-SKO	1.0281	2.03934	3.3339e-05	0.000894503	FDR005	Up-in-DKO	Up-in-SKO-Up-in-SKO
ENSMUSG00000012443.4	chr19	Kif11	MGI:1098231	OTTMUSG00000074095.1	2.55	1.79	1.01	1.35405	2.55628	3.00718e-10	4.48742e-08	FDR005	Up-in-SKO	0.61515	1.53172	0.00495206	0.058091	FDR025	Up-in-SKO	0.728334	1.65672	2.56319e-05	0.000725451	FDR005	Up-in-DKO	Up-in-SKO-Up-in-SKO
ENSMUSG00000023015.14	chr15	Racgap1	MGI:1349423	OTTMUSG00000035793.5	5.66	3.88	2.11	1.46312	2.75703	2.97973e-10	4.48742e-08	FDR005	Up-in-SKO	0.660149	1.58025	0.00405189	0.0515464	FDR025	Up-in-SKO	0.791497	1.73087	9.62706e-09	9.54261e-07	FDR005	Up-in-DKO	Up-in-SKO-Up-in-SKO
ENSMUSG00000048388.3	chr2	Fam171b	MGI:2444579	OTTMUSG00000013394.1	0.72	0.28	0.27	1.44568	2.72391	3.35454e-10	4.95762e-08	FDR005	Up-in-SKO	1.53142	2.89071	1.67217e-10	3.87531e-08	FDR005	Up-in-SKO	-0.0963424	-1.06906	0.645502	0.817407	NoSig	Down-in-DKO	Up-in-SKO-Up-in-SKO
ENSMUSG00000037474.13	chr1	Dtl	MGI:1924093	OTTMUSG00000051673.6	0.82	0.53	0.26	1.64536	3.12827	3.53666e-10	5.177e-08	FDR005	Up-in-SKO	0.756661	1.68958	0.00161391	0.0275433	FDR005	Up-in-SKO	0.877056	1.83662	1.67108e-05	0.000519889	FDR005	Up-in-DKO	Up-in-SKO-Up-in-SKO
ENSMUSG00000027663.12	chr3	Zmat3	MGI:1195270	OTTMUSG00000022152.5	49.86	47.09	25.91	0.971647	1.96108	3.86894e-10	5.60996e-08	FDR005	Up-in-SKO	0.195401	1.14504	0.141453	0.415499	NoSig	Up-in-SKO	0.766421	1.70104	8.38194e-13	1.94255e-10	FDR005	Up-in-DKO	Up-in-SKO-Up-in-SKO
ENSMUSG00000025727.8	chr17	A930017K11Rik	MGI:2442713	OTTMUSG00000033450.1	6.03	9.66	13.47	-1.09037	-2.12929	4.83066e-10	6.93899e-08	FDR005	Down-in-SKO	-0.528567	-1.4425	0.00504283	0.0586472	FDR025	Down-in-SKO	-0.570785	-1.48533	3.09844e-05	0.000839783	FDR005	Down-in-DKO	Down-in-SKO-Down-in-SKO
ENSMUSG00000068101.11	chr15	Cenpm	MGI:1913820	OTTMUSG00000070937.1	5.8	3.56	2.05	1.52492	2.87771	5.01022e-10	7.13028e-08	FDR005	Up-in-SKO	0.782272	1.71984	0.0024926	0.0370094	FDR005	Up-in-SKO	0.730757	1.65951	2.55601e-05	0.000724701	FDR005	Up-in-DKO	Up-in-SKO-Up-in-SKO
ENSMUSG00000033952.14	chr1	Aspm	MGI:1334448	OTTMUSG00000019630.3	3.89	2.6	1.12	1.83391	3.56503	5.34577e-10	7.53803e-08	FDR005	Up-in-SKO	0.69071	1.61408	0.0115483	0.100472	FDR025	Up-in-SKO	1.13098	2.19007	8.48698e-08	5.92644e-06	FDR005	Up-in-DKO	Up-in-SKO-Up-in-SKO
ENSMUSG00000043342.9	chr2	Hoxd9	MGI:96210	OTTMUSG00000016552.4	64.74	84.54	88.26	-0.403378	-1.3226	5.72918e-10	7.93311e-08	FDR005	Down-in-SKO	-0.245598	-1.18558	0.0171601	0.126995	FDR025	Down-in-SKO	-0.167254	-1.12292	0.0804467	0.255293	NoSig	Down-in-DKO	Down-in-SKO-Down-in-SKO
ENSMUSG00000079553.11	chr17	Kifc1	MGI:109596	OTTMUSG00000037214.3	5.85	4.15	2.21	1.43871	2.71079	5.72125e-10	7.93311e-08	FDR005	Up-in-SKO	0.605521	1.52153	0.00931514	0.0871101	FDR025	Up-in-SKO	0.82199	1.76784	2.78601e-09	3.30008e-07	FDR005	Up-in-DKO	Up-in-SKO-Up-in-SKO
ENSMUSG00000032254.10	chr9	Kif23	MGI:1919069	OTTMUSG00000062532.2	3.15	2.18	1	1.67527	3.19379	5.87722e-10	8.06544e-08	FDR005	Up-in-SKO	0.646719	1.5656	0.0137939	0.111454	FDR025	Up-in-SKO	1.01629	2.02271	3.57937e-08	2.92029e-06	FDR005	Up-in-DKO	Up-in-SKO-Up-in-SKO
ENSMUSG00000101026.1	chr15	Ly6g6g	MGI:1925975	OTTMUSG00000045149.2	4.75	5.56	8.09	-0.726417	-1.65452	6.17421e-10	8.39802e-08	FDR005	Down-in-SKO	-0.0791136	-1.05637	0.723973	0.877864	NoSig	Down-in-SKO	-0.658397	-1.57833	0.00122189	0.0148249	FDR005	Down-in-DKO	Down-in-SKO-Down-in-SKO
ENSMUSG00000035311.16	chr10	Gnptab	MGI:3643902	OTTMUSG00000031924.8	41.06	37.55	33.58	0.330873	1.25777	7.23845e-10	9.70344e-08	FDR005	Up-in-SKO	0.260743	1.1981	7.19397e-06	0.000439079	FDR005	Up-in-SKO	0.0614447	1.04351	0.275685	0.518827	NoSig	Up-in-DKO	Up-in-SKO-Up-in-SKO
ENSMUSG00000046020.13	chr2	Pofut1	MGI:2153207	OTTMUSG00000016735.7	8.87	8.12	6.63	0.462484	1.37791	7.26022e-10	9.70344e-08	FDR005	Up-in-SKO	0.261612	1.19882	0.000334386	0.00918608	FDR005	Up-in-SKO	0.192128	1.14245	0.0162571	0.0927458	FDR025	Up-in-DKO	Up-in-SKO-Up-in-SKO
ENSMUSG00000022322.8	chr8	Shcbp1	MGI:1338802	OTTMUSG00000059763.1	1.46	1.08	0.58	1.34558	2.54133	7.59125e-10	1.00584e-07	FDR005	Up-in-SKO	0.546212	1.46025	0.0188193	0.134288	FDR025	Up-in-SKO	0.788665	1.72747	1.39215e-05	0.00044613	FDR005	Up-in-DKO	Up-in-SKO-Up-in-SKO
ENSMUSG00000026955.13	chr2	Sapcd2	MGI:1919330	OTTMUSG00000012028.1	0.55	0.28	0.13	2.07688	4.21893	7.74357e-10	1.00863e-07	FDR005	Up-in-SKO	1.05028	2.07094	0.00176041	0.029202	FDR005	Up-in-SKO	1.01678	2.0234	0.000433856	0.00685862	FDR005	Up-in-DKO	Up-in-SKO-Up-in-SKO
ENSMUSG00000059974.10	chr9	Ntm	MGI:2446259	OTTMUSG00000023155.1	0.99	0.44	0.16	2.62584	6.17242	7.70005e-10	1.00863e-07	FDR005	Up-in-SKO	1.25491	2.38653	0.00107544	0.021101	FDR005	Up-in-SKO	1.3524	2.55337	4.38719e-10	6.81122e-08	FDR005	Up-in-DKO	Up-in-SKO-Up-in-SKO
ENSMUSG00000054932.6	chr5	Afp	MGI:87951	OTTMUSG00000055486.2	1.05	1.53	1.77	-0.711172	-1.63713	8.05478e-10	1.04035e-07	FDR005	Down-in-SKO	-0.410806	-1.32943	0.000957555	0.0193188	FDR005	Down-in-SKO	-0.311728	-1.24119	0.00060642	0.00885339	FDR005	Down-in-DKO	Down-in-SKO-Down-in-SKO
ENSMUSG00000069268.4	chr13	H2bc7	MGI:2448383	OTTMUSG00000000558.1	12.2	6.43	2.86	1.1741	2.25652	8.49059e-10	1.0875e-07	FDR005	Up-in-SKO	0.17644	1.13009	0.303417	0.599437	NoSig	Up-in-SKO	1.05043	2.07115	1.13866e-08	1.10353e-06	FDR005	Up-in-DKO	Up-in-SKO-Up-in-SKO
ENSMUSG00000020914.17	chr11	Top2a	MGI:98790	OTTMUSG00000006446.1	12.6	8.7	4.19	1.61719	3.06776	8.73835e-10	1.10999e-07	FDR005	Up-in-SKO	0.655112	1.57474	0.0116743	0.101184	FDR025	Up-in-SKO	0.949777	1.93157	2.97816e-06	0.000125656	FDR005	Up-in-DKO	Up-in-SKO-Up-in-SKO
ENSMUSG00000026683.14	chr1	Nuf2	MGI:1914227	OTTMUSG00000049910.2	1.44	0.94	0.4	1.85783	3.62462	9.68892e-10	1.21655e-07	FDR005	Up-in-SKO	0.687528	1.61052	0.02301	0.152488	FDR025	Up-in-SKO	1.15884	2.23278	1.15701e-06	5.53944e-05	FDR005	Up-in-DKO	Up-in-SKO-Up-in-SKO
ENSMUSG00000068115.13	chr2	Ninl	MGI:1925427	OTTMUSG00000015788.9	21.34	37.37	36.99	-0.741712	-1.67216	9.73553e-10	1.21655e-07	FDR005	Down-in-SKO	-0.64844	-1.56747	1.48536e-05	0.000794393	FDR005	Down-in-SKO	-0.10388	-1.07466	0.450028	0.68308	NoSig	Down-in-DKO	Down-in-SKO-Down-in-SKO
ENSMUSG00000028780.13	chr5	Sema3c	MGI:107557	OTTMUSG00000035305.16	30.26	21.53	18.99	0.708142	1.6337	1.20452e-09	1.49302e-07	FDR005	Up-in-SKO	0.619179	1.536	2.52623e-09	4.75258e-07	FDR005	Up-in-SKO	0.0789494	1.05625	0.198484	0.433049	NoSig	Up-in-DKO	Up-in-SKO-Up-in-SKO
ENSMUSG00000023033.14	chr15	Scn8a	MGI:103169	OTTMUSG00000055611.6	0.18	0.17	0.07	1.43475	2.70336	1.34359e-09	1.65208e-07	FDR005	Up-in-SKO	0.228091	1.17128	0.166271	0.452201	NoSig	Up-in-SKO	1.19255	2.28556	2.34273e-13	5.85352e-11	FDR005	Up-in-DKO	Up-in-SKO-Up-in-SKO
ENSMUSG00000030641.10	chr7	Ddias	MGI:1921291	OTTMUSG00000059924.1	4.58	4.1	2.06	1.17243	2.2539	1.57239e-09	1.91807e-07	FDR005	Up-in-SKO	0.272418	1.20783	0.0938493	0.337929	NoSig	Up-in-SKO	0.888056	1.85068	1.70339e-10	2.81642e-08	FDR005	Up-in-DKO	Up-in-SKO-Up-in-SKO
ENSMUSG00000028832.11	chr4	Stmn1	MGI:96739	OTTMUSG00000010830.2	90.36	91.18	53.39	0.780687	1.71795	1.65274e-09	2.00021e-07	FDR005	Up-in-SKO	0.0985593	1.0707	0.367249	0.655067	NoSig	Up-in-SKO	0.672578	1.59392	6.01742e-11	1.10603e-08	FDR005	Up-in-DKO	Up-in-SKO-Up-in-SKO
ENSMUSG00000050410.15	chr17	Tcf19	MGI:103180	OTTMUSG00000034281.2	21.16	14.5	10.51	1.03261	2.04572	1.87254e-09	2.24851e-07	FDR005	Up-in-SKO	0.646576	1.56545	0.000128407	0.00452473	FDR005	Up-in-SKO	0.375441	1.29724	3.91978e-05	0.00101426	FDR005	Up-in-DKO	Up-in-SKO-Up-in-SKO
ENSMUSG00000039748.11	chr1	Exo1	MGI:1349427	OTTMUSG00000050253.2	0.79	0.49	0.26	1.62663	3.08791	1.97294e-09	2.3507e-07	FDR005	Up-in-SKO	0.781337	1.71872	0.000608377	0.0138979	FDR005	Up-in-SKO	0.83312	1.78153	9.53715e-07	4.70706e-05	FDR005	Up-in-DKO	Up-in-SKO-Up-in-SKO
ENSMUSG00000029580.14	chr5	Actb	MGI:87904	OTTMUSG00000035960.5	2346.05	1989.29	1750.65	0.450923	1.36691	2.0251e-09	2.3943e-07	FDR005	Up-in-SKO	0.356382	1.28021	1.64064e-05	0.00085737	FDR005	Up-in-SKO	0.0847703	1.06052	0.111821	0.309151	NoSig	Up-in-DKO	Up-in-SKO-Up-in-SKO
ENSMUSG00000051378.10	chr11	Kif18b	MGI:2446979	OTTMUSG00000003098.2	2.42	1.54	0.68	1.86764	3.64936	2.06987e-09	2.42854e-07	FDR005	Up-in-SKO	0.758309	1.69151	0.0094284	0.0878098	FDR025	Up-in-SKO	1.09664	2.13856	7.33444e-07	3.74712e-05	FDR005	Up-in-DKO	Up-in-SKO-Up-in-SKO
ENSMUSG00000035683.13	chr4	Melk	MGI:106924	OTTMUSG00000006665.5	3.64	2.2	1.05	1.81666	3.52264	2.19326e-09	2.55382e-07	FDR005	Up-in-SKO	0.819629	1.76495	0.00256695	0.0375898	FDR005	Up-in-SKO	0.984784	1.97902	2.25205e-06	9.9482e-05	FDR005	Up-in-DKO	Up-in-SKO-Up-in-SKO
ENSMUSG00000006585.3	chr8	Cdt1	MGI:1914427	OTTMUSG00000061851.1	10.31	7.78	6.2	0.760565	1.69415	2.46374e-09	2.82595e-07	FDR005	Up-in-SKO	0.535316	1.44926	2.2586e-06	0.000174479	FDR005	Up-in-SKO	0.215447	1.16106	0.00351013	0.0309771	FDR005	Up-in-DKO	Up-in-SKO-Up-in-SKO
ENSMUSG00000027699.19	chr3	Ect2	MGI:95281	OTTMUSG00000021265.4	16.05	8.66	7.88	1.0648	2.09189	2.46072e-09	2.82595e-07	FDR005	Up-in-SKO	0.995522	1.9938	4.74987e-12	1.48932e-09	FDR005	Up-in-SKO	0.0588019	1.0416	0.690482	0.842991	NoSig	Up-in-DKO	Up-in-SKO-Up-in-SKO
ENSMUSG00000020897.12	chr11	Aurkb	MGI:107168	OTTMUSG00000005961.2	4.5	2.71	1.37	1.74392	3.34945	2.589e-09	2.94762e-07	FDR005	Up-in-SKO	0.823936	1.77023	0.00277736	0.0396177	FDR005	Up-in-SKO	0.908227	1.87674	1.95868e-05	0.000595413	FDR005	Up-in-DKO	Up-in-SKO-Up-in-SKO
ENSMUSG00000025584.17	chr7	Pde8a	MGI:1277116	OTTMUSG00000024583.1	79.71	111.77	110.84	-0.43558	-1.35245	2.78957e-09	3.15262e-07	FDR005	Down-in-SKO	-0.349221	-1.27387	4.03087e-07	4.15855e-05	FDR005	Down-in-SKO	-0.0944556	-1.06766	0.0657411	0.224966	FDR025	Down-in-DKO	Down-in-SKO-Down-in-SKO
ENSMUSG00000037313.16	chr5	Tacc3	MGI:1341163	OTTMUSG00000025055.7	6.02	4.07	2.73	1.16995	2.25004	2.83273e-09	3.17803e-07	FDR005	Up-in-SKO	0.666618	1.58735	0.000606611	0.0138774	FDR005	Up-in-SKO	0.49272	1.4071	0.000189804	0.00354431	FDR005	Up-in-DKO	Up-in-SKO-Up-in-SKO
ENSMUSG00000035455.12	chr11	Fignl1	MGI:1890648	OTTMUSG00000005160.2	1.73	1.18	0.68	1.35367	2.55561	2.91851e-09	3.25054e-07	FDR005	Up-in-SKO	0.666985	1.58775	0.00526851	0.0605235	FDR025	Up-in-SKO	0.676158	1.59788	0.000521379	0.00790132	FDR005	Up-in-DKO	Up-in-SKO-Up-in-SKO
ENSMUSG00000030867.7	chr7	Plk1	MGI:97621	OTTMUSG00000058103.1	8.22	4.82	2.25	1.90227	3.73801	3.0055e-09	3.32334e-07	FDR005	Up-in-SKO	0.867209	1.82413	0.00509399	0.0591561	FDR025	Up-in-SKO	1.0233	2.03257	8.74529e-06	0.000304675	FDR005	Up-in-DKO	Up-in-SKO-Up-in-SKO
ENSMUSG00000090122.3	chrX	Kcne1l	MGI:1913490	OTTMUSG00000018812.2	3.12	2.37	1.33	1.27196	2.41489	3.15385e-09	3.46248e-07	FDR005	Up-in-SKO	0.520067	1.43402	0.00341442	0.0461148	FDR005	Up-in-SKO	0.738094	1.66797	1.90463e-06	8.55533e-05	FDR005	Up-in-DKO	Up-in-SKO-Up-in-SKO
ENSMUSG00000024056.10	chr17	Ndc80	MGI:1914302	OTTMUSG00000072627.1	1.23	0.85	0.34	1.89008	3.70657	3.61621e-09	3.94192e-07	FDR005	Up-in-SKO	0.647045	1.56596	0.0253761	0.162251	FDR025	Up-in-SKO	1.22918	2.34434	6.70361e-10	9.5712e-08	FDR005	Up-in-DKO	Up-in-SKO-Up-in-SKO
ENSMUSG00000048922.18	chr14	Cdca2	MGI:1919787	OTTMUSG00000033334.4	1.85	1.25	0.65	1.54261	2.9132	3.87784e-09	4.19736e-07	FDR005	Up-in-SKO	0.669983	1.59105	0.00681749	0.0712539	FDR025	Up-in-SKO	0.861682	1.81716	2.42959e-05	0.000700829	FDR005	Up-in-DKO	Up-in-SKO-Up-in-SKO
ENSMUSG00000025127.15	chr11	Gcgr	MGI:99572	OTTMUSG00000004269.1	8.29	13.16	18.09	-1.06072	-2.08598	4.27804e-09	4.54025e-07	FDR005	Down-in-SKO	-0.515337	-1.42933	0.00146984	0.0258296	FDR005	Down-in-SKO	-0.552976	-1.46711	2.91616e-05	0.000801242	FDR005	Down-in-DKO	Down-in-SKO-Down-in-SKO
ENSMUSG00000034311.3	chrX	Kif4	MGI:108389	OTTMUSG00000018285.3	2.4	1.6	0.79	1.62242	3.07891	4.2667e-09	4.54025e-07	FDR005	Up-in-SKO	0.69427	1.61807	0.0120768	0.102887	FDR025	Up-in-SKO	0.916021	1.8869	8.39596e-06	0.000295726	FDR005	Up-in-DKO	Up-in-SKO-Up-in-SKO
ENSMUSG00000037991.9	chr16	Rmi2	MGI:2685383	OTTMUSG00000042784.1	0.9	0.64	0.34	1.42802	2.69078	4.28325e-09	4.54025e-07	FDR005	Up-in-SKO	0.577465	1.49223	0.00540801	0.0615513	FDR025	Up-in-SKO	0.839307	1.78919	5.89774e-07	3.12287e-05	FDR005	Up-in-DKO	Up-in-SKO-Up-in-SKO
ENSMUSG00000028873.16	chr4	Cdca8	MGI:1196274	OTTMUSG00000009201.3	2.73	1.95	1.11	1.32327	2.50233	4.44638e-09	4.68089e-07	FDR005	Up-in-SKO	0.574709	1.48938	0.00994457	0.0911833	FDR025	Up-in-SKO	0.737009	1.66672	9.5284e-08	6.56762e-06	FDR005	Up-in-DKO	Up-in-SKO-Up-in-SKO
ENSMUSG00000038042.11	chr13	Ptpdc1	MGI:2145430	OTTMUSG00000066939.2	33.84	31.05	22.32	0.644816	1.56354	4.62737e-09	4.83828e-07	FDR005	Up-in-SKO	0.264659	1.20135	0.00304959	0.0423315	FDR005	Up-in-SKO	0.372158	1.29429	1.02746e-06	4.97635e-05	FDR005	Up-in-DKO	Up-in-SKO-Up-in-SKO
ENSMUSG00000028583.14	chr4	Pdpn	MGI:103098	OTTMUSG00000010162.2	11.23	6.42	3.44	1.70029	3.24967	4.74184e-09	4.92447e-07	FDR005	Up-in-SKO	0.891358	1.85492	0.00143008	0.0254467	FDR005	Up-in-SKO	0.795083	1.73518	1.55652e-09	1.94456e-07	FDR005	Up-in-DKO	Up-in-SKO-Up-in-SKO
ENSMUSG00000041351.16	chr4	Rap1gap	MGI:109338	OTTMUSG00000009739.5	46.46	62.45	81.48	-0.751319	-1.68333	4.89317e-09	5.04752e-07	FDR005	Down-in-SKO	-0.25845	-1.19619	0.0851794	0.321857	NoSig	Down-in-SKO	-0.503259	-1.41741	0.000771509	0.0106447	FDR005	Down-in-DKO	Down-in-SKO-Down-in-SKO
ENSMUSG00000041219.14	chr2	Arhgap11a	MGI:2444300	OTTMUSG00000015203.1	8.62	7.57	3.6	1.28442	2.43584	5.56289e-09	5.70011e-07	FDR005	Up-in-SKO	0.304082	1.23463	0.125711	0.393129	NoSig	Up-in-SKO	0.967869	1.95595	1.44056e-14	4.70122e-12	FDR005	Up-in-DKO	Up-in-SKO-Up-in-SKO
ENSMUSG00000032113.16	chr9	Chek1	MGI:1202065	OTTMUSG00000037031.8	1.8	1.27	0.79	1.21309	2.31834	6.30634e-09	6.4191e-07	FDR005	Up-in-SKO	0.619975	1.53685	0.00150412	0.0263634	FDR005	Up-in-SKO	0.582303	1.49724	0.000874261	0.0117208	FDR005	Up-in-DKO	Up-in-SKO-Up-in-SKO
ENSMUSG00000022034.10	chr14	Esco2	MGI:1919238	OTTMUSG00000024476.2	1.33	0.83	0.4	1.7329	3.32395	6.51435e-09	6.58639e-07	FDR005	Up-in-SKO	0.775969	1.71234	0.00271319	0.0389466	FDR005	Up-in-SKO	0.945907	1.9264	8.88364e-05	0.00191971	FDR005	Up-in-DKO	Up-in-SKO-Up-in-SKO
ENSMUSG00000070348.5	chr7	Ccnd1	MGI:88313	OTTMUSG00000026018.2	152.11	155.64	97.81	0.665023	1.58559	6.55639e-09	6.58639e-07	FDR005	Up-in-SKO	0.100452	1.07211	0.308268	0.603189	NoSig	Up-in-SKO	0.554507	1.46867	2.72581e-08	2.30626e-06	FDR005	Up-in-DKO	Up-in-SKO-Up-in-SKO
ENSMUSG00000040170.13	chr1	Fmo2	MGI:1916776	OTTMUSG00000024135.3	147.47	209.24	254.89	-0.736175	-1.66575	6.681e-09	6.66799e-07	FDR005	Down-in-SKO	-0.351013	-1.27546	0.00701127	0.0724271	FDR025	Down-in-SKO	-0.392372	-1.31255	1.13276e-05	0.000375563	FDR005	Down-in-DKO	Down-in-SKO-Down-in-SKO
ENSMUSG00000021485.14	chr13	Mxd3	MGI:104987	OTTMUSG00000020954.2	2.71	1.6	1.07	1.3768	2.59692	7.9946e-09	7.86541e-07	FDR005	Up-in-SKO	0.853722	1.80716	0.00103037	0.0204172	FDR005	Up-in-SKO	0.512445	1.42647	0.0103685	0.068363	FDR025	Up-in-DKO	Up-in-SKO-Up-in-SKO
ENSMUSG00000039396.11	chr8	Neil3	MGI:2384588	OTTMUSG00000023310.6	0.62	0.44	0.17	1.84758	3.59896	8.03428e-09	7.86541e-07	FDR005	Up-in-SKO	0.587294	1.50243	0.0591013	0.262565	NoSig	Up-in-SKO	1.24967	2.37787	1.13437e-05	0.000375563	FDR005	Up-in-DKO	Up-in-SKO-Up-in-SKO
ENSMUSG00000042064.13	chr2	Myo3b	MGI:2448580	OTTMUSG00000013112.2	1.79	3.21	3.82	-1.02115	-2.02953	7.98402e-09	7.86541e-07	FDR005	Down-in-SKO	-0.657051	-1.57686	0.000334906	0.00918608	FDR005	Down-in-SKO	-0.372662	-1.29474	0.0227459	0.115465	FDR025	Down-in-DKO	Down-in-SKO-Down-in-SKO
ENSMUSG00000025607.15	chr6	Copg2	MGI:1858683	OTTMUSG00000014455.3	23.91	33.38	32.8	-0.413274	-1.3317	8.27159e-09	7.98625e-07	FDR005	Down-in-SKO	-0.330251	-1.25723	2.83424e-06	0.000208859	FDR005	Down-in-SKO	-0.0921015	-1.06592	0.201578	0.436337	NoSig	Down-in-DKO	Down-in-SKO-Down-in-SKO
ENSMUSG00000026355.11	chr1	Mcm6	MGI:1298227	OTTMUSG00000049360.1	35.32	31.13	23.48	0.619923	1.53679	8.31359e-09	7.98625e-07	FDR005	Up-in-SKO	0.305397	1.23576	0.00201359	0.0319833	FDR005	Up-in-SKO	0.305075	1.23548	4.85514e-05	0.00119998	FDR005	Up-in-DKO	Up-in-SKO-Up-in-SKO
ENSMUSG00000068744.12	chr3	Psrc1	MGI:1913099	OTTMUSG00000007307.3	4.96	3.12	1.45	1.79226	3.46357	8.22301e-09	7.98625e-07	FDR005	Up-in-SKO	0.766744	1.70143	0.00298056	0.0417357	FDR005	Up-in-SKO	1.00943	2.01312	4.4619e-09	4.92071e-07	FDR005	Up-in-DKO	Up-in-SKO-Up-in-SKO
ENSMUSG00000021569.10	chr13	Trip13	MGI:1916966	OTTMUSG00000054943.2	1.26	0.87	0.48	1.41933	2.67461	9.05703e-09	8.64637e-07	FDR005	Up-in-SKO	0.653448	1.57292	0.00420429	0.05273	FDR025	Up-in-SKO	0.754025	1.68649	2.38802e-08	2.04208e-06	FDR005	Up-in-DKO	Up-in-SKO-Up-in-SKO
ENSMUSG00000020904.11	chr11	Cfap52	MGI:1919110	OTTMUSG00000005936.1	1.44	3.37	2.89	-0.950287	-1.93226	9.2116e-09	8.71084e-07	FDR005	Down-in-SKO	-1.03482	-2.04886	0.000312876	0.00878788	FDR005	Down-in-SKO	0.0741509	1.05274	0.782703	0.894973	NoSig	Up-in-DKO	Down-in-SKO-Down-in-SKO
ENSMUSG00000054871.5	chr9	Tmem158	MGI:1919559	OTTMUSG00000062842.1	3.2	2.91	1.61	1.00871	2.01211	9.23791e-09	8.71084e-07	FDR005	Up-in-SKO	0.212532	1.15872	0.332614	0.624907	NoSig	Up-in-SKO	0.786175	1.7245	3.87189e-05	0.00100474	FDR005	Up-in-DKO	Up-in-SKO-Up-in-SKO
ENSMUSG00000028718.16	chr4	Stil	MGI:107477	OTTMUSG00000008583.3	1.14	0.85	0.44	1.40873	2.65503	9.3381e-09	8.75162e-07	FDR005	Up-in-SKO	0.550077	1.46416	0.0151337	0.118223	FDR025	Up-in-SKO	0.846739	1.79843	3.40009e-07	1.95578e-05	FDR005	Up-in-DKO	Up-in-SKO-Up-in-SKO
ENSMUSG00000031299.10	chrX	Pdha1	MGI:97532	OTTMUSG00000019453.3	415.81	530.77	556.4	-0.378956	-1.3004	1.06013e-08	9.87528e-07	FDR005	Down-in-SKO	-0.208529	-1.15551	0.00165283	0.028028	FDR005	Down-in-SKO	-0.178675	-1.13184	0.000229312	0.00412942	FDR005	Down-in-DKO	Down-in-SKO-Down-in-SKO
ENSMUSG00000002297.16	chr5	Dbf4	MGI:1351328	OTTMUSG00000035269.2	3.43	3.01	2.15	0.690433	1.61377	1.06894e-08	9.89734e-07	FDR005	Up-in-SKO	0.28408	1.21763	0.0256176	0.162819	FDR025	Up-in-SKO	0.396478	1.31629	1.62297e-05	0.000508303	FDR005	Up-in-DKO	Up-in-SKO-Up-in-SKO
ENSMUSG00000030669.13	chr7	Calca	MGI:2151253	OTTMUSG00000058696.1	1	0.69	0.33	1.61651	3.06632	1.15226e-08	1.05419e-06	FDR005	Up-in-SKO	0.585975	1.50105	0.0773637	0.30391	NoSig	Up-in-SKO	1.02373	2.03316	0.00139212	0.0162353	FDR005	Up-in-DKO	Up-in-SKO-Up-in-SKO
ENSMUSG00000073436.11	chr17	Eme2	MGI:1919889	OTTMUSG00000030476.1	2.48	3.31	3.39	-0.40538	-1.32444	1.14983e-08	1.05419e-06	FDR005	Down-in-SKO	-0.279772	-1.214	3.8965e-06	0.000269736	FDR005	Down-in-SKO	-0.134596	-1.09779	0.0474184	0.183867	FDR025	Down-in-DKO	Down-in-SKO-Down-in-SKO
ENSMUSG00000003779.16	chr18	Kif20a	MGI:1201682	OTTMUSG00000073237.1	7.2	4.67	2.29	1.68192	3.20855	1.18244e-08	1.07539e-06	FDR005	Up-in-SKO	0.723178	1.65081	0.0168993	0.126161	FDR025	Up-in-SKO	0.947982	1.92917	1.9776e-05	0.000597803	FDR005	Up-in-DKO	Up-in-SKO-Up-in-SKO
ENSMUSG00000005364.11	chr6	Il5ra	MGI:96558	OTTMUSG00000056402.1	16.46	12.2	8.07	1.05943	2.08411	1.23585e-08	1.11735e-06	FDR005	Up-in-SKO	0.562002	1.47632	0.000248617	0.00734867	FDR005	Up-in-SKO	0.489546	1.404	0.00117991	0.0144471	FDR005	Up-in-DKO	Up-in-SKO-Up-in-SKO
ENSMUSG00000029177.9	chr5	Cenpa	MGI:88375	OTTMUSG00000022264.8	2.78	1.67	0.88	1.68124	3.20704	1.25165e-08	1.12502e-06	FDR005	Up-in-SKO	0.815684	1.76013	0.00190409	0.0308807	FDR005	Up-in-SKO	0.852452	1.80557	3.87975e-06	0.000155491	FDR005	Up-in-DKO	Up-in-SKO-Up-in-SKO
ENSMUSG00000027323.10	chr2	Rad51	MGI:97890	OTTMUSG00000015759.3	1.29	0.94	0.53	1.30716	2.47454	1.27021e-08	1.13506e-06	FDR005	Up-in-SKO	0.570557	1.4851	0.00925871	0.0868427	FDR025	Up-in-SKO	0.726564	1.65469	4.75217e-09	5.20493e-07	FDR005	Up-in-DKO	Up-in-SKO-Up-in-SKO
ENSMUSG00000029123.8	chr5	Stk32b	MGI:1927552	OTTMUSG00000056098.2	13.13	18.06	21.07	-0.627534	-1.54492	1.39874e-08	1.24269e-06	FDR005	Down-in-SKO	-0.291201	-1.22366	0.0552917	0.2532	NoSig	Down-in-SKO	-0.345138	-1.27027	0.00518971	0.0416192	FDR005	Down-in-DKO	Down-in-SKO-Down-in-SKO
ENSMUSG00000038670.11	chr7	Mybpc2	MGI:1336170	OTTMUSG00000058331.3	2.85	1.26	0.7	2.02604	4.07285	1.45456e-08	1.28486e-06	FDR005	Up-in-SKO	1.25699	2.38997	0.000261674	0.00764979	FDR005	Up-in-SKO	0.755301	1.68798	3.78124e-06	0.000153419	FDR005	Up-in-DKO	Up-in-SKO-Up-in-SKO
ENSMUSG00000058290.4	chr15	Espl1	MGI:2146156	OTTMUSG00000071240.1	1.37	0.88	0.41	1.76826	3.40642	1.50952e-08	1.32579e-06	FDR005	Up-in-SKO	0.747917	1.67937	0.0128812	0.10706	FDR025	Up-in-SKO	1.00845	2.01175	5.93844e-05	0.00141428	FDR005	Up-in-DKO	Up-in-SKO-Up-in-SKO
ENSMUSG00000038379.15	chr9	Ttk	MGI:1194921	OTTMUSG00000044947.5	1.07	0.75	0.33	1.72985	3.31694	1.52575e-08	1.33243e-06	FDR005	Up-in-SKO	0.599658	1.51536	0.0250243	0.160341	FDR025	Up-in-SKO	1.11622	2.16778	1.77515e-07	1.11758e-05	FDR005	Up-in-DKO	Up-in-SKO-Up-in-SKO
ENSMUSG00000072980.3	chr2	Oip5	MGI:1917895	OTTMUSG00000015949.2	2.71	1.89	1.15	1.24665	2.3729	1.58857e-08	1.37945e-06	FDR005	Up-in-SKO	0.619537	1.53638	0.00317113	0.0435649	FDR005	Up-in-SKO	0.618133	1.53489	0.00156575	0.0176447	FDR005	Up-in-DKO	Up-in-SKO-Up-in-SKO
ENSMUSG00000040084.9	chr2	Bub1b	MGI:1333889	OTTMUSG00000015367.1	4.46	3.03	1.52	1.58307	2.99607	1.6951e-08	1.46369e-06	FDR005	Up-in-SKO	0.676686	1.59846	0.00540419	0.0615513	FDR025	Up-in-SKO	0.893727	1.85797	2.26974e-06	9.99875e-05	FDR005	Up-in-DKO	Up-in-SKO-Up-in-SKO
ENSMUSG00000026691.10	chr1	Fmo3	MGI:1100496	OTTMUSG00000024141.2	0.62	1.14	1.45	-1.17636	-2.26006	1.93575e-08	1.66215e-06	FDR005	Down-in-SKO	-0.739717	-1.66985	0.000422087	0.0107821	FDR005	Down-in-SKO	-0.444486	-1.36083	0.00788389	0.0560274	FDR025	Down-in-DKO	Down-in-SKO-Down-in-SKO
ENSMUSG00000099517.2	chr13	H3c8	MGI:2145541	OTTMUSG00000000570.2	11.82	5.45	3.59	1.7536	3.37198	1.94776e-08	1.66317e-06	FDR005	Up-in-SKO	1.21361	2.31917	1.38462e-05	0.000763501	FDR005	Up-in-SKO	0.527028	1.44096	0.0101013	0.0672484	FDR025	Up-in-DKO	Up-in-SKO-Up-in-SKO
ENSMUSG00000061048.8	chr8	Cdh3	MGI:88356	OTTMUSG00000061948.1	8.88	8.29	4.98	0.863325	1.81923	1.98905e-08	1.68904e-06	FDR005	Up-in-SKO	0.240473	1.18138	0.159415	0.441574	NoSig	Up-in-SKO	0.61138	1.52772	7.59642e-07	3.85633e-05	FDR005	Up-in-DKO	Up-in-SKO-Up-in-SKO
ENSMUSG00000069267.2	chr13	H3c2	MGI:2448319	OTTMUSG00000000587.1	15.49	7.54	5.3	1.57251	2.97422	2.00729e-08	1.69516e-06	FDR005	Up-in-SKO	1.14369	2.20945	3.56751e-06	0.000251313	FDR005	Up-in-SKO	0.416878	1.33504	0.0426827	0.171881	FDR025	Up-in-DKO	Up-in-SKO-Up-in-SKO
ENSMUSG00000015880.13	chr5	Ncapg	MGI:1930197	OTTMUSG00000027810.4	0.73	0.62	0.24	1.61207	3.0569	2.03061e-08	1.70549e-06	FDR005	Up-in-SKO	0.357663	1.28135	0.176423	0.46344	NoSig	Up-in-SKO	1.24344	2.36762	4.13054e-07	2.28552e-05	FDR005	Up-in-DKO	Up-in-SKO-Up-in-SKO
ENSMUSG00000034317.14	chr3	Trim59	MGI:1914199	OTTMUSG00000024493.3	4.39	3.39	1.94	1.18604	2.27528	2.07561e-08	1.73381e-06	FDR005	Up-in-SKO	0.47646	1.39133	0.015831	0.121592	FDR025	Up-in-SKO	0.698254	1.62254	1.95656e-06	8.76395e-05	FDR005	Up-in-DKO	Up-in-SKO-Up-in-SKO
ENSMUSG00000020297.10	chr11	Nsg2	MGI:1202070	OTTMUSG00000005366.1	0.25	0.39	0.79	-1.60071	-3.03293	2.13754e-08	1.77589e-06	FDR005	Down-in-SKO	-0.440461	-1.35704	0.116827	0.378866	NoSig	Down-in-SKO	-1.16862	-2.24796	5.09294e-08	3.97274e-06	FDR005	Down-in-DKO	Down-in-SKO-Down-in-SKO
ENSMUSG00000030677.8	chr7	Kif22	MGI:109233	OTTMUSG00000058381.2	3.49	2.37	1.3	1.45511	2.74177	2.31024e-08	1.90905e-06	FDR005	Up-in-SKO	0.666076	1.58675	0.00845357	0.0822321	FDR025	Up-in-SKO	0.777528	1.71419	4.48562e-07	2.44811e-05	FDR005	Up-in-DKO	Up-in-SKO-Up-in-SKO
ENSMUSG00000026779.6	chr2	Mastl	MGI:1914371	OTTMUSG00000011632.1	2.75	2.26	1.54	0.868676	1.82599	2.37877e-08	1.95517e-06	FDR005	Up-in-SKO	0.401049	1.32047	0.0122036	0.103527	FDR025	Up-in-SKO	0.45807	1.3737	0.000121842	0.002482	FDR005	Up-in-DKO	Up-in-SKO-Up-in-SKO
ENSMUSG00000041498.13	chr1	Kif14	MGI:1098226	OTTMUSG00000046083.5	0.68	0.43	0.2	1.82554	3.54439	2.47231e-08	2.02125e-06	FDR005	Up-in-SKO	0.78249	1.7201	0.0139132	0.111746	FDR025	Up-in-SKO	1.03053	2.04277	4.58295e-05	0.00115203	FDR005	Up-in-DKO	Up-in-SKO-Up-in-SKO
ENSMUSG00000028940.2	chr4	Hes2	MGI:1098624	OTTMUSG00000010304.1	2.77	1.73	1.12	1.32791	2.5104	2.57067e-08	2.09054e-06	FDR005	Up-in-SKO	0.775928	1.71229	0.00119559	0.0225784	FDR005	Up-in-SKO	0.543522	1.45753	0.0210487	0.109603	FDR025	Up-in-DKO	Up-in-SKO-Up-in-SKO
ENSMUSG00000042097.17	chr6	Zfp239	MGI:1306812	OTTMUSG00000022149.3	9.12	6.66	5.97	0.638134	1.55631	2.8761e-08	2.32661e-06	FDR005	Up-in-SKO	0.545045	1.45907	0.049994	0.239645	FDR025	Up-in-SKO	0.084608	1.0604	0.739269	0.871382	NoSig	Up-in-DKO	Up-in-SKO-Up-in-SKO
ENSMUSG00000036223.16	chr18	Ska1	MGI:1913718	OTTMUSG00000073664.2	0.8	0.36	0.26	1.6305	3.09621	2.94081e-08	2.3665e-06	FDR005	Up-in-SKO	1.26907	2.41007	1.82871e-06	0.000146949	FDR005	Up-in-SKO	0.348496	1.27323	0.111238	0.308334	NoSig	Up-in-DKO	Up-in-SKO-Up-in-SKO
ENSMUSG00000045273.8	chr13	Cenph	MGI:1349448	OTTMUSG00000033835.1	1.92	1.19	0.69	1.47295	2.77588	3.09323e-08	2.47619e-06	FDR005	Up-in-SKO	0.791401	1.73075	0.0015399	0.0266731	FDR005	Up-in-SKO	0.672035	1.59332	0.000509704	0.00776996	FDR005	Up-in-DKO	Up-in-SKO-Up-in-SKO
ENSMUSG00000078249.5	chr11	Hmga1b	MGI:96161	OTTMUSG00000004118.2	10.51	9.63	5.71	0.92477	1.89838	3.32479e-08	2.64777e-06	FDR005	Up-in-SKO	0.252295	1.1911	0.00533514	0.0610259	FDR025	Up-in-SKO	0.663056	1.58343	2.26536e-05	0.000661046	FDR005	Up-in-DKO	Up-in-SKO-Up-in-SKO
ENSMUSG00000026166.14	chr1	Ccl20	MGI:1329031	OTTMUSG00000016631.2	0.86	0.21	0.04	4.27567	19.3689	3.40834e-08	2.70032e-06	FDR005	Up-in-SKO	2.12506	4.36222	0.000199427	0.0061803	FDR005	Up-in-SKO	2.14467	4.42191	2.06074e-05	0.000611377	FDR005	Up-in-DKO	Up-in-SKO-Up-in-SKO
ENSMUSG00000013415.9	chr11	Igf2bp1	MGI:1890357	OTTMUSG00000001937.2	5.36	4.23	2.68	1.02713	2.03797	3.46351e-08	2.72432e-06	FDR005	Up-in-SKO	0.442831	1.35927	0.00688773	0.071567	FDR025	Up-in-SKO	0.576135	1.49085	0.00141349	0.016391	FDR005	Up-in-DKO	Up-in-SKO-Up-in-SKO
ENSMUSG00000051220.2	chrX	Ercc6l	MGI:2654144	OTTMUSG00000018309.1	1.56	1.1	0.58	1.42727	2.68938	3.47409e-08	2.72432e-06	FDR005	Up-in-SKO	0.622652	1.5397	0.0120174	0.102643	FDR025	Up-in-SKO	0.792637	1.73224	3.19846e-06	0.000132504	FDR005	Up-in-DKO	Up-in-SKO-Up-in-SKO
ENSMUSG00000025927.13	chr1	Tfap2b	MGI:104672	OTTMUSG00000048274.1	24.73	40.7	38.15	-0.570483	-1.48502	3.77717e-08	2.94696e-06	FDR005	Down-in-SKO	-0.553435	-1.46758	3.5534e-05	0.00161887	FDR005	Down-in-SKO	-0.0268179	-1.01876	0.840347	0.924144	NoSig	Down-in-DKO	Down-in-SKO-Down-in-SKO
ENSMUSG00000025085.16	chr19	Ablim1	MGI:1194500	OTTMUSG00000016380.8	62.94	54.05	48.32	0.420856	1.33872	4.28367e-08	3.30854e-06	FDR005	Up-in-SKO	0.348488	1.27323	5.43861e-07	5.33551e-05	FDR005	Up-in-SKO	0.0627353	1.04444	0.23506	0.474177	NoSig	Up-in-DKO	Up-in-SKO-Up-in-SKO
ENSMUSG00000025574.13	chr11	Tk1	MGI:98763	OTTMUSG00000003734.3	6.48	4.3	3.19	1.05106	2.07204	4.28211e-08	3.30854e-06	FDR005	Up-in-SKO	0.700129	1.62465	7.57157e-05	0.00303451	FDR005	Up-in-SKO	0.341528	1.2671	0.0378836	0.159757	FDR025	Up-in-DKO	Up-in-SKO-Up-in-SKO
ENSMUSG00000024352.12	chr18	Spata24	MGI:1918492	OTTMUSG00000073170.2	1.94	3.79	4.78	-1.24356	-2.36783	4.37022e-08	3.35851e-06	FDR005	Down-in-SKO	-0.819442	-1.76472	0.00014744	0.00499517	FDR005	Down-in-SKO	-0.431138	-1.3483	0.00646932	0.0485002	FDR005	Down-in-DKO	Down-in-SKO-Down-in-SKO
ENSMUSG00000024989.15	chr19	Cep55	MGI:1921357	OTTMUSG00000074104.1	1.98	1.3	0.63	1.6622	3.16498	4.55318e-08	3.48171e-06	FDR005	Up-in-SKO	0.701546	1.62625	0.00739149	0.0747106	FDR025	Up-in-SKO	0.94699	1.92785	5.33427e-07	2.85285e-05	FDR005	Up-in-DKO	Up-in-SKO-Up-in-SKO
ENSMUSG00000040204.6	chr9	Pclaf	MGI:1915276	OTTMUSG00000029849.1	2.14	1.43	0.74	1.53618	2.90025	4.95652e-08	3.77137e-06	FDR005	Up-in-SKO	0.684616	1.60727	0.00747084	0.0750415	FDR025	Up-in-SKO	0.838729	1.78847	1.09649e-05	0.000365291	FDR005	Up-in-DKO	Up-in-SKO-Up-in-SKO
ENSMUSG00000030978.10	chr7	Rrm1	MGI:98180	OTTMUSG00000060506.3	11.05	9.7	6.56	0.787088	1.72559	5.34587e-08	4.04759e-06	FDR005	Up-in-SKO	0.33896	1.26484	0.0421367	0.218061	FDR025	Up-in-SKO	0.436809	1.35361	0.00438762	0.0365665	FDR005	Up-in-DKO	Up-in-SKO-Up-in-SKO
ENSMUSG00000036775.13	chr17	Decr2	MGI:1347059	OTTMUSG00000021323.9	68.92	78.93	101.91	-0.53304	-1.44698	5.86689e-08	4.4203e-06	FDR005	Down-in-SKO	-0.0636953	-1.04514	0.41268	0.68627	NoSig	Down-in-SKO	-0.477265	-1.3921	2.63726e-09	3.1472e-07	FDR005	Down-in-DKO	Down-in-SKO-Down-in-SKO
ENSMUSG00000062727.4	chr13	H2bc12	MGI:2448399	OTTMUSG00000000475.1	39.46	26.85	17.57	1.18257	2.26981	6.00549e-08	4.50266e-06	FDR005	Up-in-SKO	0.648496	1.56753	0.00265484	0.0383994	FDR005	Up-in-SKO	0.523013	1.43695	6.65667e-05	0.00153382	FDR005	Up-in-DKO	Up-in-SKO-Up-in-SKO
ENSMUSG00000001864.13	chr2	Aif1l	MGI:1919598	OTTMUSG00000012243.4	469.58	529.89	346.56	0.4801	1.39484	6.39407e-08	4.74768e-06	FDR005	Up-in-SKO	-0.0404341	-1.02842	0.698733	0.866293	NoSig	Down-in-SKO	0.510541	1.42458	1.70008e-06	7.76741e-05	FDR005	Up-in-DKO	Up-in-SKO-Down-in-SKO
ENSMUSG00000040649.15	chr6	Rimklb	MGI:1918325	OTTMUSG00000022378.8	0.97	0.74	0.52	0.921175	1.89366	6.36498e-08	4.74768e-06	FDR005	Up-in-SKO	0.516113	1.4301	0.00169137	0.0284104	FDR005	Up-in-SKO	0.394691	1.31466	0.00415237	0.0350584	FDR005	Up-in-DKO	Up-in-SKO-Up-in-SKO
ENSMUSG00000028678.13	chr4	Kif2c	MGI:1921054	OTTMUSG00000009919.3	2.22	1.4	0.72	1.65527	3.14982	6.48323e-08	4.76866e-06	FDR005	Up-in-SKO	0.779346	1.71635	0.0087875	0.0839487	FDR025	Up-in-SKO	0.863546	1.81951	2.87214e-05	0.000791868	FDR005	Up-in-DKO	Up-in-SKO-Up-in-SKO
ENSMUSG00000072082.7	chr17	Ccnf	MGI:102551	OTTMUSG00000072879.2	1.19	0.76	0.4	1.59566	3.02232	6.48439e-08	4.76866e-06	FDR005	Up-in-SKO	0.746941	1.67823	0.00706378	0.0727883	FDR025	Up-in-SKO	0.835735	1.78477	4.38648e-06	0.000173624	FDR005	Up-in-DKO	Up-in-SKO-Up-in-SKO
ENSMUSG00000061991.2	chr13	H2ac10	MGI:2448309	OTTMUSG00000000569.1	12.92	6.03	4.04	1.71072	3.27324	6.69307e-08	4.89869e-06	FDR005	Up-in-SKO	1.20263	2.30159	1.01571e-05	0.000594354	FDR005	Up-in-SKO	0.493911	1.40826	0.0180707	0.098894	FDR025	Up-in-DKO	Up-in-SKO-Up-in-SKO
ENSMUSG00000002068.16	chr7	Ccne1	MGI:88316	OTTMUSG00000022262.3	2.25	1.65	0.97	1.24736	2.37407	6.76806e-08	4.9301e-06	FDR005	Up-in-SKO	0.56283	1.47716	0.000908662	0.0186766	FDR005	Up-in-SKO	0.673006	1.59439	5.05587e-05	0.00124001	FDR005	Up-in-DKO	Up-in-SKO-Up-in-SKO
ENSMUSG00000090634.1	chr14	Gm8126	MGI:3646861	OTTMUSG00000036370.1	0.6	0.29	0.18	1.77784	3.42911	7.01945e-08	5.0891e-06	FDR005	Up-in-SKO	1.12377	2.17916	0.00167522	0.0281984	FDR005	Up-in-SKO	0.643698	1.56233	0.0649043	0.22326	FDR025	Up-in-DKO	Up-in-SKO-Up-in-SKO
ENSMUSG00000025026.15	chr19	Add3	MGI:1351615	OTTMUSG00000074505.1	60.26	82.64	82.6	-0.405881	-1.3249	7.18339e-08	5.1835e-06	FDR005	Down-in-SKO	-0.296083	-1.22781	0.00172527	0.0287384	FDR005	Down-in-SKO	-0.119102	-1.08606	0.196025	0.430345	NoSig	Down-in-DKO	Down-in-SKO-Down-in-SKO
ENSMUSG00000027654.2	chr2	Fam83d	MGI:1919128	OTTMUSG00000015941.1	1.27	0.72	0.39	1.75255	3.36954	7.37144e-08	5.29435e-06	FDR005	Up-in-SKO	0.92647	1.90062	0.00250113	0.0370672	FDR005	Up-in-SKO	0.814505	1.7587	0.0012527	0.0150502	FDR005	Up-in-DKO	Up-in-SKO-Up-in-SKO
ENSMUSG00000022512.3	chr16	Cldn1	MGI:1276109	OTTMUSG00000022624.2	9.84	7.31	5.42	0.87952	1.83976	7.47529e-08	5.34397e-06	FDR005	Up-in-SKO	0.542237	1.45623	1.50085e-06	0.000126984	FDR005	Up-in-SKO	0.327895	1.25518	0.0134181	0.0813787	FDR025	Up-in-DKO	Up-in-SKO-Up-in-SKO
ENSMUSG00000025813.14	chr7	Homer2	MGI:1347354	OTTMUSG00000059182.1	0.87	0.42	0.25	1.78178	3.4385	7.70318e-08	5.48138e-06	FDR005	Up-in-SKO	1.14723	2.21488	0.000146359	0.00497938	FDR005	Up-in-SKO	0.617853	1.53459	6.09423e-05	0.00144161	FDR005	Up-in-DKO	Up-in-SKO-Up-in-SKO
ENSMUSG00000020392.8	chr11	Cdkn2aipnl	MGI:1261797	OTTMUSG00000005612.3	35.98	33.41	28.59	0.360171	1.28358	7.98701e-08	5.63121e-06	FDR005	Up-in-SKO	0.232994	1.17527	0.000145853	0.00497301	FDR005	Up-in-SKO	0.117798	1.08508	0.019564	0.103971	FDR025	Up-in-DKO	Up-in-SKO-Up-in-SKO
ENSMUSG00000093930.2	chr13	Hmgcs1	MGI:107592	OTTMUSG00000068114.1	230.73	415.96	366.41	-0.612977	-1.52941	7.97959e-08	5.63121e-06	FDR005	Down-in-SKO	-0.708076	-1.63362	1.5353e-13	6.13775e-11	FDR005	Down-in-SKO	0.087278	1.06236	0.397321	0.635802	NoSig	Up-in-DKO	Down-in-SKO-Down-in-SKO
ENSMUSG00000025656.17	chrX	Arhgef9	MGI:2442233	OTTMUSG00000018030.9	4.13	4.95	2.82	0.593657	1.50907	8.23174e-08	5.77725e-06	FDR005	Up-in-SKO	-0.104846	-1.07538	0.43725	0.708254	NoSig	Down-in-SKO	0.688535	1.61165	4.42671e-07	2.42423e-05	FDR005	Up-in-DKO	Up-in-SKO-Down-in-SKO
ENSMUSG00000048078.16	chr7	Tenm4	MGI:2447063	OTTMUSG00000021244.5	1.67	3.39	3.22	-0.877988	-1.83781	8.64005e-08	6.03626e-06	FDR005	Down-in-SKO	-0.817174	-1.76195	0.00128808	0.0236756	FDR005	Down-in-SKO	-0.071789	-1.05102	0.754641	0.87964	NoSig	Down-in-DKO	Down-in-SKO-Down-in-SKO
ENSMUSG00000032221.14	chr9	Mns1	MGI:107933	OTTMUSG00000044713.4	0.56	0.28	0.25	1.23438	2.35279	8.81166e-08	6.12829e-06	FDR005	Up-in-SKO	1.12055	2.1743	5.65361e-08	7.59722e-06	FDR005	Up-in-SKO	0.102912	1.07394	0.594581	0.78539	NoSig	Up-in-DKO	Up-in-SKO-Up-in-SKO
ENSMUSG00000103421.1	chr1	Golt1a	MGI:1915588	OTTMUSG00000044879.7	1.09	1.96	2.09	-0.88662	-1.84884	9.43652e-08	6.53331e-06	FDR005	Down-in-SKO	-0.701109	-1.62575	1.7597e-06	0.000142839	FDR005	Down-in-SKO	-0.194179	-1.14407	0.197491	0.431845	NoSig	Down-in-DKO	Down-in-SKO-Down-in-SKO
ENSMUSG00000025137.15	chr11	Pcyt2	MGI:1915921	OTTMUSG00000004081.2	48.77	69.36	79.35	-0.660538	-1.58067	9.88422e-08	6.81258e-06	FDR005	Down-in-SKO	-0.37537	-1.29717	0.00234483	0.0356213	FDR005	Down-in-SKO	-0.293025	-1.22521	0.00867389	0.0601649	FDR025	Down-in-DKO	Down-in-SKO-Down-in-SKO
ENSMUSG00000069793.12	chr11	Slfn9	MGI:2445121	OTTMUSG00000000923.3	2.02	1.2	0.62	1.69471	3.23713	1.03456e-07	7.09872e-06	FDR005	Up-in-SKO	0.849524	1.80191	0.00517589	0.0597601	FDR025	Up-in-SKO	0.832629	1.78093	0.000331785	0.00558898	FDR005	Up-in-DKO	Up-in-SKO-Up-in-SKO
ENSMUSG00000052396.7	chr7	Mogat2	MGI:2663253	OTTMUSG00000027299.2	8.19	19.61	18.1	-1.08872	-2.12685	1.08197e-07	7.37597e-06	FDR005	Down-in-SKO	-1.1136	-2.16384	2.28153e-08	3.47467e-06	FDR005	Down-in-SKO	0.0180009	1.01256	0.896317	0.952063	NoSig	Up-in-DKO	Down-in-SKO-Down-in-SKO
ENSMUSG00000078521.2	chr4	Aunip	MGI:1917135	OTTMUSG00000011173.1	1.37	0.82	0.49	1.51095	2.84998	1.08456e-07	7.37597e-06	FDR005	Up-in-SKO	0.831689	1.77977	0.000428657	0.0108804	FDR005	Up-in-SKO	0.670609	1.59174	0.0103501	0.0683072	FDR025	Up-in-DKO	Up-in-SKO-Up-in-SKO
ENSMUSG00000100486.7	chr14	Gm4131	MGI:3782307	OTTMUSG00000045570.2	3.74	5.04	7.51	-0.970992	-1.96019	1.11434e-07	7.5451e-06	FDR005	Down-in-SKO	-0.324778	-1.25247	0.185403	0.475776	NoSig	Down-in-SKO	-0.652769	-1.57218	0.00288253	0.0269874	FDR005	Down-in-DKO	Down-in-SKO-Down-in-SKO
ENSMUSG00000024791.10	chr19	Cdca5	MGI:1915099	OTTMUSG00000017313.2	3.44	2.36	1.35	1.35918	2.56539	1.13425e-07	7.64624e-06	FDR005	Up-in-SKO	0.629381	1.5469	0.016714	0.125376	FDR025	Up-in-SKO	0.718571	1.64555	0.000380017	0.00613823	FDR005	Up-in-DKO	Up-in-SKO-Up-in-SKO
ENSMUSG00000026622.15	chr1	Nek2	MGI:109359	OTTMUSG00000027018.4	4.04	3.04	2.06	0.994977	1.99305	1.20465e-07	8.08537e-06	FDR005	Up-in-SKO	0.508045	1.42212	0.00982398	0.0903644	FDR025	Up-in-SKO	0.477574	1.3924	0.00491314	0.040069	FDR005	Up-in-DKO	Up-in-SKO-Up-in-SKO
ENSMUSG00000029591.14	chr5	Ung	MGI:109352	OTTMUSG00000013709.5	2.93	2.41	1.8	0.745934	1.67706	1.29477e-07	8.65243e-06	FDR005	Up-in-SKO	0.429309	1.34659	0.00308807	0.0427174	FDR005	Up-in-SKO	0.305674	1.236	0.0292385	0.13568	FDR025	Up-in-DKO	Up-in-SKO-Up-in-SKO
ENSMUSG00000040434.16	chr2	Large2	MGI:2443769	OTTMUSG00000014471.3	11.57	11.55	7.92	0.600026	1.51574	1.33171e-07	8.8608e-06	FDR005	Up-in-SKO	0.141592	1.10312	0.162888	0.446421	NoSig	Up-in-SKO	0.448609	1.36472	2.48465e-05	0.000710771	FDR005	Up-in-DKO	Up-in-SKO-Up-in-SKO
ENSMUSG00000020990.5	chr12	Cdkl1	MGI:1918341	OTTMUSG00000065767.1	396.66	444.54	253.71	0.705861	1.63112	1.36433e-07	9.0387e-06	FDR005	Up-in-SKO	-0.00615241	-1.00427	0.954561	0.981759	NoSig	Down-in-SKO	0.703508	1.62846	1.08998e-09	1.45248e-07	FDR005	Up-in-DKO	Up-in-SKO-Down-in-SKO
ENSMUSG00000075031.4	chr13	H2bc3	MGI:2448377	OTTMUSG00000000581.2	83.26	52.8	35.83	1.22352	2.33515	1.40417e-07	9.26268e-06	FDR005	Up-in-SKO	0.747553	1.67894	0.000433887	0.010961	FDR005	Up-in-SKO	0.464095	1.37945	0.000172987	0.0033248	FDR005	Up-in-DKO	Up-in-SKO-Up-in-SKO
ENSMUSG00000054763.9	chr14	Defb42	MGI:3033850	OTTMUSG00000020960.5	0.82	3.04	2.27	-1.42008	-2.67601	1.47427e-07	9.68359e-06	FDR005	Down-in-SKO	-1.74145	-3.34372	7.49521e-12	2.21955e-09	FDR005	Down-in-SKO	0.309684	1.23944	0.152539	0.37188	NoSig	Up-in-DKO	Down-in-SKO-Down-in-SKO
ENSMUSG00000041064.14	chr9	Pif1	MGI:2143057	OTTMUSG00000034117.4	0.93	0.6	0.28	1.78144	3.43769	1.57324e-07	1.02897e-05	FDR005	Up-in-SKO	0.717293	1.64409	0.0454059	0.227593	FDR025	Up-in-SKO	1.05538	2.07827	0.00207597	0.0215424	FDR005	Up-in-DKO	Up-in-SKO-Up-in-SKO
ENSMUSG00000040471.17	chr11	Ggt6	MGI:1918772	OTTMUSG00000006109.2	6.63	10.43	11.7	-0.785133	-1.72325	1.5812e-07	1.02979e-05	FDR005	Down-in-SKO	-0.526706	-1.44064	3.71027e-06	0.000259087	FDR005	Down-in-SKO	-0.266892	-1.20321	0.038956	0.162488	FDR025	Down-in-DKO	Down-in-SKO-Down-in-SKO
ENSMUSG00000020808.3	chr11	Pimreg	MGI:1924434	OTTMUSG00000025763.3	1.81	0.87	0.37	2.29124	4.89477	1.60879e-07	1.04299e-05	FDR005	Up-in-SKO	1.11184	2.16121	0.00773503	0.0772102	FDR025	Up-in-SKO	1.16523	2.24269	4.31413e-05	0.00109852	FDR005	Up-in-DKO	Up-in-SKO-Up-in-SKO
ENSMUSG00000021176.6	chr12	Efcab11	MGI:1926017	OTTMUSG00000066003.1	0.53	0.41	0.22	1.25709	2.39012	1.61504e-07	1.04299e-05	FDR005	Up-in-SKO	0.469395	1.38453	0.0183082	0.132055	FDR025	Up-in-SKO	0.780968	1.71828	4.11858e-07	2.28552e-05	FDR005	Up-in-DKO	Up-in-SKO-Up-in-SKO
ENSMUSG00000048442.15	chr11	Smim5	MGI:1913778	OTTMUSG00000003651.2	34.64	41.16	51.96	-0.530506	-1.44444	1.63084e-07	1.04879e-05	FDR005	Down-in-SKO	-0.0987392	-1.07084	0.534239	0.772843	NoSig	Down-in-SKO	-0.440311	-1.3569	0.000817183	0.0111119	FDR005	Down-in-DKO	Down-in-SKO-Down-in-SKO
ENSMUSG00000035042.2	chr11	Ccl5	MGI:98262	OTTMUSG00000000992.1	7.67	2.44	2.09	1.82845	3.55156	1.65017e-07	1.05679e-05	FDR005	Up-in-SKO	1.72593	3.30793	4.54774e-07	4.57376e-05	FDR005	Up-in-SKO	0.0922085	1.066	0.626066	0.805475	NoSig	Up-in-DKO	Up-in-SKO-Up-in-SKO
ENSMUSG00000034159.12	chr1	Mab21l4	MGI:1919124	OTTMUSG00000026755.3	8.52	6.1	4.79	0.854596	1.80825	1.67007e-07	1.0651e-05	FDR005	Up-in-SKO	0.594046	1.50947	0.000191438	0.00601433	FDR005	Up-in-SKO	0.249172	1.18852	0.0200308	0.105714	FDR025	Up-in-DKO	Up-in-SKO-Up-in-SKO
ENSMUSG00000040957.15	chr18	Cables1	MGI:1927065	OTTMUSG00000068688.2	9.24	11.41	14.68	-0.62932	-1.54684	1.81489e-07	1.15268e-05	FDR005	Down-in-SKO	-0.16644	-1.12229	0.114108	0.37376	NoSig	Down-in-SKO	-0.471729	-1.38677	4.81875e-05	0.00119468	FDR005	Down-in-DKO	Down-in-SKO-Down-in-SKO
ENSMUSG00000042489.15	chr4	Clspn	MGI:2445153	OTTMUSG00000009280.2	1.39	0.81	0.45	1.66823	3.17824	1.82365e-07	1.15348e-05	FDR005	Up-in-SKO	0.91771	1.88911	0.00272438	0.0390372	FDR005	Up-in-SKO	0.737457	1.66723	0.00570726	0.0444977	FDR005	Up-in-DKO	Up-in-SKO-Up-in-SKO
ENSMUSG00000029082.17	chr5	Bst1	MGI:105370	OTTMUSG00000053753.3	14.24	12.4	5.24	1.45115	2.73425	1.83124e-07	1.15353e-05	FDR005	Up-in-SKO	0.281964	1.21585	0.290292	0.587454	NoSig	Up-in-SKO	1.15506	2.22693	3.92895e-21	2.09426e-18	FDR005	Up-in-DKO	Up-in-SKO-Up-in-SKO
ENSMUSG00000038641.12	chr6	Akr1d1	MGI:2384785	OTTMUSG00000022180.2	83.89	57.16	51.5	0.728889	1.65736	1.8856e-07	1.18292e-05	FDR005	Up-in-SKO	0.647221	1.56615	0.00720635	0.0735867	FDR025	Up-in-SKO	0.0742445	1.05281	0.725893	0.863395	NoSig	Up-in-DKO	Up-in-SKO-Up-in-SKO
ENSMUSG00000074179.11	chr9	Gm10639	MGI:3704339	OTTMUSG00000019693.10	4.25	11.67	9.17	-1.04641	-2.06538	1.96874e-07	1.23006e-05	FDR005	Down-in-SKO	-1.19894	-2.29571	0.00663237	0.069911	FDR025	Down-in-SKO	-0.317458	-1.24613	0.31452	0.557717	NoSig	Down-in-DKO	Down-in-SKO-Down-in-SKO
ENSMUSG00000005410.6	chr8	Mcm5	MGI:103197	OTTMUSG00000062027.1	14.34	9.99	7.06	1.05048	2.07122	2.01185e-07	1.24186e-05	FDR005	Up-in-SKO	0.648543	1.56758	0.000563969	0.0132065	FDR005	Up-in-SKO	0.390843	1.31116	0.006146	0.0470018	FDR005	Up-in-DKO	Up-in-SKO-Up-in-SKO
ENSMUSG00000029659.16	chr5	Medag	MGI:1917967	OTTMUSG00000026847.1	0.68	0.34	0.15	2.14918	4.43577	2.01128e-07	1.24186e-05	FDR005	Up-in-SKO	1.05608	2.07927	0.008004	0.0792275	FDR025	Up-in-SKO	1.07825	2.11147	0.00016111	0.00313802	FDR005	Up-in-DKO	Up-in-SKO-Up-in-SKO
ENSMUSG00000034161.8	chr15	Scx	MGI:102934	OTTMUSG00000070958.2	10.96	11.13	6.12	0.867717	1.82477	2.00687e-07	1.24186e-05	FDR005	Up-in-SKO	0.0824211	1.05879	0.594641	0.810321	NoSig	Up-in-SKO	0.774337	1.7104	1.62916e-08	1.46359e-06	FDR005	Up-in-DKO	Up-in-SKO-Up-in-SKO
ENSMUSG00000046408.15	chr8	1700067K01Rik	MGI:1920703	OTTMUSG00000028911.5	1.09	1.7	2.21	-0.957398	-1.9418	2.02564e-07	1.24536e-05	FDR005	Down-in-SKO	-0.470034	-1.38514	0.0372447	0.204217	FDR025	Down-in-SKO	-0.497357	-1.41163	0.00474664	0.0390049	FDR005	Down-in-DKO	Down-in-SKO-Down-in-SKO
ENSMUSG00000038486.9	chr3	Sv2a	MGI:1927139	OTTMUSG00000021899.2	9.72	17.01	16.61	-0.709864	-1.63565	2.03424e-07	1.24567e-05	FDR005	Down-in-SKO	-0.644058	-1.56272	1.37508e-06	0.000117588	FDR005	Down-in-SKO	-0.0757769	-1.05393	0.565152	0.767698	NoSig	Down-in-DKO	Down-in-SKO-Down-in-SKO
ENSMUSG00000029910.14	chr6	Mad2l1	MGI:1860374	OTTMUSG00000023406.3	4.09	3.42	2.28	0.866705	1.82349	2.10634e-07	1.2847e-05	FDR005	Up-in-SKO	0.369265	1.29169	0.0183956	0.132445	FDR025	Up-in-SKO	0.486908	1.40144	8.21955e-06	0.000290152	FDR005	Up-in-DKO	Up-in-SKO-Up-in-SKO
ENSMUSG00000020303.2	chr11	Stc2	MGI:1316731	OTTMUSG00000005360.1	4.86	2.29	1.48	1.72708	3.31056	2.20916e-07	1.33656e-05	FDR005	Up-in-SKO	1.17637	2.26007	1.79588e-05	0.000917507	FDR005	Up-in-SKO	0.536541	1.45049	0.00555136	0.0436444	FDR005	Up-in-DKO	Up-in-SKO-Up-in-SKO
ENSMUSG00000023328.14	chr5	Ache	MGI:87876	OTTMUSG00000021643.3	0.24	0.38	0.98	-1.91278	-3.76534	2.21746e-07	1.33656e-05	FDR005	Down-in-SKO	-0.419975	-1.3379	0.285638	0.582856	NoSig	Down-in-SKO	-1.5024	-2.83313	8.82362e-07	4.42315e-05	FDR005	Down-in-DKO	Down-in-SKO-Down-in-SKO
ENSMUSG00000036155.13	chr1	Mgat5	MGI:894701	OTTMUSG00000049295.1	31.54	27.13	22.02	0.550913	1.46501	2.20232e-07	1.33656e-05	FDR005	Up-in-SKO	0.34163	1.26719	0.000701301	0.0154255	FDR005	Up-in-SKO	0.200527	1.14912	0.030824	0.14067	FDR025	Up-in-DKO	Up-in-SKO-Up-in-SKO
ENSMUSG00000020493.8	chr11	Prr11	MGI:2444496	OTTMUSG00000001219.1	1.66	1.12	0.56	1.58045	2.99064	2.2674e-07	1.36133e-05	FDR005	Up-in-SKO	0.650251	1.56944	0.00767391	0.0766959	FDR025	Up-in-SKO	0.916782	1.8879	6.23961e-06	0.000230261	FDR005	Up-in-DKO	Up-in-SKO-Up-in-SKO
ENSMUSG00000044201.10	chr18	Cdc25c	MGI:88350	OTTMUSG00000073317.1	0.76	0.5	0.23	1.75527	3.3759	2.27695e-07	1.36174e-05	FDR005	Up-in-SKO	0.714099	1.64046	0.0216171	0.146165	FDR025	Up-in-SKO	1.0282	2.03947	5.36463e-05	0.00130114	FDR005	Up-in-DKO	Up-in-SKO-Up-in-SKO
ENSMUSG00000046709.18	chr5	Mapk10	MGI:1346863	OTTMUSG00000016343.6	0.22	0.48	0.56	-1.30563	-2.47192	2.42672e-07	1.44568e-05	FDR005	Down-in-SKO	-0.968454	-1.95674	2.05487e-07	2.43403e-05	FDR005	Down-in-SKO	-0.345133	-1.27027	0.0681265	0.230514	FDR025	Down-in-DKO	Down-in-SKO-Down-in-SKO
ENSMUSG00000026039.9	chr1	Sgo2a	MGI:1098767	OTTMUSG00000021832.2	0.43	0.34	0.15	1.53663	2.90115	2.78199e-07	1.65093e-05	FDR005	Up-in-SKO	0.432149	1.34924	0.101024	0.352192	NoSig	Up-in-SKO	1.09052	2.12951	4.70595e-07	2.54233e-05	FDR005	Up-in-DKO	Up-in-SKO-Up-in-SKO
ENSMUSG00000114279.1	chr13	H2bc14	MGI:2448404	OTTMUSG00000000432.2	40.86	20.97	12.39	1.73389	3.32625	2.80042e-07	1.65548e-05	FDR005	Up-in-SKO	1.04796	2.0676	0.000548694	0.0129604	FDR005	Up-in-SKO	0.671418	1.59264	0.00152108	0.0172508	FDR005	Up-in-DKO	Up-in-SKO-Up-in-SKO
ENSMUSG00000042642.13	chr3	Flad1	MGI:2443030	OTTMUSG00000021943.4	23.53	28.48	31.71	-0.392133	-1.31233	2.82598e-07	1.66419e-05	FDR005	Down-in-SKO	-0.146761	-1.10708	0.0807677	0.311023	NoSig	Down-in-SKO	-0.253645	-1.19222	0.000723172	0.0100822	FDR005	Down-in-DKO	Down-in-SKO-Down-in-SKO
ENSMUSG00000022070.7	chr14	Bora	MGI:1924994	OTTMUSG00000069547.1	2.06	1.97	1.28	0.732271	1.66125	2.99403e-07	1.75642e-05	FDR005	Up-in-SKO	0.209541	1.15632	0.166358	0.452201	NoSig	Up-in-SKO	0.512577	1.4266	0.000332402	0.00558908	FDR005	Up-in-DKO	Up-in-SKO-Up-in-SKO
ENSMUSG00000022613.8	chr15	Miox	MGI:1891725	OTTMUSG00000034719.1	1419.48	2181.54	2218.12	-0.600961	-1.51673	3.02327e-07	1.76683e-05	FDR005	Down-in-SKO	-0.487268	-1.40179	0.000194361	0.00605852	FDR005	Down-in-SKO	-0.121209	-1.08765	0.300019	0.54333	NoSig	Down-in-DKO	Down-in-SKO-Down-in-SKO
ENSMUSG00000095217.1	chr13	H2bc15	MGI:2448407	OTTMUSG00000000430.1	54.03	28.41	13.81	1.94612	3.85336	3.18721e-07	1.85558e-05	FDR005	Up-in-SKO	0.989411	1.98537	0.00646718	0.0687141	FDR025	Up-in-SKO	0.940888	1.91971	7.58703e-08	5.39219e-06	FDR005	Up-in-DKO	Up-in-SKO-Up-in-SKO
ENSMUSG00000023940.14	chr17	Sgo1	MGI:1919665	OTTMUSG00000024480.1	1.57	1.05	0.58	1.47632	2.78239	3.456e-07	1.99823e-05	FDR005	Up-in-SKO	0.679144	1.60119	0.00150521	0.0263634	FDR005	Up-in-SKO	0.784399	1.72238	0.000185619	0.00348793	FDR005	Up-in-DKO	Up-in-SKO-Up-in-SKO
ENSMUSG00000034773.16	chr11	Hrob	MGI:2387601	OTTMUSG00000002677.3	1.11	0.75	0.42	1.44157	2.71615	3.45823e-07	1.99823e-05	FDR005	Up-in-SKO	0.666555	1.58728	0.0068449	0.071447	FDR025	Up-in-SKO	0.76518	1.69958	3.01948e-06	0.000126731	FDR005	Up-in-DKO	Up-in-SKO-Up-in-SKO
ENSMUSG00000026888.14	chr2	Grb14	MGI:1355324	OTTMUSG00000012835.3	8.53	11.49	11.45	-0.376555	-1.29824	3.51683e-07	2.01697e-05	FDR005	Down-in-SKO	-0.281355	-1.21534	0.00137613	0.0247534	FDR005	Down-in-SKO	-0.104513	-1.07513	0.219575	0.457572	NoSig	Down-in-DKO	Down-in-SKO-Down-in-SKO
ENSMUSG00000032265.14	chr9	Tent5a	MGI:2670964	OTTMUSG00000045030.1	9.22	6.78	5.5	0.77148	1.70702	3.53003e-07	2.01697e-05	FDR005	Up-in-SKO	0.563164	1.47751	2.67909e-05	0.0012943	FDR005	Up-in-SKO	0.199016	1.14791	0.146196	0.363519	NoSig	Up-in-DKO	Up-in-SKO-Up-in-SKO
ENSMUSG00000034906.15	chr2	Ncaph	MGI:2444777	OTTMUSG00000016017.2	3.33	2.47	1.31	1.35305	2.55451	3.51811e-07	2.01697e-05	FDR005	Up-in-SKO	0.539246	1.45321	0.0364061	0.202477	FDR025	Up-in-SKO	0.801434	1.74283	1.45322e-06	6.77505e-05	FDR005	Up-in-DKO	Up-in-SKO-Up-in-SKO
ENSMUSG00000039154.8	chr17	Shd	MGI:1099461	OTTMUSG00000068845.2	2.84	3.48	6.22	-1.08466	-2.12087	3.56542e-07	2.02965e-05	FDR005	Down-in-SKO	-0.141535	-1.10308	0.477975	0.735357	NoSig	Down-in-SKO	-0.952078	-1.93466	7.47339e-16	2.8454e-13	FDR005	Down-in-DKO	Down-in-SKO-Down-in-SKO
ENSMUSG00000001228.14	chr17	Uhrf1	MGI:1338889	OTTMUSG00000021035.4	10.62	6.9	4.08	1.40203	2.64274	3.63436e-07	2.05759e-05	FDR005	Up-in-SKO	0.756488	1.68937	0.00406121	0.0516238	FDR025	Up-in-SKO	0.632225	1.54995	0.00409303	0.0347224	FDR005	Up-in-DKO	Up-in-SKO-Up-in-SKO
ENSMUSG00000018126.15	chr15	Baiap2l2	MGI:2652819	OTTMUSG00000036034.3	32.98	43.2	46.24	-0.437643	-1.35439	3.64127e-07	2.05759e-05	FDR005	Down-in-SKO	-0.235873	-1.17762	0.0112954	0.0988645	FDR025	Down-in-SKO	-0.210938	-1.15744	0.022796	0.115574	FDR025	Down-in-DKO	Down-in-SKO-Down-in-SKO
ENSMUSG00000046591.10	chr7	Ticrr	MGI:1924261	OTTMUSG00000058577.1	0.52	0.3	0.15	1.78559	3.4476	3.84516e-07	2.16484e-05	FDR005	Up-in-SKO	0.946935	1.92777	0.00706207	0.0727883	FDR025	Up-in-SKO	0.824921	1.77144	0.00570463	0.0444977	FDR005	Up-in-DKO	Up-in-SKO-Up-in-SKO
ENSMUSG00000022945.12	chr16	Chaf1b	MGI:1314881	OTTMUSG00000027288.5	4.35	2.95	2.07	1.08608	2.12296	4.13171e-07	2.30925e-05	FDR005	Up-in-SKO	0.682988	1.60546	0.000361016	0.00963774	FDR005	Up-in-SKO	0.392408	1.31258	0.00184831	0.0197906	FDR005	Up-in-DKO	Up-in-SKO-Up-in-SKO
ENSMUSG00000035914.11	chr9	Cd276	MGI:2183926	OTTMUSG00000063283.1	2	1.56	0.58	1.77329	3.41833	4.12678e-07	2.30925e-05	FDR005	Up-in-SKO	0.441261	1.35779	0.169466	0.455352	NoSig	Up-in-SKO	1.32176	2.49971	1.50563e-28	1.09439e-25	FDR005	Up-in-DKO	Up-in-SKO-Up-in-SKO
ENSMUSG00000029414.11	chr5	Kntc1	MGI:2673709	OTTMUSG00000054741.1	2.38	1.87	0.93	1.38963	2.62011	4.44444e-07	2.47504e-05	FDR005	Up-in-SKO	0.46546	1.38076	0.0765646	0.302233	NoSig	Up-in-SKO	0.912077	1.88175	1.96482e-05	0.000595413	FDR005	Up-in-DKO	Up-in-SKO-Up-in-SKO
ENSMUSG00000053490.8	chr8	Trim60	MGI:2387430	OTTMUSG00000061288.1	2.73	3.04	1.47	0.921224	1.89372	4.68706e-07	2.60072e-05	FDR005	Up-in-SKO	-0.0206727	-1.01443	0.905104	0.961504	NoSig	Down-in-SKO	0.930608	1.90608	3.40601e-11	6.5621e-09	FDR005	Up-in-DKO	Up-in-SKO-Down-in-SKO
ENSMUSG00000028497.12	chr4	Hacd4	MGI:1914025	OTTMUSG00000007653.1	5.64	6.33	3.64	0.668459	1.58937	4.737e-07	2.60959e-05	FDR005	Up-in-SKO	-0.0280741	-1.01965	0.862999	0.94548	NoSig	Down-in-SKO	0.685678	1.60846	1.08449e-05	0.000362806	FDR005	Up-in-DKO	Up-in-SKO-Down-in-SKO
ENSMUSG00000089678.8	chr15	Agxt2	MGI:2146052	OTTMUSG00000024223.2	59.05	88.68	86.64	-0.512179	-1.4262	4.72589e-07	2.60959e-05	FDR005	Down-in-SKO	-0.448551	-1.36467	0.000125046	0.0044734	FDR005	Down-in-SKO	-0.0714208	-1.05075	0.486913	0.712763	NoSig	Down-in-DKO	Down-in-SKO-Down-in-SKO
ENSMUSG00000032940.16	chr16	Rbm11	MGI:2447622	OTTMUSG00000019866.1	3.41	2.87	1.91	0.857324	1.81168	4.91866e-07	2.69999e-05	FDR005	Up-in-SKO	0.379888	1.30124	0.00760553	0.076203	FDR025	Up-in-SKO	0.467721	1.38292	0.00277194	0.0262595	FDR005	Up-in-DKO	Up-in-SKO-Up-in-SKO
ENSMUSG00000069301.5	chr13	H2ac11	MGI:2448293	OTTMUSG00000000470.1	4.83	2.95	1.71	1.5387	2.90533	4.96462e-07	2.71552e-05	FDR005	Up-in-SKO	0.809217	1.75226	0.00257748	0.0376751	FDR005	Up-in-SKO	0.718043	1.64495	0.00185939	0.019862	FDR005	Up-in-DKO	Up-in-SKO-Up-in-SKO
ENSMUSG00000028865.14	chr4	Cd164l2	MGI:1916905	OTTMUSG00000010478.2	3.05	3.46	5.05	-0.680655	-1.60287	5.07835e-07	2.7581e-05	FDR005	Down-in-SKO	-0.0465147	-1.03277	0.704592	0.869678	NoSig	Down-in-SKO	-0.64296	-1.56153	9.23924e-08	6.39588e-06	FDR005	Down-in-DKO	Down-in-SKO-Down-in-SKO
ENSMUSG00000034394.14	chr11	Lif	MGI:96787	OTTMUSG00000005061.2	2.04	1.34	0.6	1.76761	3.40489	5.07149e-07	2.7581e-05	FDR005	Up-in-SKO	0.678741	1.60074	0.0378057	0.20584	FDR025	Up-in-SKO	1.0711	2.10103	7.42911e-09	7.76464e-07	FDR005	Up-in-DKO	Up-in-SKO-Up-in-SKO
ENSMUSG00000029188.14	chr5	Slc34a2	MGI:1342284	OTTMUSG00000026277.5	5.55	3.98	1.58	1.79849	3.47855	5.37226e-07	2.90745e-05	FDR005	Up-in-SKO	0.53759	1.45155	0.139652	0.41293	NoSig	Up-in-SKO	1.24627	2.37228	1.49438e-07	9.7537e-06	FDR005	Up-in-DKO	Up-in-SKO-Up-in-SKO
ENSMUSG00000018920.11	chr11	Cxcl16	MGI:1932682	OTTMUSG00000006042.4	38.1	28.86	26.19	0.563778	1.47813	5.72124e-07	3.08545e-05	FDR005	Up-in-SKO	0.509226	1.42329	2.38667e-06	0.00018285	FDR005	Up-in-SKO	0.0446547	1.03144	0.57691	0.775008	NoSig	Up-in-DKO	Up-in-SKO-Up-in-SKO
ENSMUSG00000030346.16	chr6	Rad51ap1	MGI:1098224	OTTMUSG00000024111.4	0.7	0.47	0.25	1.48885	2.80664	7.03037e-07	3.77821e-05	FDR005	Up-in-SKO	0.683586	1.60613	0.0074401	0.074921	FDR025	Up-in-SKO	0.793839	1.73368	0.000140948	0.00281035	FDR005	Up-in-DKO	Up-in-SKO-Up-in-SKO
ENSMUSG00000022515.6	chr16	Anks3	MGI:1919865	OTTMUSG00000070994.2	28.77	23.87	23.19	0.352041	1.27637	7.10038e-07	3.80254e-05	FDR005	Up-in-SKO	0.40662	1.32558	9.6422e-13	3.08377e-10	FDR005	Up-in-SKO	-0.063081	-1.04469	0.307229	0.550464	NoSig	Down-in-DKO	Up-in-SKO-Up-in-SKO
ENSMUSG00000091972.2	chr16	Tmem207	MGI:2685386	OTTMUSG00000071360.1	9.56	21.81	23.26	-1.20813	-2.31038	7.14086e-07	3.81094e-05	FDR005	Down-in-SKO	-0.999435	-1.99922	0.00011415	0.00417414	FDR005	Down-in-SKO	-0.216924	-1.16225	0.22098	0.459279	NoSig	Down-in-DKO	Down-in-SKO-Down-in-SKO
ENSMUSG00000003410.8	chr9	Elavl3	MGI:109157	OTTMUSG00000062327.1	0.11	0.35	0.33	-1.49064	-2.81014	7.1987e-07	3.82489e-05	FDR005	Down-in-SKO	-1.49274	-2.81423	1.04053e-07	1.34186e-05	FDR005	Down-in-SKO	-0.00808333	-1.00562	0.977175	0.990576	NoSig	Down-in-DKO	Down-in-SKO-Down-in-SKO
ENSMUSG00000019961.17	chr10	Tmpo	MGI:106920	OTTMUSG00000063806.1	22.41	21.2	17.63	0.378864	1.30032	7.21677e-07	3.82489e-05	FDR005	Up-in-SKO	0.2126	1.15877	0.00429269	0.0533782	FDR025	Up-in-SKO	0.156411	1.11451	0.00747889	0.0540176	FDR025	Up-in-DKO	Up-in-SKO-Up-in-SKO
ENSMUSG00000039055.4	chr11	Eme1	MGI:3576783	OTTMUSG00000002020.1	0.96	0.53	0.35	1.50528	2.83879	7.32361e-07	3.86817e-05	FDR005	Up-in-SKO	0.950862	1.93303	0.000578097	0.0133589	FDR005	Up-in-SKO	0.543354	1.45736	0.0357146	0.153897	FDR025	Up-in-DKO	Up-in-SKO-Up-in-SKO
ENSMUSG00000039187.16	chr7	Fanci	MGI:2384790	OTTMUSG00000029069.2	0.84	0.57	0.38	1.19485	2.2892	7.76666e-07	4.08814e-05	FDR005	Up-in-SKO	0.701662	1.62638	0.00201408	0.0319833	FDR005	Up-in-SKO	0.482256	1.39693	0.021436	0.110933	FDR025	Up-in-DKO	Up-in-SKO-Up-in-SKO
ENSMUSG00000037788.14	chr6	Vopp1	MGI:2141658	OTTMUSG00000033997.3	4.02	3.98	2.54	0.691625	1.6151	7.98585e-07	4.18916e-05	FDR005	Up-in-SKO	0.137919	1.10032	0.267585	0.564885	NoSig	Up-in-SKO	0.542598	1.45659	6.55829e-08	4.72404e-06	FDR005	Up-in-DKO	Up-in-SKO-Up-in-SKO
ENSMUSG00000052310.9	chr3	Slc39a1	MGI:1353474	OTTMUSG00000029569.1	166.76	141.92	134.81	0.334868	1.26126	8.05358e-07	4.21033e-05	FDR005	Up-in-SKO	0.342803	1.26822	0.00136856	0.0247284	FDR005	Up-in-SKO	-0.0162725	-1.01134	0.88269	0.945006	NoSig	Down-in-DKO	Up-in-SKO-Up-in-SKO
ENSMUSG00000069830.10	chr11	Nlrp1a	MGI:2684861	OTTMUSG00000006088.4	0.3	0.15	0.09	1.7565	3.37877	8.13973e-07	4.24094e-05	FDR005	Up-in-SKO	1.09769	2.14011	0.000290718	0.00833133	FDR005	Up-in-SKO	0.647246	1.56618	0.0199774	0.105537	FDR025	Up-in-DKO	Up-in-SKO-Up-in-SKO
ENSMUSG00000027589.14	chr2	Pcmtd2	MGI:1923927	OTTMUSG00000016836.4	42.9	53.12	53.2	-0.271023	-1.20666	8.234e-07	4.26116e-05	FDR005	Down-in-SKO	-0.160299	-1.11752	0.0202794	0.140203	FDR025	Down-in-SKO	-0.119439	-1.08631	0.0354642	0.153328	FDR025	Down-in-DKO	Down-in-SKO-Down-in-SKO
ENSMUSG00000028082.14	chr3	Sh3d19	MGI:1350923	OTTMUSG00000044337.13	108.66	92.8	84.73	0.380416	1.30172	8.22007e-07	4.26116e-05	FDR005	Up-in-SKO	0.349653	1.27425	4.47215e-06	0.000303676	FDR005	Up-in-SKO	0.0214636	1.01499	0.725395	0.863334	NoSig	Up-in-DKO	Up-in-SKO-Up-in-SKO
ENSMUSG00000052337.15	chr6	Immt	MGI:1923864	OTTMUSG00000035844.3	120.16	151.78	150.98	-0.288987	-1.22178	8.38224e-07	4.32332e-05	FDR005	Down-in-SKO	-0.186589	-1.13807	0.00502104	0.0584788	FDR025	Down-in-SKO	-0.11142	-1.08029	0.0860565	0.266744	NoSig	Down-in-DKO	Down-in-SKO-Down-in-SKO
ENSMUSG00000017146.12	chr11	Brca1	MGI:104537	OTTMUSG00000002870.3	2.06	1.82	1.01	1.04875	2.06874	8.7694e-07	4.50146e-05	FDR005	Up-in-SKO	0.293619	1.22571	0.179837	0.468488	NoSig	Up-in-SKO	0.743723	1.67449	1.26312e-06	5.99365e-05	FDR005	Up-in-DKO	Up-in-SKO-Up-in-SKO
ENSMUSG00000069910.2	chr11	Spdl1	MGI:1917635	OTTMUSG00000008080.1	3.91	2.98	2.06	0.957878	1.94245	8.7862e-07	4.50146e-05	FDR005	Up-in-SKO	0.501373	1.41556	0.00727734	0.0739339	FDR025	Up-in-SKO	0.446179	1.36243	0.00276545	0.0262402	FDR005	Up-in-DKO	Up-in-SKO-Up-in-SKO
ENSMUSG00000007080.14	chr5	Pole	MGI:1196391	OTTMUSG00000026219.3	2.86	2.04	1.39	1.06867	2.0975	9.12618e-07	4.64468e-05	FDR005	Up-in-SKO	0.627507	1.54489	0.00567707	0.0636174	FDR025	Up-in-SKO	0.42946	1.34673	0.0247769	0.122211	FDR025	Up-in-DKO	Up-in-SKO-Up-in-SKO
ENSMUSG00000032348.6	chr9	Gsta4	MGI:1309515	OTTMUSG00000062950.1	61.95	119.74	94.1	-0.552585	-1.46671	9.12529e-07	4.64468e-05	FDR005	Down-in-SKO	-0.759629	-1.69306	0.00151724	0.0264604	FDR005	Down-in-SKO	0.195646	1.14524	0.381807	0.621992	NoSig	Up-in-DKO	Down-in-SKO-Down-in-SKO
ENSMUSG00000024660.9	chr19	Incenp	MGI:1313288	OTTMUSG00000073732.1	8.62	6.38	4.57	0.941109	1.92	9.48684e-07	4.8123e-05	FDR005	Up-in-SKO	0.548638	1.4627	0.00279119	0.0397099	FDR005	Up-in-SKO	0.381005	1.30225	0.000203982	0.00375793	FDR005	Up-in-DKO	Up-in-SKO-Up-in-SKO
ENSMUSG00000022489.6	chr15	Pde1b	MGI:97523	OTTMUSG00000070241.1	2.1	3.52	3.28	-0.591663	-1.50698	9.66611e-07	4.88711e-05	FDR005	Down-in-SKO	-0.584613	-1.49964	8.56351e-05	0.00331572	FDR005	Down-in-SKO	-0.0164045	-1.01144	0.905346	0.95604	NoSig	Down-in-DKO	Down-in-SKO-Down-in-SKO
ENSMUSG00000042029.7	chr12	Ncapg2	MGI:1923294	OTTMUSG00000066242.1	2.21	1.89	1.15	0.974087	1.9644	9.80124e-07	4.92304e-05	FDR005	Up-in-SKO	0.357234	1.28097	0.0634837	0.274053	NoSig	Up-in-SKO	0.605559	1.52157	0.000536062	0.00808587	FDR005	Up-in-DKO	Up-in-SKO-Up-in-SKO
ENSMUSG00000047344.9	chrX	Lancl3	MGI:2443335	OTTMUSG00000016893.1	2.48	4.77	4.22	-0.718334	-1.64528	9.78384e-07	4.92304e-05	FDR005	Down-in-SKO	-0.76725	-1.70202	1.89928e-05	0.000962646	FDR005	Down-in-SKO	0.038789	1.02725	0.837637	0.922836	NoSig	Up-in-DKO	Down-in-SKO-Down-in-SKO
ENSMUSG00000060261.15	chr5	Gtf2i	MGI:1202722	OTTMUSG00000036983.8	98.1	121.34	120.58	-0.254707	-1.19309	9.90608e-07	4.95949e-05	FDR005	Down-in-SKO	-0.153949	-1.11261	0.0477249	0.233814	FDR025	Down-in-SKO	-0.109907	-1.07916	0.0928794	0.279652	NoSig	Down-in-DKO	Down-in-SKO-Down-in-SKO
ENSMUSG00000042784.9	chr3	Muc1	MGI:97231	OTTMUSG00000020275.1	25.38	27.44	16.36	0.682345	1.60475	1.02871e-06	5.13351e-05	FDR005	Up-in-SKO	0.0328071	1.023	0.840836	0.935291	NoSig	Up-in-SKO	0.638808	1.55704	3.04969e-05	0.00083506	FDR005	Up-in-DKO	Up-in-SKO-Up-in-SKO
ENSMUSG00000028737.15	chr4	Aldh4a1	MGI:2443883	OTTMUSG00000010054.1	179.29	153.02	135.69	0.443017	1.35944	1.0394e-06	5.17009e-05	FDR005	Up-in-SKO	0.374978	1.29682	4.99334e-05	0.00217571	FDR005	Up-in-SKO	0.0601391	1.04257	0.391139	0.629753	NoSig	Up-in-DKO	Up-in-SKO-Up-in-SKO
ENSMUSG00000022900.14	chr16	Ildr1	MGI:2146574	OTTMUSG00000014981.2	15.12	20.84	22.37	-0.517476	-1.43145	1.06113e-06	5.26114e-05	FDR005	Down-in-SKO	-0.324033	-1.25183	0.000404033	0.0104818	FDR005	Down-in-SKO	-0.202786	-1.15092	0.0503103	0.19066	FDR025	Down-in-DKO	Down-in-SKO-Down-in-SKO
ENSMUSG00000029001.15	chr4	Fbxo44	MGI:1354744	OTTMUSG00000010932.4	18.23	28.45	26.51	-0.487293	-1.40181	1.06565e-06	5.26656e-05	FDR005	Down-in-SKO	-0.489303	-1.40377	8.32048e-05	0.00325313	FDR005	Down-in-SKO	-0.00810049	-1.00563	0.946672	0.976345	NoSig	Down-in-DKO	Down-in-SKO-Down-in-SKO
ENSMUSG00000030826.19	chr7	Bcat2	MGI:1276534	OTTMUSG00000030313.4	45.84	82.79	68.4	-0.52118	-1.43513	1.12516e-06	5.54285e-05	FDR005	Down-in-SKO	-0.684659	-1.60732	1.58784e-06	0.000131561	FDR005	Down-in-SKO	0.15342	1.1122	0.244621	0.485267	NoSig	Up-in-DKO	Down-in-SKO-Down-in-SKO
ENSMUSG00000022025.13	chr14	Cnmd	MGI:1341171	OTTMUSG00000035201.1	0.46	0.45	0.05	3.21041	9.25613	1.18501e-06	5.81904e-05	FDR005	Up-in-SKO	0.0849159	1.06063	0.872853	0.948993	NoSig	Up-in-SKO	3.1049	8.60337	1.53906e-09	1.93788e-07	FDR005	Up-in-DKO	Up-in-SKO-Up-in-SKO
ENSMUSG00000022385.11	chr15	Gtse1	MGI:1352755	OTTMUSG00000070699.1	5.94	4.83	2.55	1.25668	2.38946	1.21221e-06	5.93364e-05	FDR005	Up-in-SKO	0.421523	1.33934	0.0439138	0.222716	FDR025	Up-in-SKO	0.822111	1.76799	7.45729e-07	3.79775e-05	FDR005	Up-in-DKO	Up-in-SKO-Up-in-SKO
ENSMUSG00000004356.8	chr10	Utp20	MGI:1917933	OTTMUSG00000063991.1	22.19	29.97	30.73	-0.438725	-1.35541	1.23299e-06	6.01622e-05	FDR005	Down-in-SKO	-0.288965	-1.22176	0.00584429	0.06481	FDR025	Down-in-SKO	-0.158496	-1.11612	0.172269	0.39924	NoSig	Down-in-DKO	Down-in-SKO-Down-in-SKO
ENSMUSG00000031351.15	chrX	Zfp185	MGI:108095	OTTMUSG00000017674.4	16.62	13.9	9.4	0.849006	1.80126	1.25189e-06	6.0891e-05	FDR005	Up-in-SKO	0.388846	1.30935	0.0910725	0.332726	NoSig	Up-in-SKO	0.449031	1.36512	0.0357389	0.15396	FDR025	Up-in-DKO	Up-in-SKO-Up-in-SKO
ENSMUSG00000002908.17	chr8	Kcnn1	MGI:1933993	OTTMUSG00000061581.2	2.02	2.93	2.94	-0.500469	-1.41467	1.29377e-06	6.2536e-05	FDR005	Down-in-SKO	-0.391181	-1.31147	0.000842716	0.0175925	FDR005	Down-in-SKO	-0.118776	-1.08581	0.207595	0.443033	NoSig	Down-in-DKO	Down-in-SKO-Down-in-SKO
ENSMUSG00000025758.10	chr3	Plk4	MGI:101783	OTTMUSG00000035882.3	2.24	1.97	1.38	0.725473	1.65344	1.29792e-06	6.2536e-05	FDR005	Up-in-SKO	0.293995	1.22603	0.0508749	0.241648	FDR025	Up-in-SKO	0.421163	1.33901	0.000277597	0.0048303	FDR005	Up-in-DKO	Up-in-SKO-Up-in-SKO
ENSMUSG00000101355.1	chr13	H3c10	MGI:2448349	OTTMUSG00000000428.1	17.65	10.67	6.54	1.43965	2.71256	1.29432e-06	6.2536e-05	FDR005	Up-in-SKO	0.811793	1.75539	0.00302942	0.0421982	FDR005	Up-in-SKO	0.613441	1.5299	0.000394894	0.00634344	FDR005	Up-in-DKO	Up-in-SKO-Up-in-SKO
ENSMUSG00000022422.13	chr15	Dscc1	MGI:1919357	OTTMUSG00000023435.1	0.46	0.22	0.17	1.4333	2.70064	1.32296e-06	6.31988e-05	FDR005	Up-in-SKO	1.14307	2.2085	0.000171619	0.00563524	FDR005	Up-in-SKO	0.280885	1.21494	0.249886	0.491081	NoSig	Up-in-DKO	Up-in-SKO-Up-in-SKO
ENSMUSG00000026429.9	chr1	Ube2t	MGI:1914446	OTTMUSG00000021432.4	0.96	0.7	0.36	1.42589	2.6868	1.32401e-06	6.31988e-05	FDR005	Up-in-SKO	0.564655	1.47903	0.0169801	0.126356	FDR025	Up-in-SKO	0.847459	1.79933	2.74397e-06	0.000117954	FDR005	Up-in-DKO	Up-in-SKO-Up-in-SKO
ENSMUSG00000068522.4	chr15	Aard	MGI:2181621	OTTMUSG00000043331.1	2.63	0.21	0.33	2.93612	7.65349	1.31961e-06	6.31988e-05	FDR005	Up-in-SKO	3.70778	13.0663	5.75721e-12	1.77045e-09	FDR005	Up-in-SKO	-0.783862	-1.72173	0.0695914	0.233838	FDR025	Down-in-DKO	Up-in-SKO-Up-in-SKO
ENSMUSG00000033855.15	chr17	Ston1	MGI:1924307	OTTMUSG00000033050.5	36.34	26.58	22.74	0.694378	1.61819	1.35167e-06	6.43195e-05	FDR005	Up-in-SKO	0.574368	1.48902	7.79075e-05	0.00306852	FDR005	Up-in-SKO	0.109426	1.0788	0.289941	0.533478	NoSig	Up-in-DKO	Up-in-SKO-Up-in-SKO
ENSMUSG00000027684.16	chr3	Mecom	MGI:95457	OTTMUSG00000038143.8	24.41	37.17	34.85	-0.463849	-1.37922	1.38359e-06	6.56351e-05	FDR005	Down-in-SKO	-0.446189	-1.36244	0.000431563	0.0109278	FDR005	Down-in-SKO	-0.0279066	-1.01953	0.829933	0.918313	NoSig	Down-in-DKO	Down-in-SKO-Down-in-SKO
ENSMUSG00000027577.14	chr2	Chrna4	MGI:87888	OTTMUSG00000016395.4	5.95	11.43	12.03	-0.963036	-1.94941	1.41905e-06	6.70356e-05	FDR005	Down-in-SKO	-0.80707	-1.74965	7.74053e-05	0.00306851	FDR005	Down-in-SKO	-0.162163	-1.11896	0.385252	0.624831	NoSig	Down-in-DKO	Down-in-SKO-Down-in-SKO
ENSMUSG00000029094.12	chr5	Afap1	MGI:1917542	OTTMUSG00000024856.5	21.46	19.03	16.67	0.402384	1.32169	1.42371e-06	6.70356e-05	FDR005	Up-in-SKO	0.322024	1.25008	0.00350293	0.0466645	FDR005	Up-in-SKO	0.0703789	1.04999	0.504411	0.724452	NoSig	Up-in-DKO	Up-in-SKO-Up-in-SKO
ENSMUSG00000070644.13	chr1	Etnk2	MGI:2443760	OTTMUSG00000026805.3	6.73	6.83	10.35	-0.580891	-1.49577	1.4262e-06	6.70356e-05	FDR005	Down-in-SKO	0.123578	1.08943	0.254331	0.552148	NoSig	Up-in-SKO	-0.713498	-1.63978	8.62871e-09	8.84498e-07	FDR005	Down-in-DKO	Down-in-SKO-Up-in-SKO
ENSMUSG00000037466.13	chr12	Tedc1	MGI:2144738	OTTMUSG00000052483.1	2.7	2.13	1.38	0.998108	1.99738	1.4341e-06	6.72015e-05	FDR005	Up-in-SKO	0.455755	1.3715	0.0135571	0.110333	FDR025	Up-in-SKO	0.528444	1.44237	2.31297e-07	1.40101e-05	FDR005	Up-in-DKO	Up-in-SKO-Up-in-SKO
ENSMUSG00000050335.17	chr14	Lgals3	MGI:96778	OTTMUSG00000032779.5	175.33	143.73	114.55	0.646039	1.56487	1.49836e-06	6.99992e-05	FDR005	Up-in-SKO	0.395318	1.31523	0.0027699	0.0395478	FDR005	Up-in-SKO	0.239828	1.18085	0.0152091	0.0884394	FDR025	Up-in-DKO	Up-in-SKO-Up-in-SKO
ENSMUSG00000005470.8	chr8	Asf1b	MGI:1914179	OTTMUSG00000017288.1	3.22	2.16	1.21	1.4267	2.68832	1.6258e-06	7.57229e-05	FDR005	Up-in-SKO	0.67203	1.59331	0.0128246	0.106852	FDR025	Up-in-SKO	0.74175	1.6722	3.33117e-05	0.000894503	FDR005	Up-in-DKO	Up-in-SKO-Up-in-SKO
ENSMUSG00000032292.8	chr9	Nr2e3	MGI:1346317	OTTMUSG00000023008.1	0.04	0.33	0.41	-3.01182	-8.06583	1.63222e-06	7.57921e-05	FDR005	Down-in-SKO	-1.75467	-3.37449	0.0323497	0.188349	FDR025	Down-in-SKO	-0.53134	-1.44527	0.389115	0.628076	NoSig	Down-in-DKO	Down-in-SKO-Down-in-SKO
ENSMUSG00000078570.10	chr4	1110065P20Rik	MGI:1916170	OTTMUSG00000009174.2	8.66	10.33	12.18	-0.448646	-1.36476	1.65163e-06	7.64625e-05	FDR005	Down-in-SKO	-0.128562	-1.0932	0.237345	0.533443	NoSig	Down-in-SKO	-0.328081	-1.25534	0.0027209	0.0259451	FDR005	Down-in-DKO	Down-in-SKO-Down-in-SKO
ENSMUSG00000004843.7	chr16	Chmp2b	MGI:1916192	OTTMUSG00000071625.1	182.46	164.64	133.57	0.472072	1.3871	1.66234e-06	7.67274e-05	FDR005	Up-in-SKO	0.26136	1.19861	0.00134652	0.0244393	FDR005	Up-in-SKO	0.201739	1.15008	0.0230385	0.116327	FDR025	Up-in-DKO	Up-in-SKO-Up-in-SKO
ENSMUSG00000028270.12	chr3	Gbp2	MGI:102772	OTTMUSG00000036785.1	29.26	15.99	10.86	1.41406	2.66486	1.83394e-06	8.43944e-05	FDR005	Up-in-SKO	0.951693	1.93414	0.000146663	0.00497938	FDR005	Up-in-SKO	0.449643	1.3657	0.00583703	0.0452667	FDR005	Up-in-DKO	Up-in-SKO-Up-in-SKO
ENSMUSG00000046295.13	chr8	Ankle1	MGI:1918775	OTTMUSG00000029800.1	1.12	0.67	0.33	1.77494	3.42224	1.84942e-06	8.48524e-05	FDR005	Up-in-SKO	0.804703	1.74679	0.0255669	0.162755	FDR025	Up-in-SKO	0.958658	1.9435	0.0018149	0.0196361	FDR005	Up-in-DKO	Up-in-SKO-Up-in-SKO
ENSMUSG00000032400.18	chr9	Zwilch	MGI:1915264	OTTMUSG00000028817.4	1	0.77	0.49	1.04129	2.05807	1.89546e-06	8.67059e-05	FDR005	Up-in-SKO	0.502629	1.41679	0.0208913	0.143256	FDR025	Up-in-SKO	0.529136	1.44306	0.000683738	0.00972745	FDR005	Up-in-DKO	Up-in-SKO-Up-in-SKO
ENSMUSG00000049488.14	chr4	Tmem67	MGI:1923928	OTTMUSG00000004570.3	1.66	2.08	2.27	-0.416534	-1.33472	1.93085e-06	8.80628e-05	FDR005	Down-in-SKO	-0.197935	-1.14706	0.000966301	0.0193878	FDR005	Down-in-SKO	-0.227463	-1.17077	0.0024265	0.0239964	FDR005	Down-in-DKO	Down-in-SKO-Down-in-SKO
ENSMUSG00000027230.9	chr2	Creb3l1	MGI:1347062	OTTMUSG00000014377.1	19.31	16.63	12.75	0.620881	1.53781	1.9986e-06	9.08829e-05	FDR005	Up-in-SKO	0.313956	1.24311	0.0640802	0.27583	NoSig	Up-in-SKO	0.297242	1.22879	0.0373919	0.158226	FDR025	Up-in-DKO	Up-in-SKO-Up-in-SKO
ENSMUSG00000033970.15	chr5	Rfc3	MGI:1916513	OTTMUSG00000028751.1	7.36	6.23	5.36	0.489422	1.40388	2.03464e-06	9.2249e-05	FDR005	Up-in-SKO	0.364382	1.28733	0.000300664	0.00852467	FDR005	Up-in-SKO	0.115753	1.08354	0.0635119	0.220117	FDR025	Up-in-DKO	Up-in-SKO-Up-in-SKO
ENSMUSG00000091477.1	chr14	Gm5799	MGI:3646715	OTTMUSG00000036382.1	0.4	0.2	0.12	1.82268	3.53738	2.07641e-06	9.38659e-05	FDR005	Up-in-SKO	1.14119	2.20563	0.000810267	0.0171162	FDR005	Up-in-SKO	0.66533	1.58593	0.13016	0.340096	NoSig	Up-in-DKO	Up-in-SKO-Up-in-SKO
ENSMUSG00000062760.11	chr15	Shisal1	MGI:1919551	OTTMUSG00000045912.3	0.72	0.77	0.41	0.842575	1.79325	2.1743e-06	9.8003e-05	FDR005	Up-in-SKO	0.0270925	1.01896	0.828883	0.930407	NoSig	Up-in-SKO	0.803123	1.74487	1.29441e-07	8.66063e-06	FDR005	Up-in-DKO	Up-in-SKO-Up-in-SKO
ENSMUSG00000047534.17	chr12	Mis18bp1	MGI:2145099	OTTMUSG00000017447.3	0.67	0.58	0.28	1.30643	2.47328	2.27543e-06	0.000102261	FDR005	Up-in-SKO	0.336037	1.26228	0.168923	0.454875	NoSig	Up-in-SKO	0.959029	1.944	2.01868e-05	0.000604801	FDR005	Up-in-DKO	Up-in-SKO-Up-in-SKO
ENSMUSG00000031756.5	chr8	Cenpn	MGI:1919405	OTTMUSG00000061719.1	2.67	2.11	1.58	0.766846	1.70155	2.37655e-06	0.000106494	FDR005	Up-in-SKO	0.443981	1.36035	0.00300421	0.0419933	FDR005	Up-in-SKO	0.310523	1.24016	0.000834111	0.0112749	FDR005	Up-in-DKO	Up-in-SKO-Up-in-SKO
ENSMUSG00000029246.14	chr5	Ppat	MGI:2387203	OTTMUSG00000026529.1	44.45	57.96	59.23	-0.373447	-1.29544	2.48931e-06	0.000111223	FDR005	Down-in-SKO	-0.233258	-1.17549	0.011759	0.101423	FDR025	Down-in-SKO	-0.150003	-1.10957	0.0842876	0.262994	NoSig	Down-in-DKO	Down-in-SKO-Down-in-SKO
ENSMUSG00000027513.11	chr2	Pck1	MGI:97501	OTTMUSG00000016689.1	2988.11	3966.93	5300.25	-0.775954	-1.71232	2.50877e-06	0.000111767	FDR005	Down-in-SKO	-0.223168	-1.16729	0.278473	0.576072	NoSig	Down-in-SKO	-0.56271	-1.47704	0.00536378	0.0425669	FDR005	Down-in-DKO	Down-in-SKO-Down-in-SKO
ENSMUSG00000036040.14	chr2	Adamtsl2	MGI:1925044	OTTMUSG00000011845.2	1.76	3.23	3.93	-1.08901	-2.12728	2.53445e-06	0.000112585	FDR005	Down-in-SKO	-0.703281	-1.6282	0.000666009	0.0148953	FDR005	Down-in-SKO	-0.395466	-1.31537	0.0380304	0.159996	FDR025	Down-in-DKO	Down-in-SKO-Down-in-SKO
ENSMUSG00000023004.8	chr15	Tuba1b	MGI:107804	OTTMUSG00000017052.2	96.5	77.8	60.03	0.709135	1.63482	2.55919e-06	0.000112965	FDR005	Up-in-SKO	0.43003	1.34726	0.00142689	0.0254467	FDR005	Up-in-SKO	0.267849	1.20401	0.00290089	0.0271117	FDR005	Up-in-DKO	Up-in-SKO-Up-in-SKO
ENSMUSG00000033624.10	chr8	Pdpr	MGI:2442188	OTTMUSG00000031622.2	70.42	80.74	91.4	-0.339398	-1.26523	2.56504e-06	0.000112965	FDR005	Down-in-SKO	-0.0512748	-1.03618	0.521197	0.764559	NoSig	Down-in-SKO	-0.296425	-1.2281	3.94675e-05	0.00101794	FDR005	Down-in-DKO	Down-in-SKO-Down-in-SKO
ENSMUSG00000034206.15	chr16	Polq	MGI:2155399	OTTMUSG00000043424.2	1.01	0.8	0.63	0.733301	1.66244	2.55529e-06	0.000112965	FDR005	Up-in-SKO	0.476957	1.39181	0.00599886	0.0656453	FDR025	Up-in-SKO	0.247349	1.18702	0.100849	0.292818	NoSig	Up-in-DKO	Up-in-SKO-Up-in-SKO
ENSMUSG00000061615.2	chr13	H2ac4	MGI:2448306	OTTMUSG00000000580.1	19.13	9.21	7.51	1.35109	2.55105	2.62404e-06	0.000115233	FDR005	Up-in-SKO	1.14148	2.20607	1.79289e-05	0.000917507	FDR005	Up-in-SKO	0.196397	1.14583	0.29243	0.536575	NoSig	Up-in-DKO	Up-in-SKO-Up-in-SKO
ENSMUSG00000023353.14	chr5	Agap3	MGI:2183446	OTTMUSG00000053658.2	45.95	40.48	35.44	0.41228	1.33079	2.64646e-06	0.000115886	FDR005	Up-in-SKO	0.314913	1.24394	5.53115e-06	0.000350987	FDR005	Up-in-SKO	0.0882222	1.06306	0.215533	0.453319	NoSig	Up-in-DKO	Up-in-SKO-Up-in-SKO
ENSMUSG00000056394.17	chr7	Lig1	MGI:101789	OTTMUSG00000030683.4	11.53	8.95	6.88	0.772087	1.70774	2.67486e-06	0.000116797	FDR005	Up-in-SKO	0.499684	1.4139	0.00312519	0.0431189	FDR005	Up-in-SKO	0.2613	1.19856	0.0422453	0.170592	FDR025	Up-in-DKO	Up-in-SKO-Up-in-SKO
ENSMUSG00000055567.18	chr1	Unc80	MGI:2652882	OTTMUSG00000026091.8	0.01	0.02	0.04	-2.40202	-5.28543	2.68648e-06	0.000116972	FDR005	Down-in-SKO	-1.41195	-2.66097	0.013023	0.107685	FDR025	Down-in-SKO	-1.00076	-2.00106	0.0128165	0.0789042	FDR025	Down-in-DKO	Down-in-SKO-Down-in-SKO
ENSMUSG00000036833.16	chr2	Pnpla7	MGI:2385325	OTTMUSG00000011617.4	6.12	8	9.02	-0.513579	-1.42759	2.72209e-06	0.000118188	FDR005	Down-in-SKO	-0.220951	-1.1655	0.0598964	0.26466	NoSig	Down-in-SKO	-0.301697	-1.23259	0.00964866	0.0649923	FDR025	Down-in-DKO	Down-in-SKO-Down-in-SKO
ENSMUSG00000055612.15	chr2	Cdca7	MGI:1914203	OTTMUSG00000013166.2	2.33	1.46	0.98	1.26025	2.39538	2.73907e-06	0.00011859	FDR005	Up-in-SKO	0.779156	1.71613	0.0014617	0.025785	FDR005	Up-in-SKO	0.46826	1.38344	0.00672618	0.049888	FDR005	Up-in-DKO	Up-in-SKO-Up-in-SKO
ENSMUSG00000033589.4	chr14	Reep4	MGI:1919799	OTTMUSG00000069185.1	8.68	7.18	5.89	0.604134	1.52007	2.8227e-06	0.00012124	FDR005	Up-in-SKO	0.396598	1.3164	0.00295318	0.0415342	FDR005	Up-in-SKO	0.197305	1.14655	0.035966	0.154605	FDR025	Up-in-DKO	Up-in-SKO-Up-in-SKO
ENSMUSG00000048108.13	chr6	Tmem72	MGI:2442707	OTTMUSG00000027031.2	11.51	20.16	19.38	-0.681679	-1.60401	2.81568e-06	0.00012124	FDR005	Down-in-SKO	-0.636515	-1.55457	5.26183e-06	0.00034204	FDR005	Down-in-SKO	-0.0542974	-1.03835	0.670186	0.831318	NoSig	Down-in-DKO	Down-in-SKO-Down-in-SKO
ENSMUSG00000051397.5	chr6	Tacstd2	MGI:1861606	OTTMUSG00000052511.1	74.71	65	43.14	0.821226	1.76691	2.82471e-06	0.00012124	FDR005	Up-in-SKO	0.321546	1.24967	0.0869148	0.324715	NoSig	Up-in-SKO	0.487679	1.40219	0.000216005	0.00391626	FDR005	Up-in-DKO	Up-in-SKO-Up-in-SKO
ENSMUSG00000116542.1	chr16	Gm17783	MGI:5009947	OTTMUSG00000071492.1	1.02	0.52	0.3	1.81593	3.52087	2.83182e-06	0.00012124	FDR005	Up-in-SKO	1.04512	2.06354	0.00503804	0.0586341	FDR025	Up-in-SKO	0.759709	1.69315	0.0212056	0.110061	FDR025	Up-in-DKO	Up-in-SKO-Up-in-SKO
ENSMUSG00000024558.12	chr18	Mapk4	MGI:2444559	OTTMUSG00000033283.2	71.53	65.56	52.8	0.469206	1.38435	2.86182e-06	0.000121996	FDR005	Up-in-SKO	0.245455	1.18547	0.0204141	0.140839	FDR025	Up-in-SKO	0.214978	1.16069	0.0179313	0.0984006	FDR025	Up-in-DKO	Up-in-SKO-Up-in-SKO
ENSMUSG00000026984.4	chr2	Il1f6	MGI:1859324	OTTMUSG00000011962.1	1.57	0.54	0.18	3.09122	8.52217	2.86535e-06	0.000121996	FDR005	Up-in-SKO	1.59778	3.02677	0.0108696	0.0964038	FDR025	Up-in-SKO	1.47126	2.77264	0.000812598	0.0110684	FDR005	Up-in-DKO	Up-in-SKO-Up-in-SKO
ENSMUSG00000041556.8	chr4	Fbxo2	MGI:2446216	OTTMUSG00000010936.1	2.93	5.09	4.97	-0.711393	-1.63738	3.06672e-06	0.000130208	FDR005	Down-in-SKO	-0.637736	-1.55589	0.00014206	0.00486442	FDR005	Down-in-SKO	-0.0838119	-1.05981	0.596719	0.78672	NoSig	Down-in-DKO	Down-in-SKO-Down-in-SKO
ENSMUSG00000030861.15	chr7	Acadsb	MGI:1914135	OTTMUSG00000026268.4	60.91	88.05	79.57	-0.337296	-1.26339	3.15094e-06	0.000133416	FDR005	Down-in-SKO	-0.379208	-1.30063	5.60432e-07	5.4338e-05	FDR005	Down-in-SKO	0.0332378	1.02331	0.54339	0.75252	NoSig	Up-in-DKO	Down-in-SKO-Down-in-SKO
ENSMUSG00000082361.6	chr5	Btc	MGI:99439	OTTMUSG00000055524.1	5.34	7.52	3.74	0.569685	1.4842	3.32373e-06	0.000140346	FDR005	Up-in-SKO	-0.335647	-1.26194	0.0572728	0.257841	NoSig	Down-in-SKO	0.89645	1.86148	1.69711e-07	1.07692e-05	FDR005	Up-in-DKO	Up-in-SKO-Down-in-SKO
ENSMUSG00000031629.14	chr8	Cenpu	MGI:1919126	OTTMUSG00000031616.3	0.94	0.72	0.57	0.762529	1.69646	3.5912e-06	0.000150902	FDR005	Up-in-SKO	0.519819	1.43378	0.000288767	0.00830517	FDR005	Up-in-SKO	0.233085	1.17535	0.0793305	0.25336	NoSig	Up-in-DKO	Up-in-SKO-Up-in-SKO
ENSMUSG00000068270.15	chrX	Shroom4	MGI:2685570	OTTMUSG00000016659.5	40.85	61.49	57.61	-0.465534	-1.38083	3.59337e-06	0.000150902	FDR005	Down-in-SKO	-0.43716	-1.35394	0.00397046	0.0509496	FDR025	Down-in-SKO	-0.0393908	-1.02768	0.759411	0.882411	NoSig	Down-in-DKO	Down-in-SKO-Down-in-SKO
ENSMUSG00000039492.7	chr4	Ccdc27	MGI:2685881	OTTMUSG00000010504.1	1.6	2.51	2.53	-0.617255	-1.53395	3.64514e-06	0.000152659	FDR005	Down-in-SKO	-0.519477	-1.43344	3.52723e-05	0.00161154	FDR005	Down-in-SKO	-0.106211	-1.0764	0.350168	0.591017	NoSig	Down-in-DKO	Down-in-SKO-Down-in-SKO
ENSMUSG00000017499.15	chr11	Cdc6	MGI:1345150	OTTMUSG00000006454.2	1.5	0.95	0.58	1.38643	2.61432	3.71038e-06	0.000154969	FDR005	Up-in-SKO	0.757195	1.6902	0.00340723	0.0460567	FDR005	Up-in-SKO	0.61673	1.5334	0.00198589	0.0208102	FDR005	Up-in-DKO	Up-in-SKO-Up-in-SKO
ENSMUSG00000053113.3	chr11	Socs3	MGI:1201791	OTTMUSG00000003735.1	8.46	7.64	2.85	1.55632	2.94103	3.72979e-06	0.000155357	FDR005	Up-in-SKO	0.192542	1.14278	0.600563	0.81297	NoSig	Up-in-SKO	1.3492	2.54771	2.69874e-07	1.60725e-05	FDR005	Up-in-DKO	Up-in-SKO-Up-in-SKO
ENSMUSG00000034656.18	chr8	Cacna1a	MGI:109482	OTTMUSG00000031448.5	0.8	0.68	0.49	0.731574	1.66045	3.80663e-06	0.000158129	FDR005	Up-in-SKO	0.338553	1.26449	0.0176999	0.129352	FDR025	Up-in-SKO	0.382193	1.30332	0.000192939	0.00359173	FDR005	Up-in-DKO	Up-in-SKO-Up-in-SKO
ENSMUSG00000022035.6	chr14	Ccdc25	MGI:1914429	OTTMUSG00000068853.1	31.1	31.05	26.31	0.273393	1.20865	3.82909e-06	0.000158634	FDR005	Up-in-SKO	0.128784	1.09337	0.00483193	0.0571504	FDR025	Up-in-SKO	0.135583	1.09854	0.00466456	0.0384886	FDR005	Up-in-DKO	Up-in-SKO-Up-in-SKO
ENSMUSG00000031821.11	chr8	Gins2	MGI:1921019	OTTMUSG00000031584.2	3.49	2.34	2.03	0.807029	1.7496	3.95326e-06	0.000163338	FDR005	Up-in-SKO	0.678024	1.59995	0.00015727	0.00525031	FDR005	Up-in-SKO	0.117717	1.08502	0.316298	0.55963	NoSig	Up-in-DKO	Up-in-SKO-Up-in-SKO
ENSMUSG00000094338.1	chr13	H2bc13	MGI:2448403	OTTMUSG00000000443.1	35.49	23.03	13.14	1.45721	2.74576	4.0521e-06	0.000166973	FDR005	Up-in-SKO	0.710746	1.63665	0.0215941	0.146071	FDR025	Up-in-SKO	0.734052	1.6633	0.000976308	0.0126722	FDR005	Up-in-DKO	Up-in-SKO-Up-in-SKO
ENSMUSG00000026259.14	chr1	Ngef	MGI:1858414	OTTMUSG00000036755.2	49.21	56.23	71.14	-0.488009	-1.40251	4.09301e-06	0.000168207	FDR005	Down-in-SKO	-0.056668	-1.04006	0.538078	0.775591	NoSig	Down-in-SKO	-0.439574	-1.3562	6.66155e-07	3.44741e-05	FDR005	Down-in-DKO	Down-in-SKO-Down-in-SKO
ENSMUSG00000025647.16	chr9	Shisa5	MGI:1915044	OTTMUSG00000031613.8	98.57	82.12	76.05	0.404222	1.32337	4.25799e-06	0.000173595	FDR005	Up-in-SKO	0.372857	1.29492	0.00234565	0.0356213	FDR005	Up-in-SKO	0.0229816	1.01606	0.857578	0.933579	NoSig	Up-in-DKO	Up-in-SKO-Up-in-SKO
ENSMUSG00000029671.15	chr6	Wnt16	MGI:2136018	OTTMUSG00000026889.4	0.68	0.56	0.22	1.59099	3.01255	4.23798e-06	0.000173595	FDR005	Up-in-SKO	0.359627	1.28309	0.246541	0.543571	NoSig	Up-in-SKO	1.21008	2.3135	1.06154e-13	2.82918e-11	FDR005	Up-in-DKO	Up-in-SKO-Up-in-SKO
ENSMUSG00000071708.11	chrX	Sms	MGI:109490	OTTMUSG00000019398.3	20.4	30.06	28.99	-0.473287	-1.38827	4.24976e-06	0.000173595	FDR005	Down-in-SKO	-0.428461	-1.3458	1.70514e-05	0.000882076	FDR005	Down-in-SKO	-0.052497	-1.03706	0.56048	0.764475	NoSig	Down-in-DKO	Down-in-SKO-Down-in-SKO
ENSMUSG00000020534.14	chr11	Shmt1	MGI:98299	OTTMUSG00000007760.3	42.85	64.48	59.99	-0.43653	-1.35334	4.2979e-06	0.000174658	FDR005	Down-in-SKO	-0.427455	-1.34486	0.000749832	0.0161744	FDR005	Down-in-SKO	-0.0187424	-1.01308	0.874301	0.940908	NoSig	Down-in-DKO	Down-in-SKO-Down-in-SKO
ENSMUSG00000054708.17	chr10	Ankrd24	MGI:1890394	OTTMUSG00000030488.4	2.79	4.08	3.81	-0.405957	-1.32497	4.3068e-06	0.000174658	FDR005	Down-in-SKO	-0.392412	-1.31259	0.000245183	0.00728758	FDR005	Down-in-SKO	-0.0233413	-1.01631	0.816301	0.911915	NoSig	Down-in-DKO	Down-in-SKO-Down-in-SKO
ENSMUSG00000029108.14	chr5	Pcdh7	MGI:1860487	OTTMUSG00000050929.5	5.01	3.71	3.26	0.651689	1.57101	4.41842e-06	0.000178713	FDR005	Up-in-SKO	0.563257	1.4776	1.56862e-08	2.48355e-06	FDR005	Up-in-SKO	0.0804193	1.05733	0.526315	0.740872	NoSig	Up-in-DKO	Up-in-SKO-Up-in-SKO
ENSMUSG00000000126.11	chr11	Wnt9a	MGI:2446084	OTTMUSG00000005790.1	3.78	2.8	2.36	0.717171	1.64396	4.44033e-06	0.000179128	FDR005	Up-in-SKO	0.544696	1.45871	4.20954e-05	0.00186467	FDR005	Up-in-SKO	0.162293	1.11906	0.191546	0.424016	NoSig	Up-in-DKO	Up-in-SKO-Up-in-SKO
ENSMUSG00000024379.4	chr18	Tslp	MGI:1855696	OTTMUSG00000073107.3	1.38	0.87	0.65	1.09512	2.13632	4.5307e-06	0.000182295	FDR005	Up-in-SKO	0.769136	1.70425	0.000353885	0.00954296	FDR005	Up-in-SKO	0.313271	1.24252	0.123536	0.32875	NoSig	Up-in-DKO	Up-in-SKO-Up-in-SKO
ENSMUSG00000023067.14	chr17	Cdkn1a	MGI:104556	OTTMUSG00000031654.3	41.08	37.04	16.77	1.30109	2.46415	4.56365e-06	0.000182665	FDR005	Up-in-SKO	0.244467	1.18465	0.268863	0.56638	NoSig	Up-in-SKO	1.04458	2.06276	8.35481e-08	5.85972e-06	FDR005	Up-in-DKO	Up-in-SKO-Up-in-SKO
ENSMUSG00000075520.5	chr2	Malrd1	MGI:1928271	OTTMUSG00000051125.2	5.42	7	9.48	-0.737897	-1.66774	4.55945e-06	0.000182665	FDR005	Down-in-SKO	-0.186645	-1.13811	0.326602	0.620419	NoSig	Down-in-SKO	-0.559983	-1.47425	0.00104524	0.0132978	FDR005	Down-in-DKO	Down-in-SKO-Down-in-SKO
ENSMUSG00000028427.13	chr4	Aqp7	MGI:1314647	OTTMUSG00000006623.2	35.11	25.24	27.64	0.377033	1.29867	4.70656e-06	0.000187896	FDR005	Up-in-SKO	0.582298	1.49723	0.000209714	0.00642439	FDR005	Up-in-SKO	-0.213502	-1.1595	0.158153	0.379264	NoSig	Down-in-DKO	Up-in-SKO-Up-in-SKO
ENSMUSG00000022123.9	chr14	Scel	MGI:1891228	OTTMUSG00000069887.1	29.27	34.31	17.88	0.754122	1.6866	4.90826e-06	0.00019544	FDR005	Up-in-SKO	-0.0790509	-1.05632	0.666999	0.848661	NoSig	Down-in-SKO	0.821654	1.76743	5.39577e-06	0.00020495	FDR005	Up-in-DKO	Up-in-SKO-Down-in-SKO
ENSMUSG00000114456.1	chr13	H2bc9	MGI:2448387	OTTMUSG00000000571.2	9.71	6.8	4.18	1.23178	2.34857	4.92455e-06	0.000195582	FDR005	Up-in-SKO	0.609268	1.52549	0.0166928	0.125376	FDR025	Up-in-SKO	0.609822	1.52607	0.000170723	0.00328919	FDR005	Up-in-DKO	Up-in-SKO-Up-in-SKO
ENSMUSG00000034275.18	chr9	Igsf9b	MGI:2685354	OTTMUSG00000032753.2	2.64	2.25	1.26	1.11619	2.16773	4.96066e-06	0.000196509	FDR005	Up-in-SKO	0.372513	1.29461	0.104105	0.357701	NoSig	Up-in-SKO	0.731272	1.6601	4.15329e-05	0.00106095	FDR005	Up-in-DKO	Up-in-SKO-Up-in-SKO
ENSMUSG00000056234.15	chr14	Ncoa4	MGI:1350932	OTTMUSG00000036491.6	29.57	29.2	43.37	-0.50588	-1.41999	4.99017e-06	0.00019717	FDR005	Down-in-SKO	0.182436	1.1348	0.14221	0.416346	NoSig	Up-in-SKO	-0.697182	-1.62134	3.38036e-09	3.7801e-07	FDR005	Down-in-DKO	Down-in-SKO-Up-in-SKO
ENSMUSG00000110353.1	chr10	Gm33543	MGI:5592702	OTTMUSG00000060265.2	3.27	5.82	6.03	-0.820525	-1.76605	5.12709e-06	0.00020206	FDR005	Down-in-SKO	-0.657964	-1.57785	0.000506003	0.012186	FDR005	Down-in-SKO	-0.171524	-1.12625	0.186268	0.41653	NoSig	Down-in-DKO	Down-in-SKO-Down-in-SKO
ENSMUSG00000010435.7	chr8	Spaca7	MGI:1925884	OTTMUSG00000060862.1	4.11	2.11	1.34	1.62946	3.09398	5.17604e-06	0.000203467	FDR005	Up-in-SKO	1.06127	2.08677	0.000600858	0.0138051	FDR005	Up-in-SKO	0.550385	1.46448	0.00553634	0.0436444	FDR005	Up-in-DKO	Up-in-SKO-Up-in-SKO
ENSMUSG00000028044.6	chr3	Cks1b	MGI:1889208	OTTMUSG00000022072.2	14.94	11.55	8.45	0.831795	1.7799	5.2584e-06	0.000206178	FDR005	Up-in-SKO	0.470131	1.38524	0.00592919	0.0654339	FDR025	Up-in-SKO	0.350395	1.27491	5.1806e-05	0.00126478	FDR005	Up-in-DKO	Up-in-SKO-Up-in-SKO
ENSMUSG00000015957.12	chr7	Wnt11	MGI:101948	OTTMUSG00000036052.3	0.16	0.24	0.47	-1.53626	-2.90041	5.44452e-06	0.000212932	FDR005	Down-in-SKO	-0.440019	-1.35662	0.170626	0.456649	NoSig	Down-in-SKO	-1.10396	-2.14944	3.68179e-05	0.000966757	FDR005	Down-in-DKO	Down-in-SKO-Down-in-SKO
ENSMUSG00000029484.12	chr5	Anxa3	MGI:1201378	OTTMUSG00000053295.3	22.15	12.6	9.16	1.26631	2.40546	5.56588e-06	0.000217126	FDR005	Up-in-SKO	0.904464	1.87185	0.000759389	0.0162998	FDR005	Up-in-SKO	0.347938	1.27274	0.00320007	0.0290069	FDR005	Up-in-DKO	Up-in-SKO-Up-in-SKO
ENSMUSG00000058773.2	chr13	H1f5	MGI:1861461	OTTMUSG00000000730.1	17.34	8.3	3.95	2.09262	4.26523	5.59527e-06	0.00021772	FDR005	Up-in-SKO	1.13246	2.19232	0.00940664	0.0877094	FDR025	Up-in-SKO	0.943796	1.92358	2.83077e-05	0.000781811	FDR005	Up-in-DKO	Up-in-SKO-Up-in-SKO
ENSMUSG00000020917.17	chr11	Acly	MGI:103251	OTTMUSG00000006279.2	114.57	164.06	149.21	-0.344749	-1.26993	5.61715e-06	0.000218019	FDR005	Down-in-SKO	-0.362059	-1.28526	0.000532049	0.0126419	FDR005	Down-in-SKO	0.00731889	1.00509	0.942441	0.974622	NoSig	Up-in-DKO	Down-in-SKO-Down-in-SKO
ENSMUSG00000032068.14	chr9	Plet1	MGI:1923759	OTTMUSG00000048527.2	30.96	38.45	24.03	0.409029	1.32779	5.64957e-06	0.000218725	FDR005	Up-in-SKO	-0.16319	-1.11976	0.261919	0.559751	NoSig	Down-in-SKO	0.562284	1.4766	0.000100211	0.00211264	FDR005	Up-in-DKO	Up-in-SKO-Down-in-SKO
ENSMUSG00000069302.5	chr13	H2ac12	MGI:2448295	OTTMUSG00000000473.1	7.63	4.14	3.2	1.26819	2.40859	5.90536e-06	0.000228054	FDR005	Up-in-SKO	0.980314	1.97289	0.000131106	0.00457755	FDR005	Up-in-SKO	0.277954	1.21247	0.130453	0.340527	NoSig	Up-in-DKO	Up-in-SKO-Up-in-SKO
ENSMUSG00000021612.15	chr13	Slc6a18	MGI:1336892	OTTMUSG00000067556.2	259.32	168.79	189.53	0.482484	1.39715	6.06055e-06	0.00023346	FDR005	Up-in-SKO	0.720955	1.64827	1.60549e-06	0.000132337	FDR005	Up-in-SKO	-0.246999	-1.18674	0.0797398	0.25416	NoSig	Down-in-DKO	Up-in-SKO-Up-in-SKO
ENSMUSG00000015702.13	chr3	Anxa9	MGI:1923711	OTTMUSG00000022052.2	4.35	5.12	6.6	-0.56946	-1.48397	6.21936e-06	0.000238927	FDR005	Down-in-SKO	-0.0771498	-1.05493	0.660911	0.845581	NoSig	Down-in-SKO	-0.503134	-1.41729	0.00267461	0.0256875	FDR005	Down-in-DKO	Down-in-SKO-Down-in-SKO
ENSMUSG00000026638.15	chr1	Irf6	MGI:1859211	OTTMUSG00000033402.3	56.31	47.54	40.01	0.51736	1.43133	6.23355e-06	0.000238927	FDR005	Up-in-SKO	0.352257	1.27656	0.00878808	0.0839487	FDR025	Up-in-SKO	0.157316	1.11521	0.279904	0.523441	NoSig	Up-in-DKO	Up-in-SKO-Up-in-SKO
ENSMUSG00000033174.17	chr6	Mgll	MGI:1346042	OTTMUSG00000023902.2	62.21	57.41	47.94	0.417259	1.33539	6.36028e-06	0.000243178	FDR005	Up-in-SKO	0.246559	1.18637	0.000360294	0.00963774	FDR005	Up-in-SKO	0.161217	1.11823	0.0507094	0.191429	FDR025	Up-in-DKO	Up-in-SKO-Up-in-SKO
ENSMUSG00000031189.12	chrX	Aff2	MGI:1202294	OTTMUSG00000017765.1	0.57	0.61	0.35	0.728779	1.65724	6.5741e-06	0.000250729	FDR005	Up-in-SKO	0.0399466	1.02808	0.812558	0.922486	NoSig	Up-in-SKO	0.679387	1.60146	0.000181664	0.00343379	FDR005	Up-in-DKO	Up-in-SKO-Up-in-SKO
ENSMUSG00000049336.16	chr11	Tenm2	MGI:1345184	OTTMUSG00000005420.3	0.53	1.27	1.31	-1.21199	-2.31658	6.60409e-06	0.00025125	FDR005	Down-in-SKO	-1.05229	-2.07381	0.000120004	0.00432204	FDR005	Down-in-SKO	-0.169332	-1.12454	0.412776	0.649867	NoSig	Down-in-DKO	Down-in-SKO-Down-in-SKO
ENSMUSG00000034883.9	chr12	Lrr1	MGI:1916956	OTTMUSG00000065755.1	0.53	0.36	0.13	1.99736	3.99269	6.67065e-06	0.000253155	FDR005	Up-in-SKO	0.655712	1.57539	0.0429779	0.220437	FDR025	Up-in-SKO	1.32365	2.50298	6.04279e-05	0.00143156	FDR005	Up-in-DKO	Up-in-SKO-Up-in-SKO
ENSMUSG00000023120.9	chr4	Ldc1	MGI:2685699	OTTMUSG00000009562.3	123.51	79.39	78.52	0.677946	1.59986	6.79643e-06	0.000257293	FDR005	Up-in-SKO	0.724556	1.65239	0.00470783	0.0563074	FDR025	Up-in-SKO	-0.0549921	-1.03885	0.824999	0.916063	NoSig	Down-in-DKO	Up-in-SKO-Up-in-SKO
ENSMUSG00000029469.14	chr5	Ift81	MGI:1098597	OTTMUSG00000026713.4	9.09	10.91	10.67	-0.196433	-1.14586	7.14179e-06	0.000269703	FDR005	Down-in-SKO	-0.117311	-1.08471	0.100003	0.350308	NoSig	Down-in-SKO	-0.088098	-1.06297	0.153671	0.373218	NoSig	Down-in-DKO	Down-in-SKO-Down-in-SKO
ENSMUSG00000021556.12	chr13	Golm1	MGI:1917329	OTTMUSG00000068437.1	7.11	5.37	3.27	1.14352	2.2092	7.20362e-06	0.000271372	FDR005	Up-in-SKO	0.517846	1.43182	0.0234116	0.153684	FDR025	Up-in-SKO	0.612063	1.52844	8.24102e-07	4.15716e-05	FDR005	Up-in-DKO	Up-in-SKO-Up-in-SKO
ENSMUSG00000029687.16	chr6	Ezh2	MGI:107940	OTTMUSG00000021193.4	6.15	5.89	4.34	0.525051	1.43898	7.25386e-06	0.000272596	FDR005	Up-in-SKO	0.185206	1.13698	0.118813	0.382943	NoSig	Up-in-SKO	0.329596	1.25666	7.7917e-05	0.0017367	FDR005	Up-in-DKO	Up-in-SKO-Up-in-SKO
ENSMUSG00000028702.15	chr4	Rad54l	MGI:894697	OTTMUSG00000008554.2	1.03	0.75	0.45	1.20323	2.30254	7.29491e-06	0.00027347	FDR005	Up-in-SKO	0.570008	1.48453	0.0134782	0.110133	FDR025	Up-in-SKO	0.621665	1.53865	0.000653148	0.00939253	FDR005	Up-in-DKO	Up-in-SKO-Up-in-SKO
ENSMUSG00000064147.7	chr17	Rab44	MGI:3045302	OTTMUSG00000031657.2	0.27	0.14	0.1	1.50998	2.84807	7.3861e-06	0.000276215	FDR005	Up-in-SKO	1.08205	2.11704	0.000339494	0.00928008	FDR005	Up-in-SKO	0.411555	1.33012	0.0756527	0.245837	FDR025	Up-in-DKO	Up-in-SKO-Up-in-SKO
ENSMUSG00000020475.3	chr11	Pgam2	MGI:1933118	OTTMUSG00000005095.1	173.05	226.73	240.21	-0.416016	-1.33424	7.47981e-06	0.000278365	FDR005	Down-in-SKO	-0.250949	-1.18999	0.017127	0.126913	FDR025	Down-in-SKO	-0.173787	-1.12802	0.0735279	0.24171	FDR025	Down-in-DKO	Down-in-SKO-Down-in-SKO
ENSMUSG00000034156.16	chr11	Tspoap1	MGI:2450877	OTTMUSG00000001438.3	0.61	0.98	1.18	-0.873131	-1.83163	7.46682e-06	0.000278365	FDR005	Down-in-SKO	-0.502381	-1.41655	0.00922878	0.0868103	FDR025	Down-in-SKO	-0.379948	-1.30129	0.00654509	0.0489556	FDR005	Down-in-DKO	Down-in-SKO-Down-in-SKO
ENSMUSG00000038252.13	chr6	Ncapd2	MGI:1915548	OTTMUSG00000046177.2	9.69	8.23	6.13	0.702205	1.62699	7.52127e-06	0.000279232	FDR005	Up-in-SKO	0.370758	1.29303	0.0160093	0.122432	FDR025	Up-in-SKO	0.320841	1.24906	0.00145952	0.0167306	FDR005	Up-in-DKO	Up-in-SKO-Up-in-SKO
ENSMUSG00000043664.7	chr8	Tmem221	MGI:3525074	OTTMUSG00000062162.1	3.39	5.5	5.61	-0.670752	-1.5919	7.61739e-06	0.000282119	FDR005	Down-in-SKO	-0.546061	-1.46009	0.000611845	0.0139386	FDR005	Down-in-SKO	-0.133651	-1.09707	0.241731	0.481744	NoSig	Down-in-DKO	Down-in-SKO-Down-in-SKO
ENSMUSG00000017861.11	chr2	Mybl2	MGI:101785	OTTMUSG00000001166.7	0.9	0.56	0.35	1.36168	2.56983	7.92395e-06	0.000292767	FDR005	Up-in-SKO	0.765766	1.70027	0.00849044	0.0825353	FDR025	Up-in-SKO	0.584127	1.49913	0.0025522	0.0249159	FDR005	Up-in-DKO	Up-in-SKO-Up-in-SKO
ENSMUSG00000079497.4	chr2	Gm13420	MGI:3649917	OTTMUSG00000012042.4	19.5	21.64	12.53	0.701037	1.62567	8.00933e-06	0.000295212	FDR005	Up-in-SKO	0.00069866	1.00048	0.996104	0.998102	NoSig	Up-in-SKO	0.691118	1.61453	1.46e-05	0.000464152	FDR005	Up-in-DKO	Up-in-SKO-Up-in-SKO
ENSMUSG00000056899.10	chr12	Immp2l	MGI:2135611	OTTMUSG00000033105.2	5.93	7.58	7.91	-0.381806	-1.30297	8.05298e-06	0.000296111	FDR005	Down-in-SKO	-0.224342	-1.16824	0.00168597	0.0283494	FDR005	Down-in-SKO	-0.165868	-1.12184	0.0278443	0.131967	FDR025	Down-in-DKO	Down-in-SKO-Down-in-SKO
ENSMUSG00000026274.11	chr1	Pask	MGI:2155936	OTTMUSG00000021792.3	1.06	0.86	0.64	0.759708	1.69315	8.09828e-06	0.000297066	FDR005	Up-in-SKO	0.418237	1.33629	0.00961584	0.088934	FDR025	Up-in-SKO	0.330874	1.25777	0.00772807	0.0553176	FDR025	Up-in-DKO	Up-in-SKO-Up-in-SKO
ENSMUSG00000026494.12	chr1	Kif26b	MGI:2447076	OTTMUSG00000034866.3	2.9	4.23	5.56	-0.878556	-1.83853	8.19908e-06	0.000300047	FDR005	Down-in-SKO	-0.395819	-1.31569	0.0194716	0.137228	FDR025	Down-in-SKO	-0.493605	-1.40796	0.00501977	0.0406644	FDR005	Down-in-DKO	Down-in-SKO-Down-in-SKO
ENSMUSG00000032038.7	chr9	St3gal4	MGI:1316743	OTTMUSG00000062940.1	15.1	16.43	8.31	0.899499	1.86542	8.34163e-06	0.000303817	FDR005	Up-in-SKO	0.0096087	1.00668	0.956513	0.982239	NoSig	Up-in-SKO	0.879041	1.83915	1.24883e-06	5.94344e-05	FDR005	Up-in-DKO	Up-in-SKO-Up-in-SKO
ENSMUSG00000071516.2	chr13	H2ac13	MGI:2448457	OTTMUSG00000000444.1	7.24	4.27	2.44	1.58052	2.99078	8.32841e-06	0.000303817	FDR005	Up-in-SKO	0.843438	1.79432	0.00563911	0.0633595	FDR025	Up-in-SKO	0.719755	1.6469	0.0030968	0.0283788	FDR005	Up-in-DKO	Up-in-SKO-Up-in-SKO
ENSMUSG00000001525.10	chr17	Tubb5	MGI:107812	OTTMUSG00000026311.5	119.5	85.43	64.56	0.899417	1.86531	8.38915e-06	0.000304826	FDR005	Up-in-SKO	0.592878	1.50825	0.00154958	0.0267306	FDR005	Up-in-SKO	0.294581	1.22653	0.00558356	0.0438324	FDR005	Up-in-DKO	Up-in-SKO-Up-in-SKO
ENSMUSG00000022490.7	chr15	Ppp1r1a	MGI:1889595	OTTMUSG00000070242.1	348.37	519.25	568.07	-0.647849	-1.56683	8.4417e-06	0.000306012	FDR005	Down-in-SKO	-0.411023	-1.32963	0.00706899	0.0727883	FDR025	Down-in-SKO	-0.246404	-1.18625	0.132135	0.342793	NoSig	Down-in-DKO	Down-in-SKO-Down-in-SKO
ENSMUSG00000037185.9	chr15	Krt80	MGI:1921377	OTTMUSG00000071156.1	12.6	13.71	9.91	0.394922	1.31487	8.50013e-06	0.000307405	FDR005	Up-in-SKO	0.0202284	1.01412	0.872275	0.948572	NoSig	Up-in-SKO	0.365711	1.28852	0.00112263	0.0139735	FDR005	Up-in-DKO	Up-in-SKO-Up-in-SKO
ENSMUSG00000024892.17	chr19	Pcx	MGI:97520	OTTMUSG00000068368.2	312.39	354.83	507.13	-0.659345	-1.57937	8.64986e-06	0.000311355	FDR005	Down-in-SKO	-0.0180431	-1.01259	0.895321	0.957536	NoSig	Down-in-SKO	-0.649919	-1.56908	9.81844e-06	0.000331938	FDR005	Down-in-DKO	Down-in-SKO-Down-in-SKO
ENSMUSG00000042662.16	chr2	Dusp15	MGI:1934928	OTTMUSG00000015860.35	2.13	4.03	4.75	-1.07655	-2.10899	8.64095e-06	0.000311355	FDR005	Down-in-SKO	-0.740854	-1.67116	0.000443102	0.0110713	FDR005	Down-in-SKO	-0.344866	-1.27003	0.0372494	0.157789	FDR025	Down-in-DKO	Down-in-SKO-Down-in-SKO
ENSMUSG00000026981.15	chr2	Il1rn	MGI:96547	OTTMUSG00000011966.2	0.9	0.45	0.29	1.60235	3.03637	8.82975e-06	0.000317087	FDR005	Up-in-SKO	1.12923	2.18741	0.00255195	0.0374855	FDR005	Up-in-SKO	0.459425	1.37499	0.0684686	0.231131	FDR025	Up-in-DKO	Up-in-SKO-Up-in-SKO
ENSMUSG00000058385.8	chr13	H2bc8	MGI:2448386	OTTMUSG00000000556.2	26.93	23.11	10.95	0.721187	1.64854	8.89986e-06	0.00031886	FDR005	Up-in-SKO	-0.194409	-1.14426	0.138211	0.411137	NoSig	Down-in-SKO	0.979019	1.97113	1.88065e-10	3.06872e-08	FDR005	Up-in-DKO	Up-in-SKO-Down-in-SKO
ENSMUSG00000006731.10	chr10	B4galnt1	MGI:1342057	OTTMUSG00000064759.1	11.53	10.82	7.59	0.633949	1.55181	9.05835e-06	0.000323783	FDR005	Up-in-SKO	0.224806	1.16862	0.186911	0.477844	NoSig	Up-in-SKO	0.397784	1.31748	0.00235951	0.0235377	FDR005	Up-in-DKO	Up-in-SKO-Up-in-SKO
ENSMUSG00000057541.14	chr5	Pus7	MGI:1925947	OTTMUSG00000028491.2	6.67	7.7	8.26	-0.268622	-1.20466	9.30208e-06	0.000331724	FDR005	Down-in-SKO	-0.0673637	-1.0478	0.272107	0.569389	NoSig	Down-in-SKO	-0.210304	-1.15693	0.000514925	0.00783461	FDR005	Down-in-DKO	Down-in-SKO-Down-in-SKO
ENSMUSG00000022881.15	chr16	Rfc4	MGI:2146571	OTTMUSG00000025290.3	11.71	10.53	9.77	0.292477	1.22474	9.53547e-06	0.00033926	FDR005	Up-in-SKO	0.279498	1.21377	5.37769e-06	0.00034536	FDR005	Up-in-SKO	0.0045363	1.00315	0.943875	0.975158	NoSig	Up-in-DKO	Up-in-SKO-Up-in-SKO
ENSMUSG00000059447.13	chr5	Hadhb	MGI:2136381	OTTMUSG00000024744.4	68.38	103.5	84.55	-0.264833	-1.2015	9.69239e-06	0.000344046	FDR005	Down-in-SKO	-0.430235	-1.34745	0.00109932	0.0213859	FDR005	Down-in-SKO	0.155569	1.11386	0.210996	0.44713	NoSig	Up-in-DKO	Down-in-SKO-Down-in-SKO
ENSMUSG00000019278.5	chr8	Dpep1	MGI:94917	OTTMUSG00000061883.2	34.33	50.94	62.77	-0.815773	-1.76024	9.99804e-06	0.000352563	FDR005	Down-in-SKO	-0.432425	-1.3495	0.0328534	0.190304	FDR025	Down-in-SKO	-0.390237	-1.31061	0.0170197	0.0952353	FDR025	Down-in-DKO	Down-in-SKO-Down-in-SKO
ENSMUSG00000022425.16	chr15	Enpp2	MGI:1321390	OTTMUSG00000037584.3	134.45	194.46	199.19	-0.515951	-1.42994	1.00896e-05	0.000352563	FDR005	Down-in-SKO	-0.371343	-1.29356	0.0012656	0.0233428	FDR005	Down-in-SKO	-0.15274	-1.11168	0.0815362	0.257321	NoSig	Down-in-DKO	Down-in-SKO-Down-in-SKO
ENSMUSG00000030327.8	chr6	Necap1	MGI:1914852	OTTMUSG00000056523.2	47.13	44.13	37.3	0.368948	1.29141	1.00929e-05	0.000352563	FDR005	Up-in-SKO	0.222222	1.16653	0.00129995	0.0237843	FDR005	Up-in-SKO	0.138529	1.10078	0.083003	0.26046	NoSig	Up-in-DKO	Up-in-SKO-Up-in-SKO
ENSMUSG00000041406.14	chr1	BC055324	MGI:3590554	OTTMUSG00000034817.2	1.09	0.97	0.69	0.671329	1.59254	1.0057e-05	0.000352563	FDR005	Up-in-SKO	0.287277	1.22034	0.0805465	0.310805	NoSig	Up-in-SKO	0.376142	1.29787	0.002081	0.0215552	FDR005	Up-in-DKO	Up-in-SKO-Up-in-SKO
ENSMUSG00000059851.15	chr7	Kmt5c	MGI:2385262	OTTMUSG00000017303.3	16.84	20.63	21.24	-0.291156	-1.22362	1.00659e-05	0.000352563	FDR005	Down-in-SKO	-0.152309	-1.11135	0.063078	0.273172	NoSig	Down-in-SKO	-0.147325	-1.10751	0.04222	0.170538	FDR025	Down-in-DKO	Down-in-SKO-Down-in-SKO
ENSMUSG00000074918.4	chr2	Inafm2	MGI:1915354	OTTMUSG00000015633.2	29.97	44.64	39.95	-0.37242	-1.29452	1.00744e-05	0.000352563	FDR005	Down-in-SKO	-0.443889	-1.36027	1.08912e-05	0.000619792	FDR005	Down-in-SKO	0.0631726	1.04476	0.430055	0.666427	NoSig	Up-in-DKO	Down-in-SKO-Down-in-SKO
ENSMUSG00000104713.4	chr5	Gbp6	MGI:2140937	OTTMUSG00000053861.2	1.37	1.03	0.61	1.1681	2.24716	1.00327e-05	0.000352563	FDR005	Up-in-SKO	0.472617	1.38762	0.109867	0.366321	NoSig	Up-in-SKO	0.686603	1.60949	0.0106272	0.0694849	FDR025	Up-in-DKO	Up-in-SKO-Up-in-SKO
ENSMUSG00000027811.9	chr3	4930579G24Rik	MGI:1923189	OTTMUSG00000029418.2	4.72	4.48	2.98	0.695788	1.61977	1.04174e-05	0.000363073	FDR005	Up-in-SKO	0.200485	1.14908	0.143434	0.418284	NoSig	Up-in-SKO	0.485163	1.39974	0.000709024	0.0099282	FDR005	Up-in-DKO	Up-in-SKO-Up-in-SKO
ENSMUSG00000022043.19	chr14	Trim35	MGI:1914104	OTTMUSG00000027825.3	41.17	41.67	30.82	0.44338	1.35979	1.05076e-05	0.000364563	FDR005	Up-in-SKO	0.109928	1.07917	0.261314	0.559095	NoSig	Up-in-SKO	0.323402	1.25128	5.17239e-11	9.61764e-09	FDR005	Up-in-DKO	Up-in-SKO-Up-in-SKO
ENSMUSG00000071648.4	chr19	Rom1	MGI:97998	OTTMUSG00000074544.1	12.96	16.12	17.19	-0.367568	-1.29018	1.05025e-05	0.000364563	FDR005	Down-in-SKO	-0.185155	-1.13694	0.0339908	0.19461	FDR025	Down-in-SKO	-0.190803	-1.1414	0.0372268	0.157735	FDR025	Down-in-DKO	Down-in-SKO-Down-in-SKO
ENSMUSG00000029730.16	chr5	Mcm7	MGI:1298398	OTTMUSG00000022672.4	21.99	18.49	16.01	0.482205	1.39688	1.05872e-05	0.000365676	FDR005	Up-in-SKO	0.380039	1.30138	0.00248165	0.0369154	FDR005	Up-in-SKO	0.0921745	1.06598	0.303359	0.546982	NoSig	Up-in-DKO	Up-in-SKO-Up-in-SKO
ENSMUSG00000041660.8	chr2	Bbox1	MGI:1891372	OTTMUSG00000015126.2	0.6	1.15	1.37	-1.16123	-2.23649	1.05819e-05	0.000365676	FDR005	Down-in-SKO	-0.714605	-1.64103	0.0684938	0.284859	NoSig	Down-in-SKO	-0.458564	-1.37417	0.206856	0.442223	NoSig	Down-in-DKO	Down-in-SKO-Down-in-SKO
ENSMUSG00000038070.15	chr4	Cntln	MGI:2443104	OTTMUSG00000006758.1	8.33	7.01	6.56	0.373933	1.29588	1.1364e-05	0.000391626	FDR005	Up-in-SKO	0.37255	1.29464	8.97191e-05	0.00344052	FDR005	Up-in-SKO	-0.00771054	-1.00536	0.919355	0.963142	NoSig	Down-in-DKO	Up-in-SKO-Up-in-SKO
ENSMUSG00000032921.13	chr11	Odf4	MGI:2182079	OTTMUSG00000005951.2	0.21	0.83	0.81	-1.81646	-3.52215	1.18791e-05	0.000408462	FDR005	Down-in-SKO	-1.70115	-3.25159	0.00196598	0.0315009	FDR005	Down-in-SKO	-0.12444	-1.09008	0.769677	0.887695	NoSig	Down-in-DKO	Down-in-SKO-Down-in-SKO
ENSMUSG00000059305.12	chr16	Vpreb1	MGI:98936	OTTMUSG00000017055.4	1.95	3.08	3.59	-0.823058	-1.76915	1.22106e-05	0.000418922	FDR005	Down-in-SKO	-0.513102	-1.42712	0.00146251	0.025785	FDR005	Down-in-SKO	-0.319556	-1.24795	0.0369681	0.156996	FDR025	Down-in-DKO	Down-in-SKO-Down-in-SKO
ENSMUSG00000028551.14	chr4	Cdkn2c	MGI:105388	OTTMUSG00000008484.1	25.81	23.52	17.86	0.549102	1.46317	1.23035e-05	0.00042117	FDR005	Up-in-SKO	0.240119	1.18109	0.0748928	0.298789	NoSig	Up-in-SKO	0.299701	1.23089	0.00643529	0.0483357	FDR005	Up-in-DKO	Up-in-SKO-Up-in-SKO
ENSMUSG00000033361.13	chrX	Prrg3	MGI:2685214	OTTMUSG00000017819.2	0.74	1.57	0.43	0.84121	1.79155	1.24468e-05	0.000425128	FDR005	Up-in-SKO	-0.931639	-1.90744	9.27547e-10	1.83116e-07	FDR005	Down-in-SKO	1.76363	3.39551	6.06016e-24	3.58919e-21	FDR005	Up-in-DKO	Up-in-SKO-Down-in-SKO
ENSMUSG00000078922.9	chr11	Tgtp1	MGI:98734	OTTMUSG00000005527.7	7.23	4.05	2.77	1.35634	2.56034	1.25149e-05	0.000426506	FDR005	Up-in-SKO	0.888579	1.85135	0.00297421	0.0417198	FDR005	Up-in-SKO	0.456557	1.37226	0.0725472	0.240038	FDR025	Up-in-DKO	Up-in-SKO-Up-in-SKO
ENSMUSG00000009772.15	chr1	Nuak2	MGI:1921387	OTTMUSG00000021956.2	57.52	71.27	101.29	-0.798835	-1.7397	1.25569e-05	0.000426989	FDR005	Down-in-SKO	-0.198175	-1.14725	0.311972	0.605621	NoSig	Down-in-SKO	-0.609524	-1.52576	0.000187873	0.00351789	FDR005	Down-in-DKO	Down-in-SKO-Down-in-SKO
ENSMUSG00000003032.8	chr4	Klf4	MGI:1342287	OTTMUSG00000007231.4	11.54	7.34	6.04	0.961805	1.94775	1.26305e-05	0.000428543	FDR005	Up-in-SKO	0.772227	1.7079	0.000152276	0.00512081	FDR005	Up-in-SKO	0.177427	1.13087	0.252683	0.493746	NoSig	Up-in-DKO	Up-in-SKO-Up-in-SKO
ENSMUSG00000021259.5	chr12	Cyp46a1	MGI:1341877	OTTMUSG00000066418.1	0.21	0.38	0.51	-1.22541	-2.33822	1.29008e-05	0.000436752	FDR005	Down-in-SKO	-0.728759	-1.65721	0.000577079	0.0133547	FDR005	Down-in-SKO	-0.504805	-1.41893	0.0329762	0.146479	FDR025	Down-in-DKO	Down-in-SKO-Down-in-SKO
ENSMUSG00000056531.11	chr5	Ccdc18	MGI:1922974	OTTMUSG00000053963.1	0.46	0.45	0.23	1.02114	2.02952	1.29493e-05	0.000437431	FDR005	Up-in-SKO	0.187456	1.13875	0.420691	0.694176	NoSig	Up-in-SKO	0.823893	1.77018	7.60555e-06	0.000272081	FDR005	Up-in-DKO	Up-in-SKO-Up-in-SKO
ENSMUSG00000053398.11	chr3	Phgdh	MGI:1355330	OTTMUSG00000026317.5	42.38	36.58	19.77	1.11334	2.16347	1.356e-05	0.000457056	FDR005	Up-in-SKO	0.359731	1.28319	0.210313	0.50413	NoSig	Up-in-SKO	0.73931	1.66938	4.40757e-05	0.00111521	FDR005	Up-in-DKO	Up-in-SKO-Up-in-SKO
ENSMUSG00000044117.12	chr16	Bmerb1	MGI:1914504	OTTMUSG00000026346.5	3.44	0.63	1.06	1.77044	3.41157	1.36572e-05	0.000459326	FDR005	Up-in-SKO	2.54316	5.82865	6.76985e-11	1.69151e-08	FDR005	Up-in-SKO	-0.781525	-1.71895	0.00853671	0.0594902	FDR025	Down-in-DKO	Up-in-SKO-Up-in-SKO
ENSMUSG00000074121.3	chr7	Ntf5	MGI:97381	OTTMUSG00000059407.1	1.82	1.44	0.92	0.994608	1.99254	1.37411e-05	0.000461136	FDR005	Up-in-SKO	0.427259	1.34468	0.0569662	0.257257	NoSig	Up-in-SKO	0.553194	1.46733	7.60106e-05	0.00169761	FDR005	Up-in-DKO	Up-in-SKO-Up-in-SKO
ENSMUSG00000042211.7	chr18	Fbxo38	MGI:2444639	OTTMUSG00000073612.1	30.25	35.23	35.27	-0.184487	-1.13641	1.38156e-05	0.000462628	FDR005	Down-in-SKO	-0.0723784	-1.05145	0.397392	0.677805	NoSig	Down-in-SKO	-0.121457	-1.08783	0.134292	0.34603	NoSig	Down-in-DKO	Down-in-SKO-Down-in-SKO
ENSMUSG00000075266.5	chr10	Cenpw	MGI:1913561	OTTMUSG00000063723.1	1.03	0.76	0.52	0.983256	1.97692	1.41616e-05	0.000473183	FDR005	Up-in-SKO	0.528621	1.44255	0.00346122	0.0464722	FDR005	Up-in-SKO	0.445399	1.36169	0.00254607	0.0248712	FDR005	Up-in-DKO	Up-in-SKO-Up-in-SKO
ENSMUSG00000102252.5	chr7	Snrpn	MGI:98347	OTTMUSG00000042349.1	36.18	35.06	27.58	0.421033	1.33889	1.43735e-05	0.000479221	FDR005	Up-in-SKO	0.158063	1.11579	0.250221	0.547745	NoSig	Up-in-SKO	0.255174	1.19348	0.0365291	0.156077	FDR025	Up-in-DKO	Up-in-SKO-Up-in-SKO
ENSMUSG00000019214.14	chr17	Chtf18	MGI:2384887	OTTMUSG00000035879.4	1.04	0.69	0.49	1.11491	2.16582	1.48616e-05	0.000494421	FDR005	Up-in-SKO	0.71357	1.63986	0.00600171	0.0656453	FDR025	Up-in-SKO	0.390782	1.3111	0.0263515	0.127115	FDR025	Up-in-DKO	Up-in-SKO-Up-in-SKO
ENSMUSG00000022197.16	chr15	Pdzd2	MGI:1922394	OTTMUSG00000048303.12	38.72	43.44	49.83	-0.3309	-1.2578	1.49722e-05	0.000497026	FDR005	Down-in-SKO	-0.0310928	-1.02179	0.741922	0.886921	NoSig	Down-in-SKO	-0.307971	-1.23797	0.000907063	0.0119875	FDR005	Down-in-DKO	Down-in-SKO-Down-in-SKO
ENSMUSG00000034993.7	chr11	Vat1	MGI:1349450	OTTMUSG00000002873.1	80.77	70.05	60.11	0.45907	1.37466	1.5118e-05	0.000500785	FDR005	Up-in-SKO	0.33499	1.26137	0.00111745	0.0216334	FDR005	Up-in-SKO	0.113545	1.08188	0.0492385	0.187676	FDR025	Up-in-DKO	Up-in-SKO-Up-in-SKO
ENSMUSG00000045775.15	chr11	Slc16a5	MGI:2443515	OTTMUSG00000003442.4	13.11	19.34	20.03	-0.5591	-1.47335	1.52568e-05	0.000504293	FDR005	Down-in-SKO	-0.420293	-1.3382	0.0048631	0.0572649	FDR025	Down-in-SKO	-0.148265	-1.10824	0.315537	0.558963	NoSig	Down-in-DKO	Down-in-SKO-Down-in-SKO
ENSMUSG00000039050.8	chr2	Osbpl2	MGI:2442832	OTTMUSG00000016257.1	59.02	66.99	69.53	-0.198079	-1.14717	1.53108e-05	0.000504994	FDR005	Down-in-SKO	-0.0515312	-1.03636	0.341916	0.632017	NoSig	Down-in-SKO	-0.155002	-1.11342	0.000536496	0.00808587	FDR005	Down-in-DKO	Down-in-SKO-Down-in-SKO
ENSMUSG00000032547.12	chr9	Ryk	MGI:101766	OTTMUSG00000041987.7	54.29	53.08	46.97	0.245474	1.18548	1.53757e-05	0.000506047	FDR005	Up-in-SKO	0.160621	1.11777	0.00271304	0.0389466	FDR005	Up-in-SKO	0.0763198	1.05433	0.21414	0.451459	NoSig	Up-in-DKO	Up-in-SKO-Up-in-SKO
ENSMUSG00000024563.16	chr18	Smad2	MGI:108051	OTTMUSG00000036536.7	26.25	26.26	23.06	0.218411	1.16345	1.54132e-05	0.000506197	FDR005	Up-in-SKO	0.129238	1.09372	0.0200978	0.139498	FDR025	Up-in-SKO	0.0798575	1.05691	0.0598379	0.21237	FDR025	Up-in-DKO	Up-in-SKO-Up-in-SKO
ENSMUSG00000017631.19	chr11	Abr	MGI:107771	OTTMUSG00000006233.10	34.04	34.98	43.24	-0.29886	-1.23017	1.57601e-05	0.000516488	FDR005	Down-in-SKO	0.105028	1.07552	0.144799	0.420005	NoSig	Up-in-SKO	-0.413098	-1.33154	2.78284e-07	1.64816e-05	FDR005	Down-in-DKO	Down-in-SKO-Up-in-SKO
ENSMUSG00000099583.2	chr13	H3c4	MGI:2448322	OTTMUSG00000000561.2	2.3	1.15	0.58	1.94295	3.84492	1.59943e-05	0.000523047	FDR005	Up-in-SKO	1.05879	2.08318	0.0118849	0.102107	FDR025	Up-in-SKO	0.865085	1.82145	0.0012113	0.0147412	FDR005	Up-in-DKO	Up-in-SKO-Up-in-SKO
ENSMUSG00000009630.10	chr8	Ppp2cb	MGI:1321161	OTTMUSG00000060960.1	235.16	235.5	205.61	0.226638	1.1701	1.6302e-05	0.000531978	FDR005	Up-in-SKO	0.122717	1.08878	0.0668441	0.281483	NoSig	Up-in-SKO	0.0952164	1.06823	0.154113	0.373655	NoSig	Up-in-DKO	Up-in-SKO-Up-in-SKO
ENSMUSG00000023905.15	chr17	Tnfrsf12a	MGI:1351484	OTTMUSG00000072394.2	41.19	32.82	21.98	0.914593	1.88504	1.64413e-05	0.000535386	FDR005	Up-in-SKO	0.417122	1.33526	0.0536288	0.248358	FDR025	Up-in-SKO	0.486617	1.40116	0.000109327	0.00227341	FDR005	Up-in-DKO	Up-in-SKO-Up-in-SKO
ENSMUSG00000079418.3	chrX	Atg4a	MGI:2147903	OTTMUSG00000018921.1	37.89	32.66	29.84	0.372903	1.29496	1.66315e-05	0.000540437	FDR005	Up-in-SKO	0.335683	1.26197	0.000297947	0.00849283	FDR005	Up-in-SKO	0.0289647	1.02028	0.721041	0.860899	NoSig	Up-in-DKO	Up-in-SKO-Up-in-SKO
ENSMUSG00000074445.4	chr3	Sprr2a3	MGI:3845028	OTTMUSG00000046796.2	0.51	0.27	0.51	1.63852	3.11346	1.72123e-05	0.00055813	FDR005	Up-in-SKO	0.982389	1.97573	0.0196727	0.137916	FDR025	Up-in-SKO	0.740682	1.67097	0.0420626	0.170284	FDR025	Up-in-DKO	Up-in-SKO-Up-in-SKO
ENSMUSG00000030254.16	chr6	Rad18	MGI:1890476	OTTMUSG00000017314.4	2.33	2.11	1.49	0.664912	1.58547	1.7268e-05	0.000558757	FDR005	Up-in-SKO	0.27171	1.20724	0.0648957	0.277387	NoSig	Up-in-SKO	0.382294	1.30341	0.000364721	0.00595736	FDR005	Up-in-DKO	Up-in-SKO-Up-in-SKO
ENSMUSG00000062785.14	chr7	Kcnc3	MGI:96669	OTTMUSG00000021883.3	5.83	7.1	7.35	-0.294963	-1.22685	1.79059e-05	0.000578181	FDR005	Down-in-SKO	-0.160325	-1.11754	0.141643	0.41561	NoSig	Down-in-SKO	-0.142527	-1.10384	0.165821	0.390133	NoSig	Down-in-DKO	Down-in-SKO-Down-in-SKO
ENSMUSG00000034456.15	chr6	Uroc1	MGI:2385332	OTTMUSG00000036118.2	25.46	40.9	53.09	-1.00011	-2.00015	1.79662e-05	0.000578911	FDR005	Down-in-SKO	-0.51179	-1.42582	0.0245408	0.158239	FDR025	Down-in-SKO	-0.497649	-1.41191	0.000693475	0.00983099	FDR005	Down-in-DKO	Down-in-SKO-Down-in-SKO
ENSMUSG00000037493.6	chr9	Cib2	MGI:1929293	OTTMUSG00000030276.1	16.37	16.41	11.05	0.590643	1.50592	1.8357e-05	0.000590266	FDR005	Up-in-SKO	0.0996487	1.07151	0.46275	0.725448	NoSig	Up-in-SKO	0.4805	1.39523	9.79002e-06	0.000331679	FDR005	Up-in-DKO	Up-in-SKO-Up-in-SKO
ENSMUSG00000000037.17	chrX	Scml2	MGI:1340042	OTTMUSG00000019586.5	0.6	0.53	0.32	0.942263	1.92154	1.86868e-05	0.000599615	FDR005	Up-in-SKO	0.28661	1.21977	0.144527	0.419596	NoSig	Up-in-SKO	0.643529	1.56215	0.000151305	0.00298706	FDR005	Up-in-DKO	Up-in-SKO-Up-in-SKO
ENSMUSG00000030499.9	chr7	Kctd15	MGI:2385276	OTTMUSG00000008374.3	10.11	11.54	7.94	0.383401	1.30441	1.88766e-05	0.000604445	FDR005	Up-in-SKO	-0.0699784	-1.0497	0.482489	0.739803	NoSig	Down-in-SKO	0.444708	1.36104	1.81293e-06	8.18941e-05	FDR005	Up-in-DKO	Up-in-SKO-Down-in-SKO
ENSMUSG00000038280.12	chr10	Ostm1	MGI:2655574	OTTMUSG00000019462.4	9.69	8.93	7.42	0.413839	1.33223	1.92381e-05	0.000614739	FDR005	Up-in-SKO	0.238734	1.17996	0.0115832	0.100638	FDR025	Up-in-SKO	0.166899	1.12264	0.110469	0.307273	NoSig	Up-in-DKO	Up-in-SKO-Up-in-SKO
ENSMUSG00000060807.7	chr12	Serpina6	MGI:88278	OTTMUSG00000027668.2	0.88	3.2	0.08	3.46393	11.0343	2.03769e-05	0.000649778	FDR005	Up-in-SKO	-1.66394	-3.16881	0.088284	0.327351	NoSig	Down-in-SKO	5.10456	34.4052	1.75158e-09	2.13813e-07	FDR005	Up-in-DKO	Up-in-SKO-Down-in-SKO
ENSMUSG00000041859.10	chr1	Mcm3	MGI:101845	OTTMUSG00000048358.1	13.17	9.36	6.04	1.14126	2.20574	2.07648e-05	0.000660776	FDR005	Up-in-SKO	0.620031	1.53691	0.0119766	0.102489	FDR025	Up-in-SKO	0.508414	1.42249	0.0151025	0.0880907	FDR025	Up-in-DKO	Up-in-SKO-Up-in-SKO
ENSMUSG00000027115.14	chr2	Kif18a	MGI:2446977	OTTMUSG00000015098.5	0.73	0.63	0.49	0.625403	1.54264	2.09413e-05	0.000663644	FDR005	Up-in-SKO	0.352156	1.27647	0.0130026	0.107621	FDR025	Up-in-SKO	0.263054	1.20002	0.0600268	0.212543	FDR025	Up-in-DKO	Up-in-SKO-Up-in-SKO
ENSMUSG00000027457.15	chr2	Snph	MGI:2139270	OTTMUSG00000014818.6	0.39	0.33	0.12	1.69029	3.22723	2.09275e-05	0.000663644	FDR005	Up-in-SKO	0.345515	1.2706	0.345365	0.634943	NoSig	Up-in-SKO	1.33589	2.52432	9.74456e-13	2.19472e-10	FDR005	Up-in-DKO	Up-in-SKO-Up-in-SKO
ENSMUSG00000024048.15	chr17	Myl12a	MGI:1914518	OTTMUSG00000033039.5	53.76	51.26	39.79	0.453569	1.36942	2.10976e-05	0.000667223	FDR005	Up-in-SKO	0.184606	1.13651	0.188121	0.479555	NoSig	Up-in-SKO	0.25828	1.19605	0.0155914	0.0899432	FDR025	Up-in-DKO	Up-in-SKO-Up-in-SKO
ENSMUSG00000001473.7	chr18	Tubb6	MGI:1915201	OTTMUSG00000074422.1	22.08	17.93	12.15	0.874258	1.83307	2.1558e-05	0.000680381	FDR005	Up-in-SKO	0.394051	1.31408	0.0587838	0.262061	NoSig	Up-in-SKO	0.468253	1.38343	2.53622e-05	0.000722935	FDR005	Up-in-DKO	Up-in-SKO-Up-in-SKO
ENSMUSG00000019945.10	chr10	Cabcoco1	MGI:1920537	OTTMUSG00000022968.4	25.55	34.03	36.02	-0.44491	-1.36123	2.25807e-05	0.0007112	FDR005	Down-in-SKO	-0.260175	-1.19762	0.0302633	0.181577	FDR025	Down-in-SKO	-0.193556	-1.14358	0.00684964	0.050383	FDR025	Down-in-DKO	Down-in-SKO-Down-in-SKO
ENSMUSG00000017119.19	chr11	Nbr1	MGI:108498	OTTMUSG00000002872.5	129.36	165.39	165.35	-0.315041	-1.24405	2.28155e-05	0.000717127	FDR005	Down-in-SKO	-0.197998	-1.14711	0.0451889	0.226952	FDR025	Down-in-SKO	-0.126527	-1.09166	0.180503	0.409434	NoSig	Down-in-DKO	Down-in-SKO-Down-in-SKO
ENSMUSG00000001131.11	chrX	Timp1	MGI:98752	OTTMUSG00000017184.1	3.98	1.43	0.67	2.53512	5.79626	2.32481e-05	0.000729231	FDR005	Up-in-SKO	1.4895	2.80792	0.0064655	0.0687141	FDR025	Up-in-SKO	1.02332	2.03258	0.00341331	0.030273	FDR005	Up-in-DKO	Up-in-SKO-Up-in-SKO
ENSMUSG00000042985.7	chr5	Upk3b	MGI:2140882	OTTMUSG00000021768.2	3.81	3.6	2.64	0.579921	1.49477	2.33414e-05	0.000730668	FDR005	Up-in-SKO	0.236047	1.17776	0.249285	0.546821	NoSig	Up-in-SKO	0.333794	1.26032	0.0790996	0.252891	NoSig	Up-in-DKO	Up-in-SKO-Up-in-SKO
ENSMUSG00000029455.14	chr5	Aldh2	MGI:99600	OTTMUSG00000023440.3	213.79	286.94	301.69	-0.453091	-1.36897	2.34168e-05	0.000731537	FDR005	Down-in-SKO	-0.267531	-1.20375	0.00349403	0.0465997	FDR005	Down-in-SKO	-0.19431	-1.14418	0.0284073	0.133606	FDR025	Down-in-DKO	Down-in-SKO-Down-in-SKO
ENSMUSG00000049932.3	chr9	H2ax	MGI:102688	OTTMUSG00000042356.1	32.44	26.41	22.39	0.567051	1.48149	2.38185e-05	0.000742577	FDR005	Up-in-SKO	0.412623	1.3311	0.000494279	0.0120305	FDR005	Up-in-SKO	0.144412	1.10528	0.116593	0.316645	NoSig	Up-in-DKO	Up-in-SKO-Up-in-SKO
ENSMUSG00000069272.6	chr13	H2ac8	MGI:2448290	OTTMUSG00000000555.2	5.13	3.01	1.46	1.03407	2.04779	2.39908e-05	0.000746434	FDR005	Up-in-SKO	0.119825	1.0866	0.417799	0.691758	NoSig	Up-in-SKO	0.954645	1.9381	5.88965e-06	0.00022005	FDR005	Up-in-DKO	Up-in-SKO-Up-in-SKO
ENSMUSG00000074476.6	chr9	Spc24	MGI:1914879	OTTMUSG00000063570.2	5.3	3.89	2.84	0.918736	1.89046	2.42922e-05	0.000754286	FDR005	Up-in-SKO	0.540267	1.45424	0.0103125	0.0933261	FDR025	Up-in-SKO	0.367277	1.28992	0.00552259	0.0436107	FDR005	Up-in-DKO	Up-in-SKO-Up-in-SKO
ENSMUSG00000044086.8	chr6	Lmod3	MGI:2444169	OTTMUSG00000057822.1	0.75	1.04	1.29	-0.711264	-1.63724	2.49488e-05	0.000773111	FDR005	Down-in-SKO	-0.303368	-1.23402	0.132639	0.402882	NoSig	Down-in-SKO	-0.417623	-1.33573	0.0125171	0.077709	FDR025	Down-in-DKO	Down-in-SKO-Down-in-SKO
ENSMUSG00000036768.6	chr9	Kif15	MGI:1098258	OTTMUSG00000062832.1	0.38	0.26	0.15	1.35765	2.56267	2.56756e-05	0.000794032	FDR005	Up-in-SKO	0.646173	1.56501	0.0528817	0.246468	FDR025	Up-in-SKO	0.700053	1.62456	0.0164586	0.0934623	FDR025	Up-in-DKO	Up-in-SKO-Up-in-SKO
ENSMUSG00000034154.15	chr2	Ino80	MGI:1915392	OTTMUSG00000015947.1	17.03	20.78	19.35	-0.144624	-1.10544	2.64909e-05	0.000817602	FDR005	Down-in-SKO	-0.136923	-1.09956	0.0711488	0.291057	NoSig	Down-in-SKO	-0.0170129	-1.01186	0.806928	0.907274	NoSig	Down-in-DKO	Down-in-SKO-Down-in-SKO
ENSMUSG00000034855.13	chr5	Cxcl10	MGI:1352450	OTTMUSG00000028740.2	6.98	5.01	2.99	1.20494	2.30528	2.66272e-05	0.00082016	FDR005	Up-in-SKO	0.546165	1.4602	0.0405651	0.21458	FDR025	Up-in-SKO	0.647857	1.56684	0.00846953	0.0591683	FDR025	Up-in-DKO	Up-in-SKO-Up-in-SKO
ENSMUSG00000044628.5	chr2	Rnf208	MGI:1916096	OTTMUSG00000011889.4	16.49	25.02	22.57	-0.413012	-1.33146	2.66869e-05	0.000820354	FDR005	Down-in-SKO	-0.466779	-1.38202	7.10143e-08	9.38504e-06	FDR005	Down-in-SKO	0.0445922	1.03139	0.620511	0.80202	NoSig	Up-in-DKO	Down-in-SKO-Down-in-SKO
ENSMUSG00000030259.12	chr6	Rassf8	MGI:1918573	OTTMUSG00000025464.2	43.28	56.59	52.79	-0.244928	-1.18503	2.91129e-05	0.000893145	FDR005	Down-in-SKO	-0.244116	-1.18437	0.000150532	0.00508912	FDR005	Down-in-SKO	-0.00990391	-1.00689	0.891159	0.949489	NoSig	Down-in-DKO	Down-in-SKO-Down-in-SKO
ENSMUSG00000000326.13	chr16	Comt	MGI:88470	OTTMUSG00000026238.2	173.48	119.88	114.56	0.62321	1.5403	2.96862e-05	0.000908919	FDR005	Up-in-SKO	0.626599	1.54392	0.000711191	0.0155364	FDR005	Up-in-SKO	-0.0119107	-1.00829	0.946975	0.976468	NoSig	Down-in-DKO	Up-in-SKO-Up-in-SKO
ENSMUSG00000063506.14	chr14	Arhgap22	MGI:2443418	OTTMUSG00000023066.3	3.53	3.03	2.39	0.587733	1.50288	2.98341e-05	0.000911631	FDR005	Up-in-SKO	0.324938	1.25261	0.0351312	0.19823	FDR025	Up-in-SKO	0.253363	1.19198	0.0635493	0.220199	FDR025	Up-in-DKO	Up-in-SKO-Up-in-SKO
ENSMUSG00000040836.15	chr1	Gpr161	MGI:2685054	OTTMUSG00000049888.1	1.98	1.63	1.09	0.896972	1.86215	2.99066e-05	0.000912032	FDR005	Up-in-SKO	0.402243	1.32156	0.0182143	0.131734	FDR025	Up-in-SKO	0.482625	1.39728	0.00258186	0.0250944	FDR005	Up-in-DKO	Up-in-SKO-Up-in-SKO
ENSMUSG00000027102.4	chr2	Hoxd8	MGI:96209	OTTMUSG00000016550.4	164.73	232.22	214.43	-0.339572	-1.26538	3.05827e-05	0.000930803	FDR005	Down-in-SKO	-0.363896	-1.2869	0.000567908	0.0132575	FDR005	Down-in-SKO	0.0151327	1.01054	0.870849	0.939237	NoSig	Up-in-DKO	Down-in-SKO-Down-in-SKO
ENSMUSG00000040325.16	chr9	Dcaf1	MGI:2445220	OTTMUSG00000032620.9	17.92	22.22	21.5	-0.224655	-1.1685	3.08146e-05	0.000936009	FDR005	Down-in-SKO	-0.157043	-1.115	0.105798	0.359883	NoSig	Down-in-SKO	-0.076928	-1.05477	0.390358	0.629003	NoSig	Down-in-DKO	Down-in-SKO-Down-in-SKO
ENSMUSG00000036641.9	chr2	Ccdc148	MGI:3039583	OTTMUSG00000012754.4	2.22	2.72	3.2	-0.495321	-1.40963	3.11852e-05	0.000943536	FDR005	Down-in-SKO	-0.156508	-1.11459	0.12131	0.386629	NoSig	Down-in-SKO	-0.346783	-1.27172	0.000111416	0.00231084	FDR005	Down-in-DKO	Down-in-SKO-Down-in-SKO
ENSMUSG00000050705.15	chr17	2310061I04Rik	MGI:1916912	OTTMUSG00000033080.3	57.66	67.69	67.15	-0.183352	-1.13552	3.11611e-05	0.000943536	FDR005	Down-in-SKO	-0.102019	-1.07327	0.15104	0.429079	NoSig	Down-in-SKO	-0.0902441	-1.06455	0.151304	0.370124	NoSig	Down-in-DKO	Down-in-SKO-Down-in-SKO
ENSMUSG00000038712.16	chr3	Mindy1	MGI:1922257	OTTMUSG00000022055.6	64.83	69.59	79.27	-0.249915	-1.18914	3.15136e-05	0.000949732	FDR005	Down-in-SKO	0.0358458	1.02516	0.541562	0.777389	NoSig	Up-in-SKO	-0.294621	-1.22656	9.09645e-09	9.14851e-07	FDR005	Down-in-DKO	Down-in-SKO-Up-in-SKO
ENSMUSG00000066516.5	chr7	Klk1b21	MGI:892022	OTTMUSG00000058319.2	0.18	0.17	0.61	-1.70912	-3.26961	3.14891e-05	0.000949732	FDR005	Down-in-SKO	0.180031	1.13291	0.688029	0.859351	NoSig	Up-in-SKO	-1.89769	-3.72617	2.88758e-07	1.68523e-05	FDR005	Down-in-DKO	Down-in-SKO-Up-in-SKO
ENSMUSG00000031147.8	chrX	Magix	MGI:1859644	OTTMUSG00000017757.2	5.64	7.68	8.82	-0.591766	-1.50709	3.26198e-05	0.000981148	FDR005	Down-in-SKO	-0.303079	-1.23377	0.0220654	0.147821	FDR025	Down-in-SKO	-0.296756	-1.22838	0.000339716	0.00567649	FDR005	Down-in-DKO	Down-in-SKO-Down-in-SKO
ENSMUSG00000036459.15	chr7	Wtip	MGI:2141920	OTTMUSG00000008381.3	29.88	29.41	21.1	0.531291	1.44522	3.30912e-05	0.000993382	FDR005	Up-in-SKO	0.136961	1.09959	0.228636	0.523632	NoSig	Up-in-SKO	0.383869	1.30484	6.1128e-06	0.000226798	FDR005	Up-in-DKO	Up-in-SKO-Up-in-SKO
ENSMUSG00000022177.9	chr14	Haus4	MGI:1261794	OTTMUSG00000069487.1	19.35	14.09	13.47	0.571656	1.48623	3.33529e-05	0.000999287	FDR005	Up-in-SKO	0.593741	1.50916	1.99646e-05	0.00100711	FDR005	Up-in-SKO	-0.0310173	-1.02173	0.746282	0.875269	NoSig	Down-in-DKO	Up-in-SKO-Up-in-SKO
ENSMUSG00000049811.17	chr11	Fam161a	MGI:1921123	OTTMUSG00000005271.8	4.56	5.78	6.8	-0.540385	-1.45436	3.38174e-05	0.00101123	FDR005	Down-in-SKO	-0.221179	-1.16569	0.0819216	0.314151	NoSig	Down-in-SKO	-0.327574	-1.2549	0.000719647	0.0100506	FDR005	Down-in-DKO	Down-in-SKO-Down-in-SKO
ENSMUSG00000043391.10	chr16	2510009E07Rik	MGI:1919440	OTTMUSG00000071511.1	28.88	25.53	23.2	0.342931	1.26833	3.43448e-05	0.00102501	FDR005	Up-in-SKO	0.2912	1.22366	0.0114535	0.0998651	FDR025	Up-in-SKO	0.0436193	1.0307	0.698593	0.848197	NoSig	Up-in-DKO	Up-in-SKO-Up-in-SKO
ENSMUSG00000025069.15	chr19	Gsto2	MGI:1915464	OTTMUSG00000028267.3	1.73	2.46	2.49	-0.471187	-1.38625	3.52866e-05	0.00105108	FDR005	Down-in-SKO	-0.341082	-1.26671	0.0254492	0.162501	FDR025	Down-in-SKO	-0.138875	-1.10105	0.305077	0.548422	NoSig	Down-in-DKO	Down-in-SKO-Down-in-SKO
ENSMUSG00000043557.16	chr17	Mdga1	MGI:1922012	OTTMUSG00000035346.10	0.34	0.19	0.15	1.25049	2.37923	3.54908e-05	0.00105308	FDR005	Up-in-SKO	0.883615	1.84499	0.00122724	0.0229261	FDR005	Up-in-SKO	0.354369	1.27843	0.127517	0.335144	NoSig	Up-in-DKO	Up-in-SKO-Up-in-SKO
ENSMUSG00000051950.10	chr5	B3glct	MGI:2685903	OTTMUSG00000030598.5	8.88	9.87	7.36	0.310678	1.24029	3.54231e-05	0.00105308	FDR005	Up-in-SKO	-0.0179243	-1.0125	0.767975	0.901037	NoSig	Down-in-SKO	0.319202	1.24764	8.92299e-06	0.000309517	FDR005	Up-in-DKO	Up-in-SKO-Down-in-SKO
ENSMUSG00000006169.20	chr11	Clint1	MGI:2144243	OTTMUSG00000005479.2	63.88	72.65	77.75	-0.241144	-1.18193	3.60463e-05	0.00106545	FDR005	Down-in-SKO	-0.0496388	-1.03501	0.454521	0.719844	NoSig	Down-in-SKO	-0.200131	-1.1488	0.000348089	0.0057622	FDR005	Down-in-DKO	Down-in-SKO-Down-in-SKO
ENSMUSG00000045672.15	chr4	Col27a1	MGI:2672118	OTTMUSG00000000244.3	4.14	5.18	6.74	-0.641829	-1.56031	3.59771e-05	0.00106545	FDR005	Down-in-SKO	-0.15536	-1.1137	0.366734	0.654671	NoSig	Down-in-SKO	-0.494334	-1.40867	0.000921578	0.0121292	FDR005	Down-in-DKO	Down-in-SKO-Down-in-SKO
ENSMUSG00000004768.14	chr1	Rab23	MGI:99833	OTTMUSG00000021871.6	11.56	9.79	9.04	0.387838	1.30843	3.63555e-05	0.00107252	FDR005	Up-in-SKO	0.360733	1.28408	0.00148351	0.0260403	FDR005	Up-in-SKO	0.0196116	1.01369	0.848464	0.928283	NoSig	Up-in-DKO	Up-in-SKO-Up-in-SKO
ENSMUSG00000021559.14	chr13	Dapk1	MGI:1916885	OTTMUSG00000068251.1	40.31	53	54.31	-0.388109	-1.30868	3.70197e-05	0.00109002	FDR005	Down-in-SKO	-0.249339	-1.18866	0.0226096	0.150583	FDR025	Down-in-SKO	-0.148602	-1.10849	0.106576	0.301906	NoSig	Down-in-DKO	Down-in-SKO-Down-in-SKO
ENSMUSG00000022074.6	chr14	Tnfrsf10b	MGI:1341090	OTTMUSG00000069002.1	3.62	2.84	1.97	0.88735	1.84978	3.79728e-05	0.00111595	FDR005	Up-in-SKO	0.444637	1.36097	0.0197351	0.138232	FDR025	Up-in-SKO	0.43097	1.34814	0.000994012	0.0128498	FDR005	Up-in-DKO	Up-in-SKO-Up-in-SKO
ENSMUSG00000031383.8	chrX	Dusp9	MGI:2387107	OTTMUSG00000017648.2	3.75	4.15	6.18	-0.699446	-1.62388	3.84651e-05	0.00112826	FDR005	Down-in-SKO	-0.00532258	-1.0037	0.973393	0.988852	NoSig	Down-in-SKO	-0.704506	-1.62959	4.02276e-06	0.00016082	FDR005	Down-in-DKO	Down-in-SKO-Down-in-SKO
ENSMUSG00000024590.8	chr18	Lmnb1	MGI:96795	OTTMUSG00000016318.1	15.66	12.16	9.56	0.731231	1.66005	3.93014e-05	0.00115059	FDR005	Up-in-SKO	0.485846	1.40041	0.00604887	0.0660255	FDR025	Up-in-SKO	0.234103	1.17617	0.0172849	0.096084	FDR025	Up-in-DKO	Up-in-SKO-Up-in-SKO
ENSMUSG00000042707.6	chr4	Dnali1	MGI:1922813	OTTMUSG00000009247.1	0.3	0.64	0.59	-0.961069	-1.94675	3.95574e-05	0.00115589	FDR005	Down-in-SKO	-0.965082	-1.95217	8.24404e-07	7.4924e-05	FDR005	Down-in-SKO	-0.00435204	-1.00302	0.978411	0.990601	NoSig	Down-in-DKO	Down-in-SKO-Down-in-SKO
ENSMUSG00000019779.15	chr10	Frk	MGI:103265	OTTMUSG00000063874.1	13.6	13.62	10.68	0.386057	1.30682	3.9676e-05	0.00115716	FDR005	Up-in-SKO	0.12635	1.09153	0.145797	0.421151	NoSig	Up-in-SKO	0.24985	1.18908	0.00409907	0.0347551	FDR005	Up-in-DKO	Up-in-SKO-Up-in-SKO
ENSMUSG00000041650.15	chr14	Pcca	MGI:97499	OTTMUSG00000025744.7	91.13	125.62	120.09	-0.356698	-1.28049	4.05711e-05	0.00118102	FDR005	Down-in-SKO	-0.305441	-1.2358	0.00122426	0.0229087	FDR005	Down-in-SKO	-0.0599051	-1.0424	0.479962	0.70764	NoSig	Down-in-DKO	Down-in-SKO-Down-in-SKO
ENSMUSG00000074676.2	chr2	Foxs1	MGI:95546	OTTMUSG00000015823.1	1.85	1.6	0.64	1.55385	2.936	4.07819e-05	0.00118491	FDR005	Up-in-SKO	0.276305	1.21109	0.516701	0.76216	NoSig	Up-in-SKO	1.26725	2.40702	0.00304573	0.0280716	FDR005	Up-in-DKO	Up-in-SKO-Up-in-SKO
ENSMUSG00000025968.16	chr1	Ndufs1	MGI:2443241	OTTMUSG00000002613.4	129.29	175.87	163.95	-0.306431	-1.23664	4.10724e-05	0.0011911	FDR005	Down-in-SKO	-0.292473	-1.22474	0.000585115	0.0134821	FDR005	Down-in-SKO	-0.023137	-1.01617	0.785335	0.896563	NoSig	Down-in-DKO	Down-in-SKO-Down-in-SKO
ENSMUSG00000021255.17	chr12	Esrrb	MGI:1346832	OTTMUSG00000023036.7	22.61	36.58	35.55	-0.583271	-1.49824	4.12757e-05	0.0011928	FDR005	Down-in-SKO	-0.498862	-1.4131	0.0182775	0.131925	FDR025	Down-in-SKO	-0.0943006	-1.06755	0.643621	0.816181	NoSig	Down-in-DKO	Down-in-SKO-Down-in-SKO
ENSMUSG00000044976.17	chr9	Wdr72	MGI:3583957	OTTMUSG00000023578.6	33.43	55.72	41.82	-0.290758	-1.22328	4.12862e-05	0.0011928	FDR005	Down-in-SKO	-0.601605	-1.5174	6.5345e-09	1.11163e-06	FDR005	Down-in-SKO	0.301713	1.23261	0.000900304	0.0119178	FDR005	Up-in-DKO	Down-in-SKO-Down-in-SKO
ENSMUSG00000070476.10	chr2	Fam217b	MGI:1918782	OTTMUSG00000016354.1	4.84	4.38	3.13	0.657259	1.57708	4.23582e-05	0.00122147	FDR005	Up-in-SKO	0.268434	1.2045	0.0542233	0.249881	FDR025	Up-in-SKO	0.377508	1.2991	0.00164393	0.0182177	FDR005	Up-in-DKO	Up-in-SKO-Up-in-SKO
ENSMUSG00000034006.17	chr18	Slc66a2	MGI:1914193	OTTMUSG00000033138.4	25.84	23.86	19.58	0.436872	1.35367	4.31935e-05	0.00124323	FDR005	Up-in-SKO	0.245865	1.1858	0.00539893	0.0615355	FDR025	Up-in-SKO	0.182918	1.13518	0.0718773	0.238513	FDR025	Up-in-DKO	Up-in-SKO-Up-in-SKO
ENSMUSG00000019992.8	chr10	Mtfr2	MGI:1919054	OTTMUSG00000063831.1	0.74	0.43	0.24	1.61323	3.05935	4.33986e-05	0.0012468	FDR005	Up-in-SKO	0.871059	1.829	0.00605888	0.0660447	FDR025	Up-in-SKO	0.734406	1.66371	0.00511864	0.0411953	FDR005	Up-in-DKO	Up-in-SKO-Up-in-SKO
ENSMUSG00000022620.14	chr15	Arsa	MGI:88077	OTTMUSG00000035225.1	11.13	11.79	7.83	0.549415	1.46349	4.3601e-05	0.00125028	FDR005	Up-in-SKO	0.0698849	1.04963	0.644363	0.835753	NoSig	Up-in-SKO	0.468901	1.38405	9.54022e-05	0.0020341	FDR005	Up-in-DKO	Up-in-SKO-Up-in-SKO
ENSMUSG00000027635.15	chr2	Dsn1	MGI:1914184	OTTMUSG00000016163.3	4.82	4.87	3.63	0.440179	1.35677	4.38287e-05	0.00125446	FDR005	Up-in-SKO	0.113866	1.08212	0.288459	0.58515	NoSig	Up-in-SKO	0.316839	1.2456	0.00138634	0.0161817	FDR005	Up-in-DKO	Up-in-SKO-Up-in-SKO
ENSMUSG00000027863.8	chr3	Cd2	MGI:88320	OTTMUSG00000007104.4	0.48	0.16	0.09	2.42538	5.3717	4.40753e-05	0.00125918	FDR005	Up-in-SKO	1.62219	3.07843	0.00210925	0.0330677	FDR005	Up-in-SKO	0.788491	1.72727	0.0588211	0.210089	FDR025	Up-in-DKO	Up-in-SKO-Up-in-SKO
ENSMUSG00000028480.14	chr4	Glipr2	MGI:1917770	OTTMUSG00000007145.1	4.92	2.8	1.8	1.43738	2.70829	4.5117e-05	0.00128416	FDR005	Up-in-SKO	0.86322	1.81909	0.00583429	0.0648028	FDR025	Up-in-SKO	0.56046	1.47474	0.0152079	0.0884394	FDR025	Up-in-DKO	Up-in-SKO-Up-in-SKO
ENSMUSG00000071178.11	chr12	Serpina1b	MGI:891970	OTTMUSG00000035410.3	7.76	2.04	3.88	1.08905	2.12734	4.50377e-05	0.00128416	FDR005	Up-in-SKO	2.0072	4.02001	1.12871e-08	1.86075e-06	FDR005	Up-in-SKO	-0.924695	-1.89828	0.0103066	0.0681324	FDR025	Down-in-DKO	Up-in-SKO-Up-in-SKO
ENSMUSG00000026826.13	chr2	Nr4a2	MGI:1352456	OTTMUSG00000012562.5	0.98	1.27	0.52	0.928734	1.90361	4.60424e-05	0.00130567	FDR005	Up-in-SKO	-0.247927	-1.1875	0.310931	0.605054	NoSig	Down-in-SKO	1.16643	2.24455	1.19046e-06	5.68259e-05	FDR005	Up-in-DKO	Up-in-SKO-Down-in-SKO
ENSMUSG00000027454.10	chr2	Gins1	MGI:1916520	OTTMUSG00000015786.1	4.5	3.36	2.97	0.615822	1.53243	4.59781e-05	0.00130567	FDR005	Up-in-SKO	0.531413	1.44534	0.000111135	0.00407606	FDR005	Up-in-SKO	0.0755836	1.05379	0.416814	0.653972	NoSig	Up-in-DKO	Up-in-SKO-Up-in-SKO
ENSMUSG00000025317.7	chr8	Car5a	MGI:101946	OTTMUSG00000031066.1	8.9	8.59	13.74	-0.597029	-1.5126	4.64385e-05	0.00131447	FDR005	Down-in-SKO	0.200888	1.14941	0.179187	0.467283	NoSig	Up-in-SKO	-0.807019	-1.74959	2.28708e-08	1.9769e-06	FDR005	Down-in-DKO	Down-in-SKO-Up-in-SKO
ENSMUSG00000073016.3	chrX	Uprt	MGI:2685620	OTTMUSG00000018108.1	17.74	17.65	14.74	0.296645	1.22828	4.81479e-05	0.00136036	FDR005	Up-in-SKO	0.137084	1.09968	0.0919367	0.334702	NoSig	Up-in-SKO	0.149925	1.10951	0.0262819	0.126971	FDR025	Up-in-DKO	Up-in-SKO-Up-in-SKO
ENSMUSG00000033075.17	chr15	Senp1	MGI:2445054	OTTMUSG00000042971.5	12.22	11.85	9.8	0.351062	1.2755	4.83124e-05	0.0013625	FDR005	Up-in-SKO	0.169983	1.12504	0.00616088	0.0665829	FDR025	Up-in-SKO	0.171947	1.12658	0.0106459	0.06957	FDR025	Up-in-DKO	Up-in-SKO-Up-in-SKO
ENSMUSG00000001098.15	chr5	Kctd10	MGI:2141207	OTTMUSG00000014437.3	18.14	18.26	12.81	0.53022	1.44415	4.93614e-05	0.00138953	FDR005	Up-in-SKO	0.113402	1.08178	0.331178	0.624323	NoSig	Up-in-SKO	0.405721	1.32475	2.47636e-09	2.97741e-07	FDR005	Up-in-DKO	Up-in-SKO-Up-in-SKO
ENSMUSG00000034761.15	chr12	Map4k5	MGI:1925503	OTTMUSG00000017571.1	19.17	21.01	16.03	0.303391	1.23404	5.02882e-05	0.00141304	FDR005	Up-in-SKO	0.0239944	1.01677	0.80635	0.919186	NoSig	Up-in-SKO	0.269981	1.20579	0.00957184	0.0646371	FDR025	Up-in-DKO	Up-in-SKO-Up-in-SKO
ENSMUSG00000028040.7	chr3	Efna4	MGI:106643	OTTMUSG00000022077.3	6.14	7.09	9.02	-0.526409	-1.44034	5.08174e-05	0.0014253	FDR005	Down-in-SKO	-0.0834286	-1.05953	0.564814	0.792693	NoSig	Down-in-SKO	-0.453036	-1.36892	0.00123514	0.0148952	FDR005	Down-in-DKO	Down-in-SKO-Down-in-SKO
ENSMUSG00000079562.7	chr5	Maea	MGI:1891748	OTTMUSG00000055361.7	135.33	133.51	111.88	0.306724	1.2369	5.12135e-05	0.00143379	FDR005	Up-in-SKO	0.146797	1.10711	0.0462191	0.22946	FDR025	Up-in-SKO	0.149881	1.10948	0.000703426	0.00989312	FDR005	Up-in-DKO	Up-in-SKO-Up-in-SKO
ENSMUSG00000054484.14	chr2	Tmem62	MGI:2139461	OTTMUSG00000015967.2	12.19	14.37	16.54	-0.41552	-1.33378	5.14537e-05	0.0014379	FDR005	Down-in-SKO	-0.130101	-1.09437	0.299131	0.595468	NoSig	Down-in-SKO	-0.293806	-1.22587	0.0176882	0.0974007	FDR025	Down-in-DKO	Down-in-SKO-Down-in-SKO
ENSMUSG00000043782.9	chr17	Bicdl2	MGI:2388267	OTTMUSG00000072395.4	3.74	4.5	5.1	-0.407661	-1.32653	5.1595e-05	0.00143923	FDR005	Down-in-SKO	-0.132265	-1.09601	0.175778	0.462998	NoSig	Down-in-SKO	-0.285308	-1.21867	0.000448493	0.00704277	FDR005	Down-in-DKO	Down-in-SKO-Down-in-SKO
ENSMUSG00000040606.13	chr4	Kazn	MGI:1918779	OTTMUSG00000010182.10	21.08	19.63	14.98	0.528576	1.4425	5.27918e-05	0.00146994	FDR005	Up-in-SKO	0.237434	1.17889	0.031335	0.184832	FDR025	Up-in-SKO	0.281013	1.21505	0.0145906	0.0859999	FDR025	Up-in-DKO	Up-in-SKO-Up-in-SKO
ENSMUSG00000041879.13	chr1	Ipo9	MGI:1918944	OTTMUSG00000034791.1	32.6	33.69	28.29	0.244138	1.18438	5.29937e-05	0.0014703	FDR005	Up-in-SKO	0.0917952	1.0657	0.224055	0.51903	NoSig	Up-in-SKO	0.142904	1.10413	0.0334635	0.147944	FDR025	Up-in-DKO	Up-in-SKO-Up-in-SKO
ENSMUSG00000078773.11	chr4	Rad54b	MGI:3605986	OTTMUSG00000004520.3	0.45	0.34	0.2	1.20774	2.30975	5.29957e-05	0.0014703	FDR005	Up-in-SKO	0.528273	1.4422	0.0335688	0.193024	FDR025	Up-in-SKO	0.668646	1.58958	0.00772494	0.0553176	FDR025	Up-in-DKO	Up-in-SKO-Up-in-SKO
ENSMUSG00000030160.7	chr6	Tmem52b	MGI:2442838	OTTMUSG00000056469.3	274.29	369.85	370.74	-0.387428	-1.30806	5.31009e-05	0.00147056	FDR005	Down-in-SKO	-0.289115	-1.22189	0.00532571	0.0609616	FDR025	Down-in-SKO	-0.107041	-1.07702	0.237471	0.476821	NoSig	Down-in-DKO	Down-in-SKO-Down-in-SKO
ENSMUSG00000001270.9	chr12	Ckb	MGI:88407	OTTMUSG00000066365.1	55.99	122.93	95.31	-0.699853	-1.62434	5.37887e-05	0.00148534	FDR005	Down-in-SKO	-0.966495	-1.95409	1.75313e-09	3.37762e-07	FDR005	Down-in-SKO	0.256141	1.19428	0.0732159	0.241261	FDR025	Up-in-DKO	Down-in-SKO-Down-in-SKO
ENSMUSG00000031207.16	chrX	Msn	MGI:97167	OTTMUSG00000018161.3	144.44	148.59	92.44	0.662027	1.5823	5.4021e-05	0.00148534	FDR005	Up-in-SKO	0.0769922	1.05482	0.621787	0.824666	NoSig	Up-in-SKO	0.57348	1.48811	7.00276e-10	9.8229e-08	FDR005	Up-in-DKO	Up-in-SKO-Up-in-SKO
ENSMUSG00000032737.13	chr7	Inppl1	MGI:1333787	OTTMUSG00000046069.4	49.57	61.33	61.91	-0.278434	-1.21288	5.39499e-05	0.00148534	FDR005	Down-in-SKO	-0.161907	-1.11877	0.0466394	0.230544	FDR025	Down-in-SKO	-0.125857	-1.09116	0.0633706	0.219913	FDR025	Down-in-DKO	Down-in-SKO-Down-in-SKO
ENSMUSG00000032890.17	chr4	Rims3	MGI:2443331	OTTMUSG00000008857.1	0.68	0.64	0.43	0.678542	1.60052	5.39627e-05	0.00148534	FDR005	Up-in-SKO	0.212949	1.15906	0.189611	0.481434	NoSig	Up-in-SKO	0.45632	1.37204	4.34785e-05	0.00110359	FDR005	Up-in-DKO	Up-in-SKO-Up-in-SKO
ENSMUSG00000027202.12	chr2	Slc12a1	MGI:103150	OTTMUSG00000015338.1	346.65	655.49	599.69	-0.715021	-1.64151	5.43924e-05	0.00149057	FDR005	Down-in-SKO	-0.726323	-1.65442	0.000187917	0.0059387	FDR005	Down-in-SKO	0.00126712	1.00088	0.994784	0.997341	NoSig	Up-in-DKO	Down-in-SKO-Down-in-SKO
ENSMUSG00000035299.16	chrX	Mid1	MGI:1100537	OTTMUSG00000019599.3	6.44	3.28	3.34	0.965698	1.95301	5.44054e-05	0.00149057	FDR005	Up-in-SKO	1.11543	2.16659	3.46788e-07	3.69699e-05	FDR005	Up-in-SKO	-0.160154	-1.11741	0.372393	0.61309	NoSig	Down-in-DKO	Up-in-SKO-Up-in-SKO
ENSMUSG00000034570.12	chr11	Inpp5j	MGI:2158663	OTTMUSG00000005023.5	20.68	26.83	27.98	-0.389205	-1.30967	5.5125e-05	0.0015076	FDR005	Down-in-SKO	-0.2327	-1.17503	0.0231937	0.152819	FDR025	Down-in-SKO	-0.165773	-1.12177	0.0288536	0.134947	FDR025	Down-in-DKO	Down-in-SKO-Down-in-SKO
ENSMUSG00000005087.17	chr2	Cd44	MGI:88338	OTTMUSG00000014837.5	2.14	1.37	0.87	1.26756	2.40753	5.52977e-05	0.00150964	FDR005	Up-in-SKO	0.739417	1.6695	0.0126183	0.105644	FDR025	Up-in-SKO	0.515169	1.42916	0.00310935	0.0284774	FDR005	Up-in-DKO	Up-in-SKO-Up-in-SKO
ENSMUSG00000060716.7	chr12	Plekhh1	MGI:2144989	OTTMUSG00000065423.1	19.74	18.78	15.31	0.40493	1.32403	5.55131e-05	0.00151283	FDR005	Up-in-SKO	0.213427	1.15944	0.0391408	0.209629	FDR025	Up-in-SKO	0.181497	1.13406	0.0279445	0.132207	FDR025	Up-in-DKO	Up-in-SKO-Up-in-SKO
ENSMUSG00000115483.1	chr14	Gm9732	MGI:3796514	OTTMUSG00000036372.2	5.16	4.15	1.83	1.50028	2.82898	5.56897e-05	0.00151496	FDR005	Up-in-SKO	0.41725	1.33538	0.258694	0.556441	NoSig	Up-in-SKO	1.068	2.09652	0.000113429	0.00234649	FDR005	Up-in-DKO	Up-in-SKO-Up-in-SKO
ENSMUSG00000021701.8	chr13	Plk2	MGI:1099790	OTTMUSG00000067905.1	22.9	23.01	13.59	0.772351	1.70805	5.64744e-05	0.00153359	FDR005	Up-in-SKO	0.0939172	1.06726	0.603215	0.81449	NoSig	Up-in-SKO	0.667639	1.58847	9.07658e-06	0.000313485	FDR005	Up-in-DKO	Up-in-SKO-Up-in-SKO
ENSMUSG00000006494.11	chr2	Pdk1	MGI:1926119	OTTMUSG00000013264.4	34.22	48.67	49.95	-0.485181	-1.39976	5.72994e-05	0.00155325	FDR005	Down-in-SKO	-0.342539	-1.26799	0.0174574	0.128291	FDR025	Down-in-SKO	-0.152258	-1.11131	0.257041	0.498623	NoSig	Down-in-DKO	Down-in-SKO-Down-in-SKO
ENSMUSG00000029478.16	chr5	Ncor2	MGI:1337080	OTTMUSG00000017150.6	41.14	48.77	55.88	-0.391243	-1.31152	5.76462e-05	0.0015566	FDR005	Down-in-SKO	-0.0875414	-1.06256	0.441007	0.710615	NoSig	Down-in-SKO	-0.313906	-1.24307	0.00553399	0.0436444	FDR005	Down-in-DKO	Down-in-SKO-Down-in-SKO
ENSMUSG00000030703.8	chr7	Gdpd3	MGI:1915866	OTTMUSG00000058353.1	13.7	7.65	10.63	0.401423	1.32081	5.78088e-05	0.0015566	FDR005	Up-in-SKO	0.942625	1.92202	4.9294e-08	6.79534e-06	FDR005	Up-in-SKO	-0.549943	-1.46403	0.000588598	0.00869896	FDR005	Down-in-DKO	Up-in-SKO-Up-in-SKO
ENSMUSG00000062510.12	chr1	Nsl1	MGI:2685830	OTTMUSG00000029639.3	0.71	0.5	0.3	1.2353	2.3543	5.7828e-05	0.0015566	FDR005	Up-in-SKO	0.584565	1.49959	0.0531361	0.247293	FDR025	Up-in-SKO	0.639373	1.55765	0.00152697	0.0173053	FDR005	Up-in-DKO	Up-in-SKO-Up-in-SKO
ENSMUSG00000094151.1	chr14	Gm7233	MGI:3648176	OTTMUSG00000036368.1	0.22	0.17	0.05	2.10198	4.29298	5.76006e-05	0.0015566	FDR005	Up-in-SKO	0.440995	1.35754	0.245031	0.542041	NoSig	Up-in-SKO	1.65025	3.13888	0.000324488	0.00549089	FDR005	Up-in-DKO	Up-in-SKO-Up-in-SKO
ENSMUSG00000027995.10	chr3	Tlr2	MGI:1346060	OTTMUSG00000051567.1	5.53	5.27	2.8	1.00338	2.0047	5.83323e-05	0.00156241	FDR005	Up-in-SKO	0.204477	1.15227	0.409069	0.684888	NoSig	Up-in-SKO	0.785255	1.7234	5.01571e-05	0.00123394	FDR005	Up-in-DKO	Up-in-SKO-Up-in-SKO
ENSMUSG00000029311.16	chr5	Hsd17b11	MGI:2149821	OTTMUSG00000026783.2	536.09	221.07	263.32	1.0526	2.07427	5.84508e-05	0.00156241	FDR005	Up-in-SKO	1.37905	2.60098	1.62351e-05	0.000851199	FDR005	Up-in-SKO	-0.331627	-1.25843	0.347712	0.588574	NoSig	Down-in-DKO	Up-in-SKO-Up-in-SKO
ENSMUSG00000038510.12	chr10	Rpf2	MGI:1914489	OTTMUSG00000043583.4	21.07	24.73	29.54	-0.463712	-1.37909	5.82672e-05	0.00156241	FDR005	Down-in-SKO	-0.0984741	-1.07064	0.273838	0.571663	NoSig	Down-in-SKO	-0.373408	-1.29541	2.18491e-05	0.000641082	FDR005	Down-in-DKO	Down-in-SKO-Down-in-SKO
ENSMUSG00000069308.7	chr13	Hist1h2bp	MGI:2448409	OTTMUSG00000000436.1	4.24	2.57	1.38	1.64305	3.12324	5.83918e-05	0.00156241	FDR005	Up-in-SKO	0.803025	1.74476	0.0381256	0.206616	FDR025	Up-in-SKO	0.826026	1.7728	0.00388468	0.033488	FDR005	Up-in-DKO	Up-in-SKO-Up-in-SKO
ENSMUSG00000028252.20	chr4	Ccnc	MGI:1858199	OTTMUSG00000004717.3	17.18	16.69	13.25	0.406503	1.32547	5.90768e-05	0.00157641	FDR005	Up-in-SKO	0.171809	1.12647	0.146956	0.422871	NoSig	Up-in-SKO	0.22643	1.16994	0.0092847	0.0633141	FDR025	Up-in-DKO	Up-in-SKO-Up-in-SKO
ENSMUSG00000019124.10	chr6	Scrn1	MGI:1917188	OTTMUSG00000024705.3	3.96	4.36	2.52	0.687945	1.61099	5.93905e-05	0.00158203	FDR005	Up-in-SKO	0.0101986	1.00709	0.954739	0.981817	NoSig	Up-in-SKO	0.6659	1.58656	4.12709e-05	0.00105763	FDR005	Up-in-DKO	Up-in-SKO-Up-in-SKO
ENSMUSG00000020097.14	chr10	Sgpl1	MGI:1261415	OTTMUSG00000031946.2	35.15	33.38	29.18	0.306494	1.2367	6.00585e-05	0.00159706	FDR005	Up-in-SKO	0.206316	1.15374	0.000528956	0.0126059	FDR005	Up-in-SKO	0.0913604	1.06537	0.195722	0.430094	NoSig	Up-in-DKO	Up-in-SKO-Up-in-SKO
ENSMUSG00000067722.4	chr17	BC003965	MGI:2670966	OTTMUSG00000072522.2	21.39	24.79	27.11	-0.309556	-1.23933	6.1941e-05	0.00164427	FDR005	Down-in-SKO	-0.0860975	-1.06149	0.267241	0.564483	NoSig	Down-in-SKO	-0.231657	-1.17418	0.00212613	0.0218222	FDR005	Down-in-DKO	Down-in-SKO-Down-in-SKO
ENSMUSG00000031934.14	chr9	Panx1	MGI:1860055	OTTMUSG00000035453.5	1.11	0.82	0.63	0.843703	1.79465	6.36898e-05	0.00168778	FDR005	Up-in-SKO	0.567715	1.48217	0.00117412	0.022325	FDR005	Up-in-SKO	0.263881	1.2007	0.0453093	0.17837	FDR025	Up-in-DKO	Up-in-SKO-Up-in-SKO
ENSMUSG00000059791.14	chr17	Nrm	MGI:2146855	OTTMUSG00000037408.2	2.44	1.85	1.02	1.26066	2.39606	6.45964e-05	0.00170886	FDR005	Up-in-SKO	0.492571	1.40695	0.082591	0.315432	NoSig	Up-in-SKO	0.762888	1.69688	1.02793e-06	4.97635e-05	FDR005	Up-in-DKO	Up-in-SKO-Up-in-SKO
ENSMUSG00000005667.8	chr6	Mthfd2	MGI:1338850	OTTMUSG00000023127.3	9.63	11.03	7.23	0.445537	1.36182	6.53873e-05	0.00172385	FDR005	Up-in-SKO	-0.0552378	-1.03903	0.699927	0.866832	NoSig	Down-in-SKO	0.489984	1.40443	4.81558e-05	0.00119468	FDR005	Up-in-DKO	Up-in-SKO-Down-in-SKO
ENSMUSG00000079563.10	chr17	Pglyrp2	MGI:1928099	OTTMUSG00000073308.1	0.39	0.13	0.14	1.4245	2.68421	6.52881e-05	0.00172385	FDR005	Up-in-SKO	1.72954	3.31623	2.92774e-06	0.000214759	FDR005	Up-in-SKO	-0.314177	-1.2433	0.337287	0.578767	NoSig	Down-in-DKO	Up-in-SKO-Up-in-SKO
ENSMUSG00000030579.10	chr7	Tyrobp	MGI:1277211	OTTMUSG00000059315.1	21.55	5.54	2.91	0.864543	1.82076	6.57793e-05	0.00173121	FDR005	Up-in-SKO	0.076904	1.05475	0.635012	0.831994	NoSig	Up-in-SKO	0.826123	1.77291	1.65768e-05	0.000517734	FDR005	Up-in-DKO	Up-in-SKO-Up-in-SKO
ENSMUSG00000031605.8	chr8	Klhl2	MGI:1924363	OTTMUSG00000061229.2	26.67	29.33	31.47	-0.200909	-1.14942	6.60104e-05	0.00173432	FDR005	Down-in-SKO	-0.0116642	-1.00812	0.873535	0.949126	NoSig	Down-in-SKO	-0.197572	-1.14677	0.00219828	0.0223334	FDR005	Down-in-DKO	Down-in-SKO-Down-in-SKO
ENSMUSG00000101972.1	chr13	H3c11	MGI:2448350	OTTMUSG00000000433.1	18.6	12.53	6.31	0.872325	1.83061	6.62417e-05	0.00173743	FDR005	Up-in-SKO	0.662752	1.5831	0.0561346	0.255522	NoSig	Up-in-SKO	0.880292	1.84075	0.000121038	0.00246877	FDR005	Up-in-DKO	Up-in-SKO-Up-in-SKO
ENSMUSG00000034066.13	chr1	Farp2	MGI:2385126	OTTMUSG00000026441.2	25.58	31.7	30.64	-0.221332	-1.16581	6.78901e-05	0.00177763	FDR005	Down-in-SKO	-0.163134	-1.11972	0.0103059	0.0933194	FDR025	Down-in-SKO	-0.0671611	-1.04765	0.254103	0.49473	NoSig	Down-in-DKO	Down-in-SKO-Down-in-SKO
ENSMUSG00000034424.5	chr8	Gcsh	MGI:1915383	OTTMUSG00000027530.2	425.66	375.89	337.46	0.369705	1.29209	6.89937e-05	0.00180346	FDR005	Up-in-SKO	0.301156	1.23213	0.000870713	0.0180591	FDR005	Up-in-SKO	0.0607625	1.04302	0.495532	0.718409	NoSig	Up-in-DKO	Up-in-SKO-Up-in-SKO
ENSMUSG00000025154.15	chr19	Arhgap19	MGI:1918335	OTTMUSG00000042088.3	4.29	4.08	2.5	0.821628	1.7674	6.99511e-05	0.00182538	FDR005	Up-in-SKO	0.210809	1.15734	0.261931	0.559751	NoSig	Up-in-SKO	0.598279	1.51391	8.26577e-05	0.00181813	FDR005	Up-in-DKO	Up-in-SKO-Up-in-SKO
ENSMUSG00000028841.14	chr4	Cnksr1	MGI:2670958	OTTMUSG00000010566.1	22.11	23.87	18.09	0.325961	1.2535	7.07991e-05	0.00184438	FDR005	Up-in-SKO	0.001283	1.00089	0.989831	0.995641	NoSig	Up-in-SKO	0.316404	1.24522	0.00317673	0.0289124	FDR005	Up-in-DKO	Up-in-SKO-Up-in-SKO
ENSMUSG00000032899.14	chr6	Styk1	MGI:2141396	OTTMUSG00000027070.4	1.09	1.12	0.63	0.813683	1.75769	7.22312e-05	0.0018785	FDR005	Up-in-SKO	0.0842917	1.06017	0.657609	0.844319	NoSig	Up-in-SKO	0.71831	1.64525	4.58993e-06	0.000179896	FDR005	Up-in-DKO	Up-in-SKO-Up-in-SKO
ENSMUSG00000021175.15	chr12	Cdca7l	MGI:2384982	OTTMUSG00000040128.3	7.23	7.46	4.81	0.629339	1.54686	7.26187e-05	0.00188539	FDR005	Up-in-SKO	0.0848845	1.0606	0.513999	0.760007	NoSig	Up-in-SKO	0.533543	1.44748	7.0257e-05	0.00160268	FDR005	Up-in-DKO	Up-in-SKO-Up-in-SKO
ENSMUSG00000008999.7	chr2	Bmp7	MGI:103302	OTTMUSG00000016684.1	46.94	46.62	38.14	0.336869	1.26301	7.31945e-05	0.00189713	FDR005	Up-in-SKO	0.140759	1.10249	0.067069	0.281727	NoSig	Up-in-SKO	0.187411	1.13872	0.0218716	0.112327	FDR025	Up-in-DKO	Up-in-SKO-Up-in-SKO
ENSMUSG00000037242.8	chr4	Clic4	MGI:1352754	OTTMUSG00000009685.1	175.86	157.75	143.04	0.32081	1.24903	7.51266e-05	0.00194393	FDR005	Up-in-SKO	0.265782	1.20229	0.0166413	0.125376	FDR025	Up-in-SKO	0.0464881	1.03275	0.659875	0.825667	NoSig	Up-in-DKO	Up-in-SKO-Up-in-SKO
ENSMUSG00000067206.3	chr5	Lrrc66	MGI:2387634	OTTMUSG00000026766.7	11.82	25.87	22.4	-0.836156	-1.78529	7.58686e-05	0.00195983	FDR005	Down-in-SKO	-0.932295	-1.90831	4.36998e-05	0.00192508	FDR005	Down-in-SKO	0.0855622	1.0611	0.697135	0.84702	NoSig	Up-in-DKO	Down-in-SKO-Down-in-SKO
ENSMUSG00000039232.12	chr10	Stx11	MGI:1921982	OTTMUSG00000065020.2	2.43	1.91	1.31	0.901416	1.8679	7.69434e-05	0.00198426	FDR005	Up-in-SKO	0.462852	1.37826	0.0264089	0.1661	FDR025	Up-in-SKO	0.425134	1.3427	0.00104633	0.0132978	FDR005	Up-in-DKO	Up-in-SKO-Up-in-SKO
ENSMUSG00000018470.8	chr11	Kcnab3	MGI:1336208	OTTMUSG00000005965.1	1.49	2.02	1.02	0.602018	1.51784	7.74901e-05	0.00199501	FDR005	Up-in-SKO	-0.281661	-1.21559	0.0393535	0.210218	FDR025	Down-in-SKO	0.874137	1.83291	1.04654e-10	1.85947e-08	FDR005	Up-in-DKO	Up-in-SKO-Down-in-SKO
ENSMUSG00000027695.16	chr3	Pld1	MGI:109585	OTTMUSG00000028207.7	8.59	8.23	7.4	0.244033	1.1843	7.82112e-05	0.00200914	FDR005	Up-in-SKO	0.19277	1.14296	0.041736	0.21697	FDR025	Up-in-SKO	0.0424768	1.02988	0.630952	0.808652	NoSig	Up-in-DKO	Up-in-SKO-Up-in-SKO
ENSMUSG00000029228.15	chr5	Lnx1	MGI:1278335	OTTMUSG00000028588.4	10.04	14.85	13.96	-0.418139	-1.3362	7.83003e-05	0.00200914	FDR005	Down-in-SKO	-0.397731	-1.31743	0.00351682	0.0467866	FDR005	Down-in-SKO	-0.0301369	-1.02111	0.82555	0.916063	NoSig	Down-in-DKO	Down-in-SKO-Down-in-SKO
ENSMUSG00000023964.15	chr6	Calcr	MGI:101950	OTTMUSG00000035628.3	0.56	0.28	0.19	1.58598	3.00213	7.87225e-05	0.00201661	FDR005	Up-in-SKO	1.06365	2.09021	0.00501407	0.0584745	FDR025	Up-in-SKO	0.50689	1.42098	0.0465697	0.181944	FDR025	Up-in-DKO	Up-in-SKO-Up-in-SKO
ENSMUSG00000039994.15	chr10	Timeless	MGI:1321393	OTTMUSG00000024310.6	3.57	2.7	1.89	0.943654	1.92339	7.89955e-05	0.00202023	FDR005	Up-in-SKO	0.515171	1.42916	0.0146709	0.115738	FDR025	Up-in-SKO	0.416633	1.33481	0.00936315	0.063659	FDR025	Up-in-DKO	Up-in-SKO-Up-in-SKO
ENSMUSG00000025509.15	chr7	Pnpla2	MGI:1914103	OTTMUSG00000035378.8	116.56	135.85	147.38	-0.298435	-1.22981	7.98445e-05	0.00203855	FDR005	Down-in-SKO	-0.0698356	-1.0496	0.436582	0.707368	NoSig	Down-in-SKO	-0.238082	-1.17942	0.00421607	0.0354261	FDR005	Down-in-DKO	Down-in-SKO-Down-in-SKO
ENSMUSG00000027452.11	chr2	Acss1	MGI:1915988	OTTMUSG00000015731.1	137.33	190.76	196.3	-0.453062	-1.36894	8.04005e-05	0.00204935	FDR005	Down-in-SKO	-0.292258	-1.22456	0.0781238	0.305343	NoSig	Down-in-SKO	-0.16984	-1.12493	0.201164	0.436236	NoSig	Down-in-DKO	Down-in-SKO-Down-in-SKO
ENSMUSG00000029875.5	chr15	Ccdc184	MGI:2146066	OTTMUSG00000070905.1	0.27	0.09	0.05	2.33432	5.04314	8.07628e-05	0.00205517	FDR005	Up-in-SKO	1.54688	2.92184	0.0012418	0.0230581	FDR005	Up-in-SKO	0.775056	1.71126	0.0405339	0.166428	FDR025	Up-in-DKO	Up-in-SKO-Up-in-SKO
ENSMUSG00000007039.12	chr17	Ddah2	MGI:1859016	OTTMUSG00000037923.1	45.68	39.66	34.26	0.445955	1.36222	8.22282e-05	0.002089	FDR005	Up-in-SKO	0.315737	1.24465	0.00389071	0.0502556	FDR025	Up-in-SKO	0.119603	1.08644	0.111682	0.309069	NoSig	Up-in-DKO	Up-in-SKO-Up-in-SKO
ENSMUSG00000021081.12	chr12	Serpina1f	MGI:1915598	OTTMUSG00000027644.1	164.77	129.47	133.44	0.350389	1.2749	8.27174e-05	0.00209106	FDR005	Up-in-SKO	0.479544	1.3943	0.000614772	0.0139642	FDR005	Up-in-SKO	-0.138439	-1.10071	0.313978	0.557188	NoSig	Down-in-DKO	Up-in-SKO-Up-in-SKO
ENSMUSG00000029449.11	chr5	Rhof	MGI:1345629	OTTMUSG00000030767.4	4.88	7.75	8.05	-0.662068	-1.58235	8.25651e-05	0.00209106	FDR005	Down-in-SKO	-0.496772	-1.41105	0.0154913	0.119672	FDR025	Down-in-SKO	-0.176772	-1.13035	0.370687	0.611201	NoSig	Down-in-DKO	Down-in-SKO-Down-in-SKO
ENSMUSG00000059412.7	chr9	Fxyd2	MGI:1195260	OTTMUSG00000063508.1	2017.76	2681.66	2477.3	-0.256557	-1.19462	8.2664e-05	0.00209106	FDR005	Down-in-SKO	-0.279517	-1.21379	0.00215466	0.0334658	FDR005	Down-in-SKO	0.0146627	1.01022	0.858285	0.933726	NoSig	Up-in-DKO	Down-in-SKO-Down-in-SKO
ENSMUSG00000024301.10	chr17	Kifc5b	MGI:2137414	OTTMUSG00000073604.3	1.87	1.55	1.13	0.773359	1.70924	8.28984e-05	0.0020922	FDR005	Up-in-SKO	0.395782	1.31566	0.0216979	0.146468	FDR025	Up-in-SKO	0.368376	1.2909	0.00320525	0.0290069	FDR005	Up-in-DKO	Up-in-SKO-Up-in-SKO
ENSMUSG00000029283.17	chr5	Cdc7	MGI:1309511	OTTMUSG00000028130.2	0.83	0.72	0.41	1.05699	2.08058	8.39419e-05	0.00210815	FDR005	Up-in-SKO	0.322192	1.25023	0.187669	0.478883	NoSig	Up-in-SKO	0.722041	1.64951	0.000735578	0.0102462	FDR005	Up-in-DKO	Up-in-SKO-Up-in-SKO
ENSMUSG00000039116.7	chr10	Adgrg6	MGI:1916151	OTTMUSG00000059618.6	1.34	1.07	0.77	0.828026	1.77525	8.36975e-05	0.00210815	FDR005	Up-in-SKO	0.460432	1.37595	0.0266122	0.16695	FDR025	Up-in-SKO	0.355147	1.27912	0.0173599	0.0963896	FDR025	Up-in-DKO	Up-in-SKO-Up-in-SKO
ENSMUSG00000039166.16	chr10	Akap7	MGI:1859150	OTTMUSG00000042011.4	11.33	14.82	14.24	-0.291136	-1.2236	8.38796e-05	0.00210815	FDR005	Down-in-SKO	-0.253053	-1.19173	0.00104752	0.0207058	FDR005	Down-in-SKO	-0.0469943	-1.03311	0.439609	0.675227	NoSig	Down-in-DKO	Down-in-SKO-Down-in-SKO
ENSMUSG00000025207.16	chr19	Sema4g	MGI:1347047	OTTMUSG00000014898.5	11.53	18.8	17.38	-0.555861	-1.47005	8.45898e-05	0.00212095	FDR005	Down-in-SKO	-0.582726	-1.49768	9.0072e-05	0.0034446	FDR005	Down-in-SKO	0.0195042	1.01361	0.893724	0.950763	NoSig	Up-in-DKO	Down-in-SKO-Down-in-SKO
ENSMUSG00000026873.9	chr2	Phf19	MGI:1921266	OTTMUSG00000012270.3	1.24	0.92	0.62	1.02203	2.03077	8.57243e-05	0.0021459	FDR005	Up-in-SKO	0.546598	1.46064	0.0278297	0.172211	FDR025	Up-in-SKO	0.464114	1.37947	0.0144136	0.085271	FDR025	Up-in-DKO	Up-in-SKO-Up-in-SKO
ENSMUSG00000026070.15	chr1	Il18r1	MGI:105383	OTTMUSG00000050472.4	1.07	1.55	0.5	1.11771	2.17003	8.61504e-05	0.00215027	FDR005	Up-in-SKO	-0.443031	-1.35946	0.0566994	0.256559	NoSig	Down-in-SKO	1.54605	2.92016	2.40488e-22	1.32608e-19	FDR005	Up-in-DKO	Up-in-SKO-Down-in-SKO
ENSMUSG00000066607.5	chr9	Insyn1	MGI:2442108	OTTMUSG00000063282.1	5.08	4.71	2.58	0.985025	1.97935	8.61786e-05	0.00215027	FDR005	Up-in-SKO	0.196953	1.14627	0.336465	0.627332	NoSig	Up-in-SKO	0.775299	1.71154	1.23779e-07	8.31661e-06	FDR005	Up-in-DKO	Up-in-SKO-Up-in-SKO
ENSMUSG00000054021.6	chr13	Sirt5	MGI:1915596	OTTMUSG00000067254.1	6.46	8.45	7.93	-0.256932	-1.19493	8.68291e-05	0.00216299	FDR005	Down-in-SKO	-0.245728	-1.18569	3.14419e-06	0.000225122	FDR005	Down-in-SKO	-0.0196332	-1.0137	0.692936	0.844761	NoSig	Down-in-DKO	Down-in-SKO-Down-in-SKO
ENSMUSG00000071180.5	chr13	Smim15	MGI:1922866	OTTMUSG00000067893.1	69.52	63.08	50.91	0.472796	1.3878	8.70708e-05	0.0021655	FDR005	Up-in-SKO	0.265556	1.2021	0.0400469	0.212896	FDR025	Up-in-SKO	0.198747	1.1477	0.0763576	0.247305	FDR025	Up-in-DKO	Up-in-SKO-Up-in-SKO
ENSMUSG00000017615.12	chr11	Tnfaip1	MGI:104961	OTTMUSG00000000144.1	108.91	101.27	89.12	0.314132	1.24326	8.74659e-05	0.00217181	FDR005	Up-in-SKO	0.222187	1.1665	0.000640874	0.0144468	FDR005	Up-in-SKO	0.0828285	1.05909	0.217934	0.456156	NoSig	Up-in-DKO	Up-in-SKO-Up-in-SKO
ENSMUSG00000041245.13	chrX	Wnk3	MGI:2652875	OTTMUSG00000019169.4	0.54	0.6	0.32	0.77661	1.7131	8.82434e-05	0.00218758	FDR005	Up-in-SKO	-0.0419137	-1.02948	0.844493	0.936689	NoSig	Down-in-SKO	0.808054	1.75085	4.77564e-06	0.000185358	FDR005	Up-in-DKO	Up-in-SKO-Down-in-SKO
ENSMUSG00000057933.10	chr9	Gsta2	MGI:95863	OTTMUSG00000031004.12	122.21	477.38	273.44	-1.0817	-2.11653	8.89566e-05	0.00220171	FDR005	Down-in-SKO	-1.74989	-3.36333	5.38653e-08	7.29966e-06	FDR005	Down-in-SKO	0.658965	1.57895	0.00791168	0.0561045	FDR025	Up-in-DKO	Down-in-SKO-Down-in-SKO
ENSMUSG00000041958.10	chr11	Pigs	MGI:2687325	OTTMUSG00000000097.1	53.12	45.49	42.28	0.369276	1.2917	9.05747e-05	0.00223563	FDR005	Up-in-SKO	0.35081	1.27528	0.000286234	0.00826204	FDR005	Up-in-SKO	0.00971357	1.00676	0.911016	0.958988	NoSig	Up-in-DKO	Up-in-SKO-Up-in-SKO
ENSMUSG00000054072.12	chr18	Iigp1	MGI:1926259	OTTMUSG00000073536.1	8.77	7.45	4.07	1.08417	2.12016	9.06179e-05	0.00223563	FDR005	Up-in-SKO	0.283473	1.21712	0.345206	0.634869	NoSig	Up-in-SKO	0.790626	1.72982	0.00215647	0.0220494	FDR005	Up-in-DKO	Up-in-SKO-Up-in-SKO
ENSMUSG00000024349.10	chr18	Sting1	MGI:1919762	OTTMUSG00000073332.1	3.65	2.77	1.69	1.11782	2.17019	9.14238e-05	0.0022519	FDR005	Up-in-SKO	0.474492	1.38943	0.0541482	0.249678	FDR025	Up-in-SKO	0.629158	1.54666	8.59692e-06	0.000302139	FDR005	Up-in-DKO	Up-in-SKO-Up-in-SKO
ENSMUSG00000039385.5	chr15	Cdh6	MGI:107435	OTTMUSG00000070356.1	6.15	6.25	2.92	1.10518	2.15126	9.40556e-05	0.00231302	FDR005	Up-in-SKO	0.118883	1.08589	0.678956	0.854896	NoSig	Up-in-SKO	0.971705	1.96116	2.5232e-05	0.000720508	FDR005	Up-in-DKO	Up-in-SKO-Up-in-SKO
ENSMUSG00000041515.10	chr8	Irf8	MGI:96395	OTTMUSG00000033858.6	8.67	7.05	5.43	0.690512	1.61386	9.43661e-05	0.00231694	FDR005	Up-in-SKO	0.400627	1.32008	0.0190345	0.135341	FDR025	Up-in-SKO	0.279262	1.21357	0.00982898	0.0659845	FDR025	Up-in-DKO	Up-in-SKO-Up-in-SKO
ENSMUSG00000062866.16	chr10	Phactr2	MGI:2446138	OTTMUSG00000020940.6	33.47	32.45	27.24	0.335015	1.26139	9.47548e-05	0.00232278	FDR005	Up-in-SKO	0.172855	1.12729	0.00900855	0.0854423	FDR025	Up-in-SKO	0.15335	1.11215	0.0227486	0.115465	FDR025	Up-in-DKO	Up-in-SKO-Up-in-SKO
ENSMUSG00000039787.13	chr2	Cercam	MGI:2139134	OTTMUSG00000012691.4	1.09	0.85	0.54	1.02072	2.02893	9.71748e-05	0.00237452	FDR005	Up-in-SKO	0.467787	1.38299	0.0470454	0.231692	FDR025	Up-in-SKO	0.541044	1.45503	0.000539873	0.00811382	FDR005	Up-in-DKO	Up-in-SKO-Up-in-SKO
ENSMUSG00000041189.9	chr11	Chrnb1	MGI:87890	OTTMUSG00000005993.1	6.52	5.85	3.67	0.862273	1.8179	9.70319e-05	0.00237452	FDR005	Up-in-SKO	0.284012	1.21758	0.14359	0.418395	NoSig	Up-in-SKO	0.565448	1.47985	0.000296788	0.00508984	FDR005	Up-in-DKO	Up-in-SKO-Up-in-SKO
ENSMUSG00000074657.5	chr10	Kif5a	MGI:109564	OTTMUSG00000064764.1	0.28	0.34	0.5	-0.794601	-1.7346	9.8949e-05	0.00241404	FDR005	Down-in-SKO	-0.143764	-1.10478	0.344266	0.634076	NoSig	Down-in-SKO	-0.659583	-1.57963	0.00019658	0.00364637	FDR005	Down-in-DKO	Down-in-SKO-Down-in-SKO
ENSMUSG00000036931.15	chr7	Nfkbid	MGI:3041243	OTTMUSG00000026225.2	1.15	1.12	0.6	0.948208	1.92947	9.99257e-05	0.00243401	FDR005	Up-in-SKO	0.175861	1.12964	0.488805	0.74379	NoSig	Up-in-SKO	0.761399	1.69513	0.000332737	0.00558908	FDR005	Up-in-DKO	Up-in-SKO-Up-in-SKO
ENSMUSG00000022452.16	chr15	Smdt1	MGI:1916279	OTTMUSG00000034180.2	598	555.2	520.57	0.234691	1.17666	0.000102031	0.00247743	FDR005	Up-in-SKO	0.224533	1.1684	0.0208359	0.143034	FDR025	Up-in-SKO	0.00162883	1.00113	0.986039	0.993341	NoSig	Up-in-DKO	Up-in-SKO-Up-in-SKO
ENSMUSG00000022601.11	chr16	Zbtb11	MGI:2443876	OTTMUSG00000044524.1	10.72	14.99	13.73	-0.313304	-1.24255	0.000101917	0.00247743	FDR005	Down-in-SKO	-0.332086	-1.25883	0.00275308	0.0393427	FDR005	Down-in-SKO	0.00999249	1.00695	0.925251	0.966613	NoSig	Up-in-DKO	Down-in-SKO-Down-in-SKO
ENSMUSG00000020963.15	chr12	Tshr	MGI:98849	OTTMUSG00000049745.2	0.89	1.5	1.41	-0.602761	-1.51862	0.000102219	0.00247808	FDR005	Down-in-SKO	-0.56077	-1.47506	0.0131882	0.108651	FDR025	Down-in-SKO	-0.0514252	-1.03629	0.800583	0.90445	NoSig	Down-in-DKO	Down-in-SKO-Down-in-SKO
ENSMUSG00000030541.16	chr7	Idh2	MGI:96414	OTTMUSG00000024961.2	473.04	655.58	656.21	-0.415945	-1.33417	0.0001025	0.00248098	FDR005	Down-in-SKO	-0.308622	-1.23852	0.0106045	0.0947353	FDR025	Down-in-SKO	-0.115852	-1.08361	0.142825	0.358655	NoSig	Down-in-DKO	Down-in-SKO-Down-in-SKO
ENSMUSG00000004748.5	chr11	Mtfp1	MGI:1916686	OTTMUSG00000005047.1	29.75	38.61	38.12	-0.312325	-1.24171	0.000102916	0.00248715	FDR005	Down-in-SKO	-0.229224	-1.1722	0.00464487	0.0558263	FDR025	Down-in-SKO	-0.0914139	-1.06541	0.229291	0.468693	NoSig	Down-in-DKO	Down-in-SKO-Down-in-SKO
ENSMUSG00000034023.16	chr6	Fancd2	MGI:2448480	OTTMUSG00000023488.4	0.83	0.68	0.43	0.976828	1.96813	0.000104829	0.00252939	FDR005	Up-in-SKO	0.400535	1.32	0.0889824	0.328846	NoSig	Up-in-SKO	0.565095	1.47948	0.00159711	0.0178848	FDR005	Up-in-DKO	Up-in-SKO-Up-in-SKO
ENSMUSG00000024041.10	chr17	Cryaa	MGI:88515	OTTMUSG00000069281.4	2.25	1.51	6.15	-1.42135	-2.67836	0.000105211	0.00253463	FDR005	Down-in-SKO	0.665026	1.5856	0.201716	0.494199	NoSig	Up-in-SKO	-2.09363	-4.26821	0.000471903	0.00728675	FDR005	Down-in-DKO	Down-in-SKO-Up-in-SKO
ENSMUSG00000024098.6	chr17	Twsg1	MGI:2137520	OTTMUSG00000072510.1	88.57	102.32	68.61	0.424407	1.34202	0.000105493	0.00253744	FDR005	Up-in-SKO	-0.0642736	-1.04556	0.471358	0.731947	NoSig	Down-in-SKO	0.479609	1.39437	5.74183e-06	0.000215029	FDR005	Up-in-DKO	Up-in-SKO-Down-in-SKO
ENSMUSG00000002111.8	chr2	Spi1	MGI:98282	OTTMUSG00000014371.3	4.61	2.14	1.28	1.81201	3.51132	0.000106124	0.00254863	FDR005	Up-in-SKO	1.17128	2.25212	0.00567625	0.0636174	FDR025	Up-in-SKO	0.624373	1.54154	0.00710123	0.0518519	FDR025	Up-in-DKO	Up-in-SKO-Up-in-SKO
ENSMUSG00000040181.14	chr1	Fmo1	MGI:1310002	OTTMUSG00000024069.4	177.4	208.47	266.31	-0.544817	-1.45883	0.00010691	0.00256351	FDR005	Down-in-SKO	-0.107641	-1.07746	0.541471	0.777389	NoSig	Down-in-SKO	-0.443815	-1.3602	0.00421174	0.0354261	FDR005	Down-in-DKO	Down-in-SKO-Down-in-SKO
ENSMUSG00000005958.15	chr16	Ephb3	MGI:104770	OTTMUSG00000035120.2	1.85	2.37	2.61	-0.450054	-1.36609	0.000108553	0.00259885	FDR005	Down-in-SKO	-0.21916	-1.16406	0.0722849	0.29375	NoSig	Down-in-SKO	-0.240095	-1.18107	0.0429826	0.172681	FDR025	Down-in-DKO	Down-in-SKO-Down-in-SKO
ENSMUSG00000024176.10	chr17	Sox8	MGI:98370	OTTMUSG00000038220.2	1	0.78	0.35	1.49524	2.81911	0.000108736	0.00259918	FDR005	Up-in-SKO	0.418473	1.33651	0.240494	0.537264	NoSig	Up-in-SKO	1.06221	2.08813	0.000105972	0.0022169	FDR005	Up-in-DKO	Up-in-SKO-Up-in-SKO
ENSMUSG00000034868.9	chr17	Myl12b	MGI:107494	OTTMUSG00000016301.3	7.24	7.5	5.93	0.319916	1.24826	0.000110484	0.00263686	FDR005	Up-in-SKO	0.0799051	1.05695	0.321677	0.615358	NoSig	Up-in-SKO	0.231111	1.17374	0.00932586	0.0634865	FDR025	Up-in-DKO	Up-in-SKO-Up-in-SKO
ENSMUSG00000037005.16	chrX	Xpnpep2	MGI:2180001	OTTMUSG00000017507.2	4.28	7.88	6.83	-0.614209	-1.53072	0.000116317	0.00277178	FDR005	Down-in-SKO	-0.705633	-1.63086	5.73485e-06	0.000361047	FDR005	Down-in-SKO	0.0832969	1.05944	0.505634	0.725462	NoSig	Up-in-DKO	Down-in-SKO-Down-in-SKO
ENSMUSG00000030852.18	chr7	Tacc2	MGI:1928899	OTTMUSG00000059551.5	41.06	43.55	52.52	-0.315788	-1.24469	0.000117699	0.00280035	FDR005	Down-in-SKO	0.0490224	1.03456	0.537463	0.775535	NoSig	Up-in-SKO	-0.373403	-1.29541	2.43153e-08	2.06822e-06	FDR005	Down-in-DKO	Down-in-SKO-Up-in-SKO
ENSMUSG00000007880.16	chr4	Arid1a	MGI:1935147	OTTMUSG00000011035.13	44.16	55.68	53.52	-0.233615	-1.17578	0.0001179	0.00280082	FDR005	Down-in-SKO	-0.186384	-1.13791	0.0118078	0.101734	FDR025	Down-in-SKO	-0.0564776	-1.03992	0.430087	0.666427	NoSig	Down-in-DKO	Down-in-SKO-Down-in-SKO
ENSMUSG00000045751.16	chr4	Mms22l	MGI:2684980	OTTMUSG00000004797.3	2.13	2.01	1.54	0.49764	1.4119	0.000119316	0.00283008	FDR005	Up-in-SKO	0.204247	1.15208	0.0735251	0.29623	NoSig	Up-in-SKO	0.283574	1.21721	0.00294145	0.0272993	FDR005	Up-in-DKO	Up-in-SKO-Up-in-SKO
ENSMUSG00000024621.16	chr18	Csf1r	MGI:1339758	OTTMUSG00000014918.2	50.35	31.57	39.79	0.360149	1.28356	0.000120115	0.00284342	FDR005	Up-in-SKO	0.77958	1.71663	1.43488e-08	2.31769e-06	FDR005	Up-in-SKO	-0.428328	-1.34567	0.00110573	0.0138355	FDR005	Down-in-DKO	Up-in-SKO-Up-in-SKO
ENSMUSG00000068323.12	chr6	Slc4a5	MGI:2443220	OTTMUSG00000022619.1	0.42	0.62	0.72	-0.735024	-1.66443	0.000120249	0.00284342	FDR005	Down-in-SKO	-0.420079	-1.338	0.040812	0.215163	FDR025	Down-in-SKO	-0.325936	-1.25348	0.0181777	0.0992737	FDR025	Down-in-DKO	Down-in-SKO-Down-in-SKO
ENSMUSG00000032527.13	chr9	Pccb	MGI:1914154	OTTMUSG00000033484.3	301.08	376.87	373.68	-0.269069	-1.20503	0.000123881	0.0029248	FDR005	Down-in-SKO	-0.174281	-1.1284	0.00853469	0.0828647	FDR025	Down-in-SKO	-0.103445	-1.07434	0.0482212	0.185674	FDR025	Down-in-DKO	Down-in-SKO-Down-in-SKO
ENSMUSG00000040322.10	chr3	Slc25a24	MGI:1917160	OTTMUSG00000007353.3	11.71	9.24	6.32	0.907217	1.87542	0.00012535	0.00295044	FDR005	Up-in-SKO	0.449339	1.36541	0.0350667	0.198006	FDR025	Up-in-SKO	0.444625	1.36096	0.000943102	0.0123414	FDR005	Up-in-DKO	Up-in-SKO-Up-in-SKO
ENSMUSG00000061666.6	chr11	Gdpd1	MGI:1913819	OTTMUSG00000001223.1	3.79	3.7	2.38	0.708838	1.63449	0.000125219	0.00295044	FDR005	Up-in-SKO	0.146533	1.10691	0.311196	0.605087	NoSig	Up-in-SKO	0.550078	1.46417	7.8197e-05	0.00173673	FDR005	Up-in-DKO	Up-in-SKO-Up-in-SKO
ENSMUSG00000032897.17	chr4	Nfyc	MGI:107901	OTTMUSG00000008852.2	50.85	63.08	58.66	-0.165885	-1.12185	0.00012565	0.00295298	FDR005	Down-in-SKO	-0.1707	-1.1256	0.00161717	0.0275695	FDR005	Down-in-SKO	-0.00431344	-1.00299	0.925301	0.966613	NoSig	Down-in-DKO	Down-in-SKO-Down-in-SKO
ENSMUSG00000031796.7	chr8	Cfap20	MGI:107428	OTTMUSG00000061744.1	22.31	18.16	17.28	0.398089	1.31776	0.000126228	0.00296203	FDR005	Up-in-SKO	0.414857	1.33317	0.000657875	0.014734	FDR005	Up-in-SKO	-0.025016	-1.01749	0.811923	0.910112	NoSig	Down-in-DKO	Up-in-SKO-Up-in-SKO
ENSMUSG00000028312.19	chr4	Smc2	MGI:106067	OTTMUSG00000007033.3	7.54	7.16	4.92	0.651338	1.57062	0.000127031	0.00297632	FDR005	Up-in-SKO	0.218259	1.16333	0.206386	0.500275	NoSig	Up-in-SKO	0.421737	1.33954	0.00501271	0.0406482	FDR005	Up-in-DKO	Up-in-SKO-Up-in-SKO
ENSMUSG00000021048.7	chr12	Mthfd1	MGI:1342005	OTTMUSG00000065134.1	234.02	323.61	330.05	-0.443011	-1.35944	0.000127291	0.00297787	FDR005	Down-in-SKO	-0.29182	-1.22418	0.0368331	0.203419	FDR025	Down-in-SKO	-0.16089	-1.11798	0.248089	0.489174	NoSig	Down-in-DKO	Down-in-SKO-Down-in-SKO
ENSMUSG00000030095.10	chr6	Tmem43	MGI:1921372	OTTMUSG00000023824.2	18.26	16.45	11.62	0.674425	1.59596	0.000129913	0.0030346	FDR005	Up-in-SKO	0.256569	1.19463	0.110214	0.367251	NoSig	Up-in-SKO	0.406434	1.32541	1.34145e-06	6.32776e-05	FDR005	Up-in-DKO	Up-in-SKO-Up-in-SKO
ENSMUSG00000027160.16	chr2	Ccdc34	MGI:1915451	OTTMUSG00000015056.3	6.3	6.17	4.78	0.427452	1.34486	0.000131365	0.00306386	FDR005	Up-in-SKO	0.140612	1.10237	0.225113	0.519749	NoSig	Up-in-SKO	0.277335	1.21195	0.00233546	0.023367	FDR005	Up-in-DKO	Up-in-SKO-Up-in-SKO
ENSMUSG00000078853.8	chr11	Igtp	MGI:107729	OTTMUSG00000005727.2	27.65	22.94	18.02	0.621027	1.53797	0.000131953	0.0030729	FDR005	Up-in-SKO	0.341393	1.26698	0.11418	0.373844	NoSig	Up-in-SKO	0.270774	1.20645	0.165465	0.389625	NoSig	Up-in-DKO	Up-in-SKO-Up-in-SKO
ENSMUSG00000026196.7	chr1	Bard1	MGI:1328361	OTTMUSG00000030938.3	1.44	1.26	0.78	0.919576	1.89156	0.000132975	0.00309203	FDR005	Up-in-SKO	0.314002	1.24315	0.165182	0.450598	NoSig	Up-in-SKO	0.593822	1.50924	0.00105157	0.0133352	FDR005	Up-in-DKO	Up-in-SKO-Up-in-SKO
ENSMUSG00000027253.15	chr2	Lrp4	MGI:2442252	OTTMUSG00000014247.2	11.95	13.61	16.92	-0.456332	-1.37205	0.000133629	0.00310252	FDR005	Down-in-SKO	-0.0312558	-1.0219	0.783964	0.908115	NoSig	Down-in-SKO	-0.434025	-1.351	4.05688e-05	0.00104252	FDR005	Down-in-DKO	Down-in-SKO-Down-in-SKO
ENSMUSG00000034438.16	chr5	Gbp8	MGI:1923324	OTTMUSG00000053799.1	0.87	0.4	0.42	1.04172	2.05869	0.00013503	0.00313032	FDR005	Up-in-SKO	1.20149	2.29977	2.20146e-06	0.000170891	FDR005	Up-in-SKO	-0.169258	-1.12448	0.501619	0.72268	NoSig	Down-in-DKO	Up-in-SKO-Up-in-SKO
ENSMUSG00000048834.16	chr11	Vstm2a	MGI:2384826	OTTMUSG00000005182.3	1.56	2.17	2.64	-0.720887	-1.6482	0.000136205	0.00315281	FDR005	Down-in-SKO	-0.356749	-1.28054	0.0164786	0.124709	FDR025	Down-in-SKO	-0.371382	-1.29359	0.0269229	0.128966	FDR025	Down-in-DKO	Down-in-SKO-Down-in-SKO
ENSMUSG00000031491.10	chr8	Chrna6	MGI:106213	OTTMUSG00000061079.1	0.24	0.01	0.06	1.83198	3.56026	0.000138673	0.00320512	FDR005	Up-in-SKO	5.13347	35.1016	6.39307e-11	1.62272e-08	FDR005	Up-in-SKO	-3.30953	-9.91446	6.12314e-05	0.00144418	FDR005	Down-in-DKO	Up-in-SKO-Up-in-SKO
ENSMUSG00000026822.14	chr2	Lcn2	MGI:96757	OTTMUSG00000012958.3	11.53	9.83	2.91	1.98123	3.94829	0.000140017	0.00322647	FDR005	Up-in-SKO	0.272882	1.20822	0.593273	0.809612	NoSig	Up-in-SKO	1.69098	3.22876	1.49581e-10	2.51784e-08	FDR005	Up-in-DKO	Up-in-SKO-Up-in-SKO
ENSMUSG00000035877.17	chr2	Zhx3	MGI:2444772	OTTMUSG00000001048.8	59.44	71.62	78.94	-0.362667	-1.2858	0.000139921	0.00322647	FDR005	Down-in-SKO	-0.112474	-1.08108	0.222235	0.516235	NoSig	Down-in-SKO	-0.258716	-1.19641	0.00507512	0.0410295	FDR005	Down-in-DKO	Down-in-SKO-Down-in-SKO
ENSMUSG00000004558.15	chr14	Ndrg2	MGI:1352498	OTTMUSG00000069305.1	58.38	71.23	83.18	-0.448678	-1.36479	0.000140708	0.00323206	FDR005	Down-in-SKO	-0.117611	-1.08494	0.408574	0.684607	NoSig	Down-in-SKO	-0.340285	-1.26601	0.00666471	0.0495469	FDR005	Down-in-DKO	Down-in-SKO-Down-in-SKO
ENSMUSG00000021611.9	chr13	Tert	MGI:1202709	OTTMUSG00000067555.1	4.77	4.38	2.85	0.775305	1.71155	0.00014089	0.00323206	FDR005	Up-in-SKO	0.246183	1.18606	0.147992	0.424491	NoSig	Up-in-SKO	0.516793	1.43077	0.000234349	0.0041965	FDR005	Up-in-DKO	Up-in-SKO-Up-in-SKO
ENSMUSG00000028191.11	chr3	Bcl10	MGI:1337994	OTTMUSG00000055197.1	30.44	28.29	26.12	0.248216	1.18774	0.000140586	0.00323206	FDR005	Up-in-SKO	0.222939	1.16711	0.00619638	0.0668147	FDR025	Up-in-SKO	0.016178	1.01128	0.834732	0.921137	NoSig	Up-in-DKO	Up-in-SKO-Up-in-SKO
ENSMUSG00000074802.11	chr10	Gas2l3	MGI:1918780	OTTMUSG00000063995.1	7.98	6.95	2.77	1.53786	2.90363	0.00014204	0.00325358	FDR005	Up-in-SKO	0.273564	1.20879	0.3845	0.667739	NoSig	Up-in-SKO	1.24916	2.37703	3.73087e-09	4.14308e-07	FDR005	Up-in-DKO	Up-in-SKO-Up-in-SKO
ENSMUSG00000001700.10	chr18	Gramd3	MGI:1914815	OTTMUSG00000073418.1	25.7	32.14	30.37	-0.201345	-1.14977	0.000142577	0.00326103	FDR005	Down-in-SKO	-0.190141	-1.14088	0.000185632	0.00592319	FDR005	Down-in-SKO	-0.0200415	-1.01399	0.680801	0.838154	NoSig	Down-in-DKO	Down-in-SKO-Down-in-SKO
ENSMUSG00000024900.5	chr19	Cpt1a	MGI:1098296	OTTMUSG00000073810.1	209.91	253.12	281.41	-0.381257	-1.30248	0.000144062	0.00329009	FDR005	Down-in-SKO	-0.116498	-1.0841	0.164955	0.450289	NoSig	Down-in-SKO	-0.273022	-1.20834	0.000459269	0.00715096	FDR005	Down-in-DKO	Down-in-SKO-Down-in-SKO
ENSMUSG00000051669.6	chr16	AU021092	MGI:2146559	OTTMUSG00000028134.2	11.05	13.05	6.75	0.754969	1.6876	0.000144722	0.00330027	FDR005	Up-in-SKO	-0.110621	-1.07969	0.63333	0.831665	NoSig	Down-in-SKO	0.85593	1.80992	3.97941e-07	2.22499e-05	FDR005	Up-in-DKO	Up-in-SKO-Down-in-SKO
ENSMUSG00000028580.15	chr4	Pum1	MGI:1931749	OTTMUSG00000009596.3	43.04	49.02	48.29	-0.124344	-1.09001	0.000149537	0.00340501	FDR005	Down-in-SKO	-0.0410878	-1.02889	0.438294	0.708599	NoSig	Down-in-SKO	-0.0924125	-1.06615	0.0610554	0.214532	FDR025	Down-in-DKO	Down-in-SKO-Down-in-SKO
ENSMUSG00000020592.14	chr12	Sdc1	MGI:1349162	OTTMUSG00000033390.3	10.5	9.27	8.01	0.419632	1.33759	0.000150623	0.00341999	FDR005	Up-in-SKO	0.296247	1.22795	0.00129054	0.0236935	FDR005	Up-in-SKO	0.113635	1.08195	0.212487	0.449217	NoSig	Up-in-DKO	Up-in-SKO-Up-in-SKO
ENSMUSG00000040648.14	chr1	Ppip5k2	MGI:2142810	OTTMUSG00000021900.3	19.44	18.89	16.7	0.249191	1.18854	0.00015064	0.00341999	FDR005	Up-in-SKO	0.175019	1.12898	0.0131954	0.108655	FDR025	Up-in-SKO	0.0646987	1.04587	0.20077	0.435856	NoSig	Up-in-DKO	Up-in-SKO-Up-in-SKO
ENSMUSG00000022307.16	chr15	Oxr1	MGI:2179326	OTTMUSG00000070585.1	32.13	33.43	27.14	0.277611	1.21219	0.000151065	0.00342036	FDR005	Up-in-SKO	0.0738434	1.05252	0.298727	0.594838	NoSig	Up-in-SKO	0.19438	1.14423	0.00155799	0.0175821	FDR005	Up-in-DKO	Up-in-SKO-Up-in-SKO
ENSMUSG00000073096.11	chr6	Lrrc61	MGI:2652848	OTTMUSG00000024299.3	11.79	13.59	14.3	-0.236936	-1.17849	0.000151101	0.00342036	FDR005	Down-in-SKO	-0.0642582	-1.04555	0.316321	0.610677	NoSig	Down-in-SKO	-0.181361	-1.13395	0.0010641	0.0134408	FDR005	Down-in-DKO	Down-in-SKO-Down-in-SKO
ENSMUSG00000027342.14	chr2	Pcna	MGI:97503	OTTMUSG00000015547.1	52.24	52.16	41.13	0.379135	1.30056	0.000152737	0.00344723	FDR005	Up-in-SKO	0.137281	1.09983	0.156058	0.437196	NoSig	Up-in-SKO	0.231914	1.17439	0.000115044	0.00236516	FDR005	Up-in-DKO	Up-in-SKO-Up-in-SKO
ENSMUSG00000035504.16	chr10	Reep6	MGI:1917585	OTTMUSG00000000018.2	32.33	46.26	57.05	-0.810588	-1.75393	0.000152584	0.00344723	FDR005	Down-in-SKO	-0.400285	-1.31977	0.0513272	0.242528	FDR025	Down-in-SKO	-0.418664	-1.33669	0.0130417	0.0798471	FDR025	Down-in-DKO	Down-in-SKO-Down-in-SKO
ENSMUSG00000078486.3	chr4	Perm1	MGI:1921433	OTTMUSG00000046104.1	6.73	18.26	12.05	-0.752232	-1.6844	0.000154063	0.00347207	FDR005	Down-in-SKO	-1.24236	-2.36585	3.20038e-09	5.81559e-07	FDR005	Down-in-SKO	0.480161	1.3949	0.0234461	0.117645	FDR025	Up-in-DKO	Down-in-SKO-Down-in-SKO
ENSMUSG00000028607.16	chr4	Cpt2	MGI:109176	OTTMUSG00000009301.4	164.52	226.62	231.22	-0.45439	-1.3702	0.000156016	0.00350656	FDR005	Down-in-SKO	-0.307801	-1.23782	0.00952933	0.0883763	FDR025	Down-in-SKO	-0.156343	-1.11446	0.236077	0.475288	NoSig	Down-in-DKO	Down-in-SKO-Down-in-SKO
ENSMUSG00000042694.17	chr19	Stn1	MGI:1915581	OTTMUSG00000043314.6	5.96	6.06	4.33	0.493264	1.40763	0.00015605	0.00350656	FDR005	Up-in-SKO	0.112229	1.0809	0.380411	0.664857	NoSig	Up-in-SKO	0.370206	1.29254	0.000377413	0.0061209	FDR005	Up-in-DKO	Up-in-SKO-Up-in-SKO
ENSMUSG00000030201.15	chr6	Lrp6	MGI:1298218	OTTMUSG00000021240.6	83.52	93.79	102.35	-0.246298	-1.18616	0.000156724	0.00351656	FDR005	Down-in-SKO	-0.021494	-1.01501	0.751545	0.89214	NoSig	Down-in-SKO	-0.233268	-1.17549	6.30739e-08	4.62042e-06	FDR005	Down-in-DKO	Down-in-SKO-Down-in-SKO
ENSMUSG00000025792.9	chr11	Slc25a10	MGI:1353497	OTTMUSG00000004270.1	171.95	220.33	253.76	-0.525167	-1.4391	0.000157392	0.0035264	FDR005	Down-in-SKO	-0.221202	-1.1657	0.0609898	0.267716	NoSig	Down-in-SKO	-0.311239	-1.24077	0.00687448	0.050496	FDR025	Down-in-DKO	Down-in-SKO-Down-in-SKO
ENSMUSG00000031153.16	chrX	Gripap1	MGI:1859616	OTTMUSG00000017927.2	18.63	22.11	22.76	-0.248388	-1.18788	0.000158005	0.00353498	FDR005	Down-in-SKO	-0.102624	-1.07372	0.106871	0.361535	NoSig	Down-in-SKO	-0.154855	-1.11331	0.00288696	0.0269973	FDR005	Down-in-DKO	Down-in-SKO-Down-in-SKO
ENSMUSG00000090942.1	chr18	F830016B08Rik	MGI:3588218	OTTMUSG00000073509.1	0.96	0.49	0.44	1.14088	2.20515	0.000160962	0.00359591	FDR005	Up-in-SKO	1.03406	2.04778	0.000522704	0.0124912	FDR005	Up-in-SKO	0.0959324	1.06876	0.713724	0.857228	NoSig	Up-in-DKO	Up-in-SKO-Up-in-SKO
ENSMUSG00000020527.14	chr11	Myo19	MGI:1913446	OTTMUSG00000001021.1	26.53	36.13	35.01	-0.355344	-1.27929	0.000161597	0.00359964	FDR005	Down-in-SKO	-0.30037	-1.23146	0.000956334	0.0193188	FDR005	Down-in-SKO	-0.0648351	-1.04597	0.514539	0.732866	NoSig	Down-in-DKO	Down-in-SKO-Down-in-SKO
ENSMUSG00000098112.8	chr15	Bin2	MGI:3611448	OTTMUSG00000043210.6	1.71	0.87	0.53	1.64881	3.13575	0.000161589	0.00359964	FDR005	Up-in-SKO	1.04378	2.06162	0.0107714	0.0956831	FDR025	Up-in-SKO	0.592037	1.50737	0.0221347	0.113049	FDR025	Up-in-DKO	Up-in-SKO-Up-in-SKO
ENSMUSG00000002496.10	chr17	Tsc2	MGI:102548	OTTMUSG00000069375.2	32.19	38.55	41.49	-0.315804	-1.2447	0.000162519	0.00361492	FDR005	Down-in-SKO	-0.101435	-1.07284	0.264721	0.562477	NoSig	Down-in-SKO	-0.223321	-1.16742	0.00626055	0.0475593	FDR005	Down-in-DKO	Down-in-SKO-Down-in-SKO
ENSMUSG00000020361.13	chr11	Hspa4	MGI:1342292	OTTMUSG00000000056.1	127.48	159.18	148	-0.176977	-1.13051	0.00016395	0.00363624	FDR005	Down-in-SKO	-0.173651	-1.12791	0.0173729	0.128082	FDR025	Down-in-SKO	-0.0126242	-1.00879	0.837763	0.922836	NoSig	Down-in-DKO	Down-in-SKO-Down-in-SKO
ENSMUSG00000027199.14	chr2	Gatm	MGI:1914342	OTTMUSG00000015672.1	429.17	736.99	627.87	-0.50349	-1.41764	0.000163716	0.00363624	FDR005	Down-in-SKO	-0.626632	-1.54396	3.07089e-07	3.36346e-05	FDR005	Down-in-SKO	0.11503	1.083	0.316506	0.559751	NoSig	Up-in-DKO	Down-in-SKO-Down-in-SKO
ENSMUSG00000029145.12	chr5	Eif2b4	MGI:95300	OTTMUSG00000022484.6	33.23	37.48	38.66	-0.181052	-1.13371	0.000166936	0.0036927	FDR005	Down-in-SKO	-0.0441777	-1.0311	0.442334	0.711605	NoSig	Down-in-SKO	-0.145315	-1.10597	0.00980188	0.0658303	FDR025	Down-in-DKO	Down-in-SKO-Down-in-SKO
ENSMUSG00000035842.10	chr17	Ddx11	MGI:2443590	OTTMUSG00000068788.3	1.79	1.75	1.31	0.467173	1.3824	0.000166976	0.0036927	FDR005	Up-in-SKO	0.152303	1.11134	0.24999	0.547392	NoSig	Up-in-SKO	0.306251	1.23649	0.00119551	0.0146046	FDR005	Up-in-DKO	Up-in-SKO-Up-in-SKO
ENSMUSG00000031568.16	chr8	Rwdd4a	MGI:2681000	OTTMUSG00000037696.5	44.2	57.47	53.06	-0.224157	-1.16809	0.000170299	0.00376077	FDR005	Down-in-SKO	-0.237074	-1.1786	0.000470183	0.0115044	FDR005	Down-in-SKO	0.00376312	1.00261	0.959537	0.982397	NoSig	Up-in-DKO	Down-in-SKO-Down-in-SKO
ENSMUSG00000021133.9	chr12	Susd6	MGI:2444661	OTTMUSG00000065646.1	67.55	66.07	58.59	0.241555	1.18227	0.000170804	0.00376548	FDR005	Up-in-SKO	0.160953	1.11803	0.01295	0.107323	FDR025	Up-in-SKO	0.072211	1.05133	0.219639	0.457608	NoSig	Up-in-DKO	Up-in-SKO-Up-in-SKO
ENSMUSG00000034402.3	chr12	Kcnh5	MGI:3584508	OTTMUSG00000066432.1	0.87	1.37	1.53	-0.751599	-1.68366	0.000171002	0.00376548	FDR005	Down-in-SKO	-0.460505	-1.37602	0.0475753	0.23323	FDR025	Down-in-SKO	-0.299682	-1.23087	0.0783557	0.25125	NoSig	Down-in-DKO	Down-in-SKO-Down-in-SKO
ENSMUSG00000006360.11	chr12	Crip1	MGI:88501	OTTMUSG00000052481.1	16.14	12.58	9.14	0.828994	1.77645	0.000171452	0.00376997	FDR005	Up-in-SKO	0.46033	1.37586	0.0239003	0.155741	FDR025	Up-in-SKO	0.356379	1.28021	0.0010486	0.0133081	FDR005	Up-in-DKO	Up-in-SKO-Up-in-SKO
ENSMUSG00000037992.16	chr11	Rara	MGI:97856	OTTMUSG00000006440.1	37.51	34.49	32.91	0.221435	1.16589	0.000172057	0.00377789	FDR005	Up-in-SKO	0.236412	1.17806	0.0178146	0.129783	FDR025	Up-in-SKO	-0.0237401	-1.01659	0.80576	0.907113	NoSig	Down-in-DKO	Up-in-SKO-Up-in-SKO
ENSMUSG00000032555.10	chr9	Topbp1	MGI:1920018	OTTMUSG00000048444.7	12.59	12.12	10.37	0.311189	1.24073	0.000174402	0.0038239	FDR005	Up-in-SKO	0.183004	1.13525	0.0212727	0.1447	FDR025	Up-in-SKO	0.118595	1.08568	0.0335324	0.147982	FDR025	Up-in-DKO	Up-in-SKO-Up-in-SKO
ENSMUSG00000001025.8	chr3	S100a6	MGI:1339467	OTTMUSG00000052755.1	214.52	138.03	79.85	1.41631	2.66902	0.000174975	0.00383101	FDR005	Up-in-SKO	0.729766	1.65837	0.0188113	0.134288	FDR025	Up-in-SKO	0.671253	1.59246	0.000153293	0.00301143	FDR005	Up-in-DKO	Up-in-SKO-Up-in-SKO
ENSMUSG00000068037.11	chr17	Mas1	MGI:96918	OTTMUSG00000034919.4	4.13	0.97	2.07	1.00731	2.01016	0.000175493	0.00383688	FDR005	Up-in-SKO	2.1694	4.49836	1.32306e-10	3.11132e-08	FDR005	Up-in-SKO	-1.16948	-2.2493	0.000696423	0.00984659	FDR005	Down-in-DKO	Up-in-SKO-Up-in-SKO
ENSMUSG00000033065.14	chr15	Pfkm	MGI:97548	OTTMUSG00000070903.3	71.86	114.93	99.18	-0.41022	-1.32889	0.000175803	0.00383821	FDR005	Down-in-SKO	-0.510434	-1.42448	3.80359e-05	0.00171665	FDR005	Down-in-SKO	0.0902468	1.06455	0.481056	0.708566	NoSig	Up-in-DKO	Down-in-SKO-Down-in-SKO
ENSMUSG00000024479.3	chr15	Mal2	MGI:2146021	OTTMUSG00000070418.1	76.12	90.64	56.28	0.479414	1.39418	0.000176919	0.00385708	FDR005	Up-in-SKO	-0.115642	-1.08346	0.507125	0.756055	NoSig	Down-in-SKO	0.585016	1.50006	0.000473076	0.00729504	FDR005	Up-in-DKO	Up-in-SKO-Down-in-SKO
ENSMUSG00000022415.12	chr15	Syngr1	MGI:1328323	OTTMUSG00000016389.5	15.45	21.29	18.56	-0.224404	-1.16829	0.000179123	0.00389961	FDR005	Down-in-SKO	-0.338173	-1.26415	5.46875e-06	0.000349803	FDR005	Down-in-SKO	0.104917	1.07543	0.177593	0.406918	NoSig	Up-in-DKO	Down-in-SKO-Down-in-SKO
ENSMUSG00000040097.16	chr17	Flywch1	MGI:2442638	OTTMUSG00000069505.2	34.39	40.89	43.06	-0.283894	-1.21748	0.00018071	0.0039286	FDR005	Down-in-SKO	-0.111254	-1.08017	0.0748243	0.298681	NoSig	Down-in-SKO	-0.18158	-1.13413	0.00273823	0.0260327	FDR005	Down-in-DKO	Down-in-SKO-Down-in-SKO
ENSMUSG00000028766.10	chr4	Alpl	MGI:87983	OTTMUSG00000009805.9	70.19	92.76	109.38	-0.572041	-1.48663	0.000181075	0.00393097	FDR005	Down-in-SKO	-0.247081	-1.1868	0.0898668	0.330663	NoSig	Down-in-SKO	-0.333362	-1.25995	0.00416217	0.0350855	FDR005	Down-in-DKO	Down-in-SKO-Down-in-SKO
ENSMUSG00000031506.11	chr1	Ptpn7	MGI:2156893	OTTMUSG00000049797.1	0.64	0.27	0.16	1.91285	3.76552	0.000181947	0.00394431	FDR005	Up-in-SKO	0.2319	1.17438	0.46757	0.729301	NoSig	Up-in-SKO	0.6018	1.51761	0.0558267	0.203354	FDR025	Up-in-DKO	Up-in-SKO-Up-in-SKO
ENSMUSG00000029366.10	chr5	Dck	MGI:102726	OTTMUSG00000025239.2	6.91	6.38	4.85	0.526254	1.44018	0.000184577	0.00398447	FDR005	Up-in-SKO	0.232717	1.17505	0.0923015	0.335605	NoSig	Up-in-SKO	0.283433	1.21709	0.00250112	0.0245521	FDR005	Up-in-DKO	Up-in-SKO-Up-in-SKO
ENSMUSG00000030170.14	chr6	Wnt5b	MGI:98959	OTTMUSG00000027047.2	3.66	3.64	6.09	-0.682941	-1.60541	0.00018419	0.00398447	FDR005	Down-in-SKO	0.148704	1.10857	0.227077	0.522032	NoSig	Up-in-SKO	-0.838636	-1.78836	3.71011e-08	2.98133e-06	FDR005	Down-in-DKO	Down-in-SKO-Up-in-SKO
ENSMUSG00000039985.14	chr6	Sinhcaf	MGI:1929091	OTTMUSG00000024045.4	12.34	14.14	9.95	0.339496	1.26531	0.000184417	0.00398447	FDR005	Up-in-SKO	-0.0752809	-1.05357	0.425253	0.697673	NoSig	Down-in-SKO	0.404842	1.32394	5.89009e-07	3.12287e-05	FDR005	Up-in-DKO	Up-in-SKO-Down-in-SKO
ENSMUSG00000021782.14	chr14	Dlg5	MGI:1918478	OTTMUSG00000036719.1	33.78	39.22	42.27	-0.281631	-1.21557	0.000187305	0.00403179	FDR005	Down-in-SKO	-0.064718	-1.04588	0.486407	0.74224	NoSig	Down-in-SKO	-0.226831	-1.17026	0.0151116	0.0880969	FDR025	Down-in-DKO	Down-in-SKO-Down-in-SKO
ENSMUSG00000050635.1	chr3	Sprr2f	MGI:1330349	OTTMUSG00000051835.1	1.94	0.82	0.11	4.09838	17.1291	0.000187556	0.00403179	FDR005	Up-in-SKO	1.2204	2.33011	0.176405	0.46344	NoSig	Up-in-SKO	2.85363	7.22817	5.91697e-05	0.00141221	FDR005	Up-in-DKO	Up-in-SKO-Up-in-SKO
ENSMUSG00000053093.16	chr14	Myh7	MGI:2155600	OTTMUSG00000016385.5	0.02	0.03	0.06	-1.52902	-2.8859	0.000187301	0.00403179	FDR005	Down-in-SKO	-0.472956	-1.38795	0.330459	0.623524	NoSig	Down-in-SKO	-1.05474	-2.07735	0.000685316	0.00974124	FDR005	Down-in-DKO	Down-in-SKO-Down-in-SKO
ENSMUSG00000015127.14	chr17	Unkl	MGI:1921404	OTTMUSG00000035060.3	6.88	7.97	9.21	-0.396148	-1.31599	0.000190633	0.00409222	FDR005	Down-in-SKO	-0.0995249	-1.07142	0.373517	0.659251	NoSig	Down-in-SKO	-0.304703	-1.23516	0.00377459	0.0327863	FDR005	Down-in-DKO	Down-in-SKO-Down-in-SKO
ENSMUSG00000036834.16	chr3	Plch1	MGI:2683547	OTTMUSG00000030810.5	3.91	4.02	2.62	0.608155	1.52431	0.000193201	0.00414155	FDR005	Up-in-SKO	0.105597	1.07594	0.556808	0.787396	NoSig	Up-in-SKO	0.490803	1.40523	0.000616374	0.00895225	FDR005	Up-in-DKO	Up-in-SKO-Up-in-SKO
ENSMUSG00000013584.5	chr9	Aldh1a2	MGI:107928	OTTMUSG00000021057.1	10.1	6.81	3.63	1.47948	2.78848	0.000193689	0.00414624	FDR005	Up-in-SKO	0.632401	1.55014	0.0925926	0.336151	NoSig	Up-in-SKO	0.830719	1.77857	0.000475898	0.00732444	FDR005	Up-in-DKO	Up-in-SKO-Up-in-SKO
ENSMUSG00000021670.14	chr13	Hmgcr	MGI:96159	OTTMUSG00000035511.2	43.85	24.14	28.63	0.667886	1.58874	0.000196226	0.0041947	FDR005	Up-in-SKO	0.949861	1.93169	0.000859732	0.017901	FDR005	Up-in-SKO	-0.289749	-1.22243	0.243926	0.484292	NoSig	Down-in-DKO	Up-in-SKO-Up-in-SKO
ENSMUSG00000029512.11	chr5	Ulk1	MGI:1270126	OTTMUSG00000054223.1	44.36	54.1	53.58	-0.236467	-1.1781	0.000197007	0.00420555	FDR005	Down-in-SKO	-0.150544	-1.10999	0.000848925	0.017699	FDR005	Down-in-SKO	-0.0947563	-1.06789	0.117921	0.319065	NoSig	Down-in-DKO	Down-in-SKO-Down-in-SKO
ENSMUSG00000057363.12	chr1	Uxs1	MGI:1915133	OTTMUSG00000030350.4	29.09	25.29	23.82	0.323396	1.25127	0.000198991	0.00424202	FDR005	Up-in-SKO	0.312662	1.242	0.017941	0.130407	FDR025	Up-in-SKO	0.00220796	1.00153	0.985715	0.993283	NoSig	Up-in-DKO	Up-in-SKO-Up-in-SKO
ENSMUSG00000024044.19	chr17	Epb41l3	MGI:103008	OTTMUSG00000060066.7	9.62	12.51	14.34	-0.52772	-1.44165	0.000200176	0.00426137	FDR005	Down-in-SKO	-0.215671	-1.16124	0.076786	0.302658	NoSig	Down-in-SKO	-0.32109	-1.24927	0.0141484	0.0840756	FDR025	Down-in-DKO	Down-in-SKO-Down-in-SKO
ENSMUSG00000002835.9	chr17	Chaf1a	MGI:1351331	OTTMUSG00000072338.1	2.75	2.28	1.78	0.660337	1.58045	0.000202315	0.00429952	FDR005	Up-in-SKO	0.389097	1.30957	0.0133946	0.10963	FDR025	Up-in-SKO	0.26065	1.19802	0.033687	0.148481	FDR025	Up-in-DKO	Up-in-SKO-Up-in-SKO
ENSMUSG00000116953.1	chr17	9030025P20Rik	MGI:3583895	OTTMUSG00000071944.1	3.39	3.65	2.59	0.432856	1.3499	0.000202528	0.00429952	FDR005	Up-in-SKO	0.0392211	1.02756	0.713022	0.871708	NoSig	Up-in-SKO	0.387787	1.30838	1.4603e-07	9.57033e-06	FDR005	Up-in-DKO	Up-in-SKO-Up-in-SKO
ENSMUSG00000026628.13	chr1	Atf3	MGI:109384	OTTMUSG00000021405.2	9.85	14.96	5.18	0.954184	1.93748	0.00020731	0.00439063	FDR005	Up-in-SKO	0.339744	1.26553	0.147653	0.423898	NoSig	Up-in-SKO	0.550625	1.46472	0.018363	0.0997974	FDR025	Up-in-DKO	Up-in-SKO-Up-in-SKO
ENSMUSG00000032087.11	chr9	Dscaml1	MGI:2150309	OTTMUSG00000063511.3	1.68	1.7	0.55	1.60675	3.04565	0.000207391	0.00439063	FDR005	Up-in-SKO	0.0468039	1.03297	0.904573	0.961413	NoSig	Up-in-SKO	1.54812	2.92437	8.87608e-09	8.98338e-07	FDR005	Up-in-DKO	Up-in-SKO-Up-in-SKO
ENSMUSG00000040372.2	chr4	Gpr63	MGI:2135884	OTTMUSG00000004831.1	3.23	3.62	2.48	0.423165	1.34087	0.0002089	0.00441649	FDR005	Up-in-SKO	-0.0264032	-1.01847	0.809402	0.920609	NoSig	Down-in-SKO	0.440524	1.3571	2.44248e-05	0.000702476	FDR005	Up-in-DKO	Up-in-SKO-Down-in-SKO
ENSMUSG00000037795.14	chr5	N4bp2	MGI:2684414	OTTMUSG00000022204.5	8.97	10.76	11.27	-0.287231	-1.2203	0.000210904	0.00445275	FDR005	Down-in-SKO	-0.11215	-1.08084	0.196943	0.489251	NoSig	Down-in-SKO	-0.18384	-1.1359	0.00912488	0.0624908	FDR025	Down-in-DKO	Down-in-SKO-Down-in-SKO
ENSMUSG00000022514.14	chr16	Il1rap	MGI:104975	OTTMUSG00000036972.3	1.72	1.68	1.35	0.383353	1.30437	0.000213817	0.00450806	FDR005	Up-in-SKO	0.178943	1.13205	0.00372261	0.0488336	FDR005	Up-in-SKO	0.195421	1.14506	0.0251616	0.123574	FDR025	Up-in-DKO	Up-in-SKO-Up-in-SKO
ENSMUSG00000019853.6	chr10	Hebp2	MGI:1860084	OTTMUSG00000063643.1	5.61	6.9	4.41	0.38529	1.30612	0.000214351	0.00451192	FDR005	Up-in-SKO	-0.169989	-1.12505	0.112676	0.371811	NoSig	Down-in-SKO	0.54609	1.46012	2.42407e-06	0.000106201	FDR005	Up-in-DKO	Up-in-SKO-Down-in-SKO
ENSMUSG00000057497.8	chr6	Fam136a	MGI:1913738	OTTMUSG00000056432.1	33.85	39.52	43.92	-0.347875	-1.27268	0.000214588	0.00451192	FDR005	Down-in-SKO	-0.0986764	-1.07079	0.246208	0.5435	NoSig	Down-in-SKO	-0.257523	-1.19542	0.000768234	0.0106178	FDR005	Down-in-DKO	Down-in-SKO-Down-in-SKO
ENSMUSG00000032586.9	chr9	Traip	MGI:1096377	OTTMUSG00000050792.4	0.56	0.44	0.3	0.930438	1.90585	0.000215364	0.00451589	FDR005	Up-in-SKO	0.480215	1.39495	0.0285361	0.175036	FDR025	Up-in-SKO	0.439258	1.35591	0.0167259	0.0944768	FDR025	Up-in-DKO	Up-in-SKO-Up-in-SKO
ENSMUSG00000054008.9	chr18	Ndst1	MGI:104719	OTTMUSG00000073578.1	124.97	150.68	146.22	-0.185317	-1.13707	0.000215094	0.00451589	FDR005	Down-in-SKO	-0.13614	-1.09896	0.0223466	0.14926	FDR025	Down-in-SKO	-0.0578906	-1.04094	0.306004	0.549439	NoSig	Down-in-DKO	Down-in-SKO-Down-in-SKO
ENSMUSG00000037548.15	chr17	H2-DMb2	MGI:95923	OTTMUSG00000037091.5	3.69	1.7	1.3	1.46966	2.76956	0.000216791	0.00453962	FDR005	Up-in-SKO	1.18005	2.26585	0.000164351	0.00544127	FDR005	Up-in-SKO	0.279522	1.21379	0.367777	0.608433	NoSig	Up-in-DKO	Up-in-SKO-Up-in-SKO
ENSMUSG00000026604.17	chr1	Ptpn14	MGI:102467	OTTMUSG00000022087.6	44.03	41.7	28.56	0.660901	1.58107	0.000217997	0.00455866	FDR005	Up-in-SKO	0.232157	1.17459	0.22927	0.524329	NoSig	Up-in-SKO	0.416431	1.33462	0.0132202	0.0806151	FDR025	Up-in-DKO	Up-in-SKO-Up-in-SKO
ENSMUSG00000020464.15	chr11	Pnpt1	MGI:1918951	OTTMUSG00000005318.1	21.77	29	25.68	-0.20308	-1.15115	0.000218416	0.00456122	FDR005	Down-in-SKO	-0.266098	-1.20255	0.00179573	0.0295428	FDR005	Down-in-SKO	0.0539222	1.03808	0.492164	0.71645	NoSig	Up-in-DKO	Down-in-SKO-Down-in-SKO
ENSMUSG00000000409.14	chr4	Lck	MGI:96756	OTTMUSG00000009667.8	2.52	1.17	0.91	1.44513	2.72287	0.00022091	0.00460704	FDR005	Up-in-SKO	1.1735	2.25559	0.00123132	0.0229558	FDR005	Up-in-SKO	0.256658	1.19471	0.167264	0.392361	NoSig	Up-in-DKO	Up-in-SKO-Up-in-SKO
ENSMUSG00000045374.18	chr11	Wdr81	MGI:2681828	OTTMUSG00000006200.5	31.44	33.97	44.24	-0.459562	-1.37512	0.000221314	0.00460921	FDR005	Down-in-SKO	0.0371984	1.02612	0.761899	0.897762	NoSig	Up-in-SKO	-0.504896	-1.41902	8.3291e-05	0.00182453	FDR005	Down-in-DKO	Down-in-SKO-Up-in-SKO
ENSMUSG00000074375.3	chr7	Sult2a3	MGI:3645873	OTTMUSG00000021845.2	0.2	1.13	1	-2.25913	-4.78701	0.000223424	0.00464685	FDR005	Down-in-SKO	-2.37203	-5.17668	9.05093e-07	8.04075e-05	FDR005	Down-in-SKO	0.102053	1.0733	0.796295	0.902513	NoSig	Up-in-DKO	Down-in-SKO-Down-in-SKO
ENSMUSG00000051236.13	chr10	Msrb3	MGI:2443538	OTTMUSG00000027726.3	9.68	8.17	5.17	0.925729	1.89964	0.000225239	0.00467827	FDR005	Up-in-SKO	0.344122	1.26938	0.0936433	0.337649	NoSig	Up-in-SKO	0.569524	1.48403	0.000526357	0.00795555	FDR005	Up-in-DKO	Up-in-SKO-Up-in-SKO
ENSMUSG00000046550.8	chrX	Spin2c	MGI:3605548	OTTMUSG00000019374.3	2.83	2.68	2.07	0.476331	1.3912	0.000227374	0.00471624	FDR005	Up-in-SKO	0.194571	1.14438	0.178254	0.465608	NoSig	Up-in-SKO	0.273733	1.20893	0.0390905	0.162828	FDR025	Up-in-DKO	Up-in-SKO-Up-in-SKO
ENSMUSG00000031328.16	chrX	Flna	MGI:95556	OTTMUSG00000016503.8	162.8	101.12	57.61	1.51293	2.8539	0.000228832	0.00474009	FDR005	Up-in-SKO	0.76148	1.69523	0.0102876	0.0932751	FDR025	Up-in-SKO	0.737016	1.66672	4.80707e-05	0.00119468	FDR005	Up-in-DKO	Up-in-SKO-Up-in-SKO
ENSMUSG00000000561.14	chr3	Wdr77	MGI:1917715	OTTMUSG00000027092.4	10.7	11	8.4	0.379441	1.30084	0.000231537	0.00477681	FDR005	Up-in-SKO	0.0914844	1.06547	0.366194	0.65428	NoSig	Up-in-SKO	0.279414	1.2137	0.000706539	0.00990687	FDR005	Up-in-DKO	Up-in-SKO-Up-in-SKO
ENSMUSG00000014856.12	chr8	Tmem208	MGI:1913570	OTTMUSG00000022553.2	54.8	44.13	43.85	0.352917	1.27714	0.000230921	0.00477681	FDR005	Up-in-SKO	0.426347	1.34383	0.00108112	0.0211612	FDR005	Up-in-SKO	-0.0814406	-1.05807	0.516777	0.734689	NoSig	Down-in-DKO	Up-in-SKO-Up-in-SKO
ENSMUSG00000049555.10	chr9	Tmie	MGI:2159400	OTTMUSG00000021713.3	24.07	24.39	18.78	0.399095	1.31868	0.000231459	0.00477681	FDR005	Up-in-SKO	0.109659	1.07897	0.227355	0.522211	NoSig	Up-in-SKO	0.280366	1.2145	0.00335474	0.0299362	FDR005	Up-in-DKO	Up-in-SKO-Up-in-SKO
ENSMUSG00000034748.16	chr10	Sirt6	MGI:1354161	OTTMUSG00000030471.4	9.89	9.27	7.91	0.351885	1.27623	0.000233617	0.00481327	FDR005	Up-in-SKO	0.218034	1.16315	0.00109551	0.0213638	FDR005	Up-in-SKO	0.12418	1.08989	0.104744	0.299214	NoSig	Up-in-DKO	Up-in-SKO-Up-in-SKO
ENSMUSG00000020492.11	chr11	Ska2	MGI:1913390	OTTMUSG00000001218.2	8.57	9.43	6.52	0.424386	1.342	0.000236505	0.00486624	FDR005	Up-in-SKO	-0.0167516	-1.01168	0.879601	0.951157	NoSig	Down-in-SKO	0.431211	1.34837	9.30259e-06	0.000319622	FDR005	Up-in-DKO	Up-in-SKO-Down-in-SKO
ENSMUSG00000023947.8	chr17	Nfkbie	MGI:1194908	OTTMUSG00000072141.1	10.63	8.95	7	0.61277	1.52919	0.00023727	0.00487546	FDR005	Up-in-SKO	0.34859	1.27332	0.0185356	0.133155	FDR025	Up-in-SKO	0.252313	1.19112	0.000500533	0.00766126	FDR005	Up-in-DKO	Up-in-SKO-Up-in-SKO
ENSMUSG00000023906.3	chr17	Cldn6	MGI:1859284	OTTMUSG00000033036.2	1.74	1.8	1.02	0.794802	1.73484	0.000238826	0.00490088	FDR005	Up-in-SKO	0.045323	1.03191	0.840963	0.935307	NoSig	Up-in-SKO	0.740282	1.6705	8.13765e-05	0.00179736	FDR005	Up-in-DKO	Up-in-SKO-Up-in-SKO
ENSMUSG00000031731.16	chr8	Ap1g1	MGI:101919	OTTMUSG00000037661.2	64.37	79.99	75.43	-0.188611	-1.13967	0.000240069	0.00491354	FDR005	Down-in-SKO	-0.162712	-1.11939	0.0316088	0.185966	FDR025	Down-in-SKO	-0.0348626	-1.02446	0.575593	0.7743	NoSig	Down-in-DKO	Down-in-SKO-Down-in-SKO
ENSMUSG00000049858.8	chr10	Suox	MGI:2446117	OTTMUSG00000065014.1	78.64	106.84	106.97	-0.401569	-1.32094	0.000240082	0.00491354	FDR005	Down-in-SKO	-0.287396	-1.22044	0.0011631	0.0221681	FDR005	Down-in-SKO	-0.122525	-1.08864	0.219587	0.457572	NoSig	Down-in-DKO	Down-in-SKO-Down-in-SKO
ENSMUSG00000027439.9	chr2	Gzf1	MGI:1921783	OTTMUSG00000015714.3	33.41	43.51	40.33	-0.227209	-1.17057	0.000243868	0.00498438	FDR005	Down-in-SKO	-0.221978	-1.16633	0.0395989	0.210935	FDR025	Down-in-SKO	-0.0144501	-1.01007	0.883946	0.945623	NoSig	Down-in-DKO	Down-in-SKO-Down-in-SKO
ENSMUSG00000040952.16	chr7	Rps19	MGI:1333780	OTTMUSG00000022935.4	162.55	141.71	129.48	0.350268	1.2748	0.00024455	0.00499167	FDR005	Up-in-SKO	0.299047	1.23033	0.0294454	0.178193	FDR025	Up-in-SKO	0.0430522	1.03029	0.74981	0.876734	NoSig	Up-in-DKO	Up-in-SKO-Up-in-SKO
ENSMUSG00000020080.8	chr10	Hkdc1	MGI:2384910	OTTMUSG00000024651.2	2.32	2.09	1.49	0.661166	1.58136	0.000246764	0.00502352	FDR005	Up-in-SKO	0.274615	1.20967	0.155638	0.436896	NoSig	Up-in-SKO	0.377379	1.29898	0.0111079	0.0715371	FDR025	Up-in-DKO	Up-in-SKO-Up-in-SKO
ENSMUSG00000022894.6	chr16	Adamts5	MGI:1346321	OTTMUSG00000071713.1	7.5	6.13	4.23	0.861545	1.81698	0.000246529	0.00502352	FDR005	Up-in-SKO	0.396041	1.31589	0.0616564	0.269164	NoSig	Up-in-SKO	0.455235	1.37101	0.0245396	0.121614	FDR025	Up-in-DKO	Up-in-SKO-Up-in-SKO
ENSMUSG00000018654.17	chr11	Ikzf1	MGI:1342540	OTTMUSG00000005161.2	3.62	1.8	1.83	0.973275	1.96329	0.000249961	0.00508189	FDR005	Up-in-SKO	1.07827	2.1115	0.000343913	0.00934107	FDR005	Up-in-SKO	-0.113438	-1.0818	0.667879	0.830098	NoSig	Down-in-DKO	Up-in-SKO-Up-in-SKO
ENSMUSG00000025956.10	chr1	Mettl21a	MGI:1914349	OTTMUSG00000026623.1	6.95	7.24	5.92	0.26999	1.2058	0.000250865	0.00509352	FDR005	Up-in-SKO	0.0681029	1.04834	0.448816	0.715898	NoSig	Up-in-SKO	0.192706	1.14291	0.0290081	0.13522	FDR025	Up-in-DKO	Up-in-SKO-Up-in-SKO
ENSMUSG00000009013.5	chr5	Dynll1	MGI:1861457	OTTMUSG00000014648.2	82.02	70.51	59.57	0.480249	1.39498	0.000254928	0.00516213	FDR005	Up-in-SKO	0.314175	1.2433	0.039327	0.210187	FDR025	Up-in-SKO	0.156479	1.11456	0.206088	0.441349	NoSig	Up-in-DKO	Up-in-SKO-Up-in-SKO
ENSMUSG00000026475.7	chr1	Rgs16	MGI:108407	OTTMUSG00000020889.1	1.57	1.19	0.37	2.04592	4.12937	0.000255438	0.00516213	FDR005	Up-in-SKO	0.385002	1.30586	0.526329	0.767791	NoSig	Up-in-SKO	1.64365	3.12456	0.00020164	0.00371905	FDR005	Up-in-DKO	Up-in-SKO-Up-in-SKO
ENSMUSG00000029521.7	chr5	Chek2	MGI:1355321	OTTMUSG00000054224.2	8.78	8.44	7.34	0.288557	1.22142	0.000255587	0.00516213	FDR005	Up-in-SKO	0.179806	1.13273	0.00611533	0.0663494	FDR025	Up-in-SKO	0.0992842	1.07124	0.066014	0.225369	FDR025	Up-in-DKO	Up-in-SKO-Up-in-SKO
ENSMUSG00000069814.6	chr11	Ccdc92b	MGI:3588240	OTTMUSG00000006181.1	0.22	0.32	0.38	-0.757119	-1.69011	0.000255391	0.00516213	FDR005	Down-in-SKO	-0.407121	-1.32604	0.0712975	0.291429	NoSig	Down-in-SKO	-0.358951	-1.28249	0.0704519	0.235394	FDR025	Down-in-DKO	Down-in-SKO-Down-in-SKO
ENSMUSG00000027122.15	chr2	Arl14ep	MGI:1926020	OTTMUSG00000015044.1	15.06	16.52	13.08	0.237755	1.17916	0.000256341	0.00517056	FDR005	Up-in-SKO	0.000456818	1.00032	0.992831	0.996759	NoSig	Up-in-SKO	0.228774	1.17184	0.000136372	0.00273616	FDR005	Up-in-DKO	Up-in-SKO-Up-in-SKO
ENSMUSG00000001520.12	chr6	Nrip2	MGI:1891884	OTTMUSG00000026982.4	2.4	2.13	1.62	0.588467	1.50365	0.000257175	0.00517382	FDR005	Up-in-SKO	0.305459	1.23581	0.0620078	0.270279	NoSig	Up-in-SKO	0.271918	1.20741	0.0335213	0.147982	FDR025	Up-in-DKO	Up-in-SKO-Up-in-SKO
ENSMUSG00000035681.7	chr10	Kcnc2	MGI:96668	OTTMUSG00000064209.1	0.43	0.67	0.74	-0.713638	-1.63993	0.000257176	0.00517382	FDR005	Down-in-SKO	-0.484555	-1.39915	0.00465005	0.0558263	FDR025	Down-in-SKO	-0.239227	-1.18036	0.173867	0.401589	NoSig	Down-in-DKO	Down-in-SKO-Down-in-SKO
ENSMUSG00000025044.16	chr8	Msr1	MGI:98257	OTTMUSG00000061057.1	0.36	0.12	0.08	2.10144	4.29137	0.000257716	0.00517789	FDR005	Up-in-SKO	1.70496	3.26021	0.00176568	0.0292287	FDR005	Up-in-SKO	0.387063	1.30773	0.26827	0.510257	NoSig	Up-in-DKO	Up-in-SKO-Up-in-SKO
ENSMUSG00000034785.14	chr4	Dio1	MGI:94896	OTTMUSG00000008706.5	56.91	84.35	86.06	-0.549141	-1.46321	0.000259945	0.00521586	FDR005	Down-in-SKO	-0.424324	-1.34194	0.00042127	0.0107785	FDR005	Down-in-SKO	-0.132587	-1.09626	0.273688	0.516345	NoSig	Down-in-DKO	Down-in-SKO-Down-in-SKO
ENSMUSG00000028125.14	chr3	Abca4	MGI:109424	OTTMUSG00000029911.4	1.87	2.5	3.02	-0.617212	-1.53391	0.000263871	0.00528774	FDR005	Down-in-SKO	-0.233603	-1.17577	0.21909	0.513554	NoSig	Down-in-SKO	-0.391488	-1.31175	0.00588026	0.0455136	FDR005	Down-in-DKO	Down-in-SKO-Down-in-SKO
ENSMUSG00000037747.9	chr10	Phyhipl	MGI:1918161	OTTMUSG00000034155.3	16.32	17.69	14.13	0.247039	1.18677	0.000264244	0.00528833	FDR005	Up-in-SKO	0.0280307	1.01962	0.721489	0.876381	NoSig	Up-in-SKO	0.210312	1.15694	0.00103897	0.0132489	FDR005	Up-in-DKO	Up-in-SKO-Up-in-SKO
ENSMUSG00000025575.14	chr11	Cant1	MGI:1923275	OTTMUSG00000003887.3	53.56	49.1	45.72	0.257738	1.1956	0.000267187	0.00534026	FDR005	Up-in-SKO	0.242581	1.18311	0.00640955	0.0685718	FDR025	Up-in-SKO	0.00657898	1.00457	0.943843	0.975158	NoSig	Up-in-DKO	Up-in-SKO-Up-in-SKO
ENSMUSG00000025889.13	chr6	Snca	MGI:1277151	OTTMUSG00000057624.2	4.45	4.42	2.45	0.881269	1.842	0.00027116	0.00541264	FDR005	Up-in-SKO	0.120184	1.08687	0.553127	0.785459	NoSig	Up-in-SKO	0.748315	1.67983	3.80886e-06	0.000153419	FDR005	Up-in-DKO	Up-in-SKO-Up-in-SKO
ENSMUSG00000032440.13	chr9	Tgfbr2	MGI:98729	OTTMUSG00000062871.1	37.98	35.55	27.16	0.503898	1.41804	0.000275194	0.00548602	FDR005	Up-in-SKO	0.208822	1.15574	0.078431	0.306049	NoSig	Up-in-SKO	0.28471	1.21816	0.000936153	0.0122705	FDR005	Up-in-DKO	Up-in-SKO-Up-in-SKO
ENSMUSG00000018672.15	chr11	Copz2	MGI:1929008	OTTMUSG00000001637.5	31	45.16	40.28	-0.349079	-1.27375	0.000275938	0.00549373	FDR005	Down-in-SKO	-0.426093	-1.34359	0.000340915	0.00928716	FDR005	Down-in-SKO	0.0670559	1.04758	0.468666	0.697921	NoSig	Up-in-DKO	Down-in-SKO-Down-in-SKO
ENSMUSG00000019864.14	chr10	Rtn4ip1	MGI:2178759	OTTMUSG00000023044.3	53.79	64.95	63.74	-0.206675	-1.15403	0.000278791	0.00554337	FDR005	Down-in-SKO	-0.137418	-1.09993	0.0174056	0.128264	FDR025	Down-in-SKO	-0.0776426	-1.05529	0.0913603	0.276634	NoSig	Down-in-DKO	Down-in-SKO-Down-in-SKO
ENSMUSG00000046718.8	chr8	Bst2	MGI:1916800	OTTMUSG00000062160.1	31.28	21.51	13.57	1.18973	2.2811	0.000280795	0.00557599	FDR005	Up-in-SKO	0.592181	1.50752	0.052757	0.246102	FDR025	Up-in-SKO	0.583405	1.49838	3.78527e-05	0.000987444	FDR005	Up-in-DKO	Up-in-SKO-Up-in-SKO
ENSMUSG00000032908.9	chr1	Sgpp2	MGI:3589109	OTTMUSG00000047786.1	28.45	31.61	22.1	0.426825	1.34427	0.000283171	0.00561591	FDR005	Up-in-SKO	0.00409932	1.00285	0.973359	0.988852	NoSig	Up-in-SKO	0.413507	1.33192	0.00106359	0.0134408	FDR005	Up-in-DKO	Up-in-SKO-Up-in-SKO
ENSMUSG00000000782.16	chr11	Tcf7	MGI:98507	OTTMUSG00000005622.2	2.31	1.59	1.06	1.11227	2.16186	0.000286051	0.00565843	FDR005	Up-in-SKO	0.613636	1.53011	0.0212738	0.1447	FDR025	Up-in-SKO	0.482389	1.39706	0.000338346	0.00565951	FDR005	Up-in-DKO	Up-in-SKO-Up-in-SKO
ENSMUSG00000037868.15	chr10	Egr2	MGI:95296	OTTMUSG00000033571.3	0.12	0.21	0.03	1.97719	3.93725	0.000285685	0.00565843	FDR005	Up-in-SKO	0.697044	1.62118	0.179332	0.467509	NoSig	Up-in-SKO	1.15686	2.22971	0.0485726	0.186354	FDR025	Up-in-DKO	Up-in-SKO-Up-in-SKO
ENSMUSG00000010064.15	chr9	Slc38a3	MGI:1923507	OTTMUSG00000050784.4	12.96	31.81	20.78	-0.649688	-1.56883	0.000288748	0.00570444	FDR005	Down-in-SKO	-1.17693	-2.26094	8.2831e-12	2.36527e-09	FDR005	Down-in-SKO	0.51946	1.43342	0.000240788	0.00428779	FDR005	Up-in-DKO	Down-in-SKO-Down-in-SKO
ENSMUSG00000041801.5	chr1	Phlda3	MGI:1351485	OTTMUSG00000022104.1	34.35	36.55	18.74	0.888211	1.85088	0.000290523	0.00573215	FDR005	Up-in-SKO	0.0071098	1.00494	0.973271	0.988852	NoSig	Up-in-SKO	0.869149	1.82658	4.82698e-08	3.80238e-06	FDR005	Up-in-DKO	Up-in-SKO-Up-in-SKO
ENSMUSG00000021228.15	chr12	Acot3	MGI:2159619	OTTMUSG00000027601.3	10.11	18.21	13.69	-0.38814	-1.30871	0.000292253	0.00574416	FDR005	Down-in-SKO	-0.66915	-1.59014	0.000398917	0.0103725	FDR005	Down-in-SKO	0.271393	1.20697	0.119588	0.32183	NoSig	Up-in-DKO	Down-in-SKO-Down-in-SKO
ENSMUSG00000028860.13	chr4	Sytl1	MGI:1933365	OTTMUSG00000010476.2	2	4.66	3.52	-0.78278	-1.72044	0.000292006	0.00574416	FDR005	Down-in-SKO	-1.08319	-2.11872	5.966e-14	2.44621e-11	FDR005	Down-in-SKO	0.291309	1.22375	0.10385	0.298076	NoSig	Up-in-DKO	Down-in-SKO-Down-in-SKO
ENSMUSG00000034636.9	chr4	Zyg11b	MGI:2685277	OTTMUSG00000008234.2	33.26	43.46	40.46	-0.237	-1.17854	0.000291635	0.00574416	FDR005	Down-in-SKO	-0.230681	-1.17339	0.0113461	0.0991941	FDR025	Down-in-SKO	-0.0152232	-1.01061	0.853279	0.931143	NoSig	Down-in-DKO	Down-in-SKO-Down-in-SKO
ENSMUSG00000024180.14	chr17	Tmem8	MGI:1926283	OTTMUSG00000021355.5	98.59	115.35	144.02	-0.51282	-1.42684	0.000293929	0.00576972	FDR005	Down-in-SKO	-0.108821	-1.07835	0.476907	0.73495	NoSig	Down-in-SKO	-0.41077	-1.3294	0.00582169	0.0451916	FDR005	Down-in-DKO	Down-in-SKO-Down-in-SKO
ENSMUSG00000022364.14	chr15	Tbc1d31	MGI:2684931	OTTMUSG00000034888.1	3.45	3.86	2.82	0.328275	1.25551	0.000296074	0.00580441	FDR005	Up-in-SKO	-0.0122286	-1.00851	0.912205	0.964125	NoSig	Down-in-SKO	0.330986	1.25787	0.000341025	0.00569046	FDR005	Up-in-DKO	Up-in-SKO-Down-in-SKO
ENSMUSG00000079108.6	chr12	Srp54c	MGI:3714359	OTTMUSG00000065743.1	15.93	15.63	13.76	0.251665	1.19058	0.000297838	0.00583155	FDR005	Up-in-SKO	0.166033	1.12197	0.00291172	0.0410956	FDR005	Up-in-SKO	0.0768227	1.05469	0.165303	0.389416	NoSig	Up-in-DKO	Up-in-SKO-Up-in-SKO
ENSMUSG00000021928.9	chr14	Ebpl	MGI:1915427	OTTMUSG00000069082.1	1.04	1.27	1.42	-0.425588	-1.34312	0.000298557	0.00583249	FDR005	Down-in-SKO	-0.179707	-1.13265	0.206886	0.500548	NoSig	Down-in-SKO	-0.254565	-1.19298	0.0670338	0.227732	FDR025	Down-in-DKO	Down-in-SKO-Down-in-SKO
ENSMUSG00000032396.17	chr9	Dis3l	MGI:2143272	OTTMUSG00000031812.2	33.04	40.9	38.86	-0.195671	-1.14526	0.000298645	0.00583249	FDR005	Down-in-SKO	-0.172622	-1.12711	0.00171828	0.0286518	FDR005	Down-in-SKO	-0.0317085	-1.02222	0.481273	0.708619	NoSig	Down-in-DKO	Down-in-SKO-Down-in-SKO
ENSMUSG00000019210.10	chr6	Atp6v1e1	MGI:894326	OTTMUSG00000056828.2	178.42	227.15	216.31	-0.237027	-1.17856	0.000305184	0.00593534	FDR005	Down-in-SKO	-0.204743	-1.15248	0.00123514	0.0229932	FDR005	Down-in-SKO	-0.0408088	-1.02869	0.370993	0.611477	NoSig	Down-in-DKO	Down-in-SKO-Down-in-SKO
ENSMUSG00000056648.5	chr11	Hoxb8	MGI:96189	OTTMUSG00000001990.3	30.62	39.89	39.1	-0.312352	-1.24173	0.000304885	0.00593534	FDR005	Down-in-SKO	-0.249113	-1.18848	0.000303779	0.00858257	FDR005	Down-in-SKO	-0.0719481	-1.05114	0.425991	0.662674	NoSig	Down-in-DKO	Down-in-SKO-Down-in-SKO
ENSMUSG00000056665.2	chr15	Them6	MGI:1925301	OTTMUSG00000045255.4	28.05	25.41	20.01	0.515935	1.42992	0.000304406	0.00593534	FDR005	Up-in-SKO	0.261017	1.19832	0.042895	0.220274	FDR025	Up-in-SKO	0.244245	1.18447	0.0319251	0.143524	FDR025	Up-in-DKO	Up-in-SKO-Up-in-SKO
ENSMUSG00000060459.14	chr16	Kng2	MGI:3027157	OTTMUSG00000028303.3	170.24	224.13	227.36	-0.364443	-1.28738	0.000305456	0.00593534	FDR005	Down-in-SKO	-0.253533	-1.19212	0.0100728	0.0921284	FDR025	Down-in-SKO	-0.119731	-1.08653	0.187255	0.41772	NoSig	Down-in-DKO	Down-in-SKO-Down-in-SKO
ENSMUSG00000037416.13	chr18	Dmxl1	MGI:2443926	OTTMUSG00000042553.2	32.98	44.46	42.84	-0.328239	-1.25548	0.000309225	0.006001	FDR005	Down-in-SKO	-0.264155	-1.20093	0.0486109	0.235914	FDR025	Down-in-SKO	-0.0729268	-1.05185	0.526452	0.740934	NoSig	Down-in-DKO	Down-in-SKO-Down-in-SKO
ENSMUSG00000041889.7	chr1	Shisa4	MGI:1924802	OTTMUSG00000026808.1	19.17	17.61	14.34	0.450135	1.36617	0.000311776	0.00603527	FDR005	Up-in-SKO	0.23011	1.17292	0.0749009	0.298789	NoSig	Up-in-SKO	0.209416	1.15622	0.0639559	0.221033	FDR025	Up-in-DKO	Up-in-SKO-Up-in-SKO
ENSMUSG00000062991.9	chr8	Nrg1	MGI:96083	OTTMUSG00000059179.15	6.49	4.5	4.09	0.681283	1.60357	0.000311431	0.00603527	FDR005	Up-in-SKO	0.634721	1.55264	9.37568e-05	0.00355461	FDR005	Up-in-SKO	0.0378225	1.02656	0.809992	0.90908	NoSig	Up-in-DKO	Up-in-SKO-Up-in-SKO
ENSMUSG00000045629.8	chr18	Sh3tc2	MGI:2444417	OTTMUSG00000073607.1	52.99	52.98	36.35	0.566081	1.4805	0.000319726	0.00618136	FDR005	Up-in-SKO	0.11429	1.08244	0.49732	0.749486	NoSig	Up-in-SKO	0.442624	1.35907	0.00108399	0.0136369	FDR005	Up-in-DKO	Up-in-SKO-Up-in-SKO
ENSMUSG00000064246.10	chr1	Chil1	MGI:1340899	OTTMUSG00000030091.5	0.16	0.41	0.33	-0.97377	-1.96397	0.000320708	0.00619257	FDR005	Down-in-SKO	-1.21083	-2.31471	1.42203e-05	0.000778754	FDR005	Down-in-SKO	0.22523	1.16896	0.275424	0.518642	NoSig	Up-in-DKO	Down-in-SKO-Down-in-SKO
ENSMUSG00000021097.15	chr12	Clmn	MGI:2136957	OTTMUSG00000066213.1	79.03	98.2	96.82	-0.256525	-1.1946	0.000325007	0.00626175	FDR005	Down-in-SKO	-0.182039	-1.13449	0.00643896	0.0686162	FDR025	Down-in-SKO	-0.0833729	-1.05949	0.109515	0.30605	NoSig	Down-in-DKO	Down-in-SKO-Down-in-SKO
ENSMUSG00000026203.16	chr1	Dnajb2	MGI:1928739	OTTMUSG00000048595.2	25.09	31.69	31.37	-0.286897	-1.22001	0.000325106	0.00626175	FDR005	Down-in-SKO	-0.2074	-1.15461	0.00934225	0.0872617	FDR025	Down-in-SKO	-0.0883318	-1.06314	0.281423	0.524965	NoSig	Down-in-DKO	Down-in-SKO-Down-in-SKO
ENSMUSG00000025007.13	chr19	Aldh18a1	MGI:1888908	OTTMUSG00000026289.5	7.14	6.9	4.48	0.692721	1.61633	0.000325965	0.00627044	FDR005	Up-in-SKO	0.190117	1.14086	0.380993	0.665124	NoSig	Up-in-SKO	0.48986	1.40431	0.00183956	0.0197558	FDR005	Up-in-DKO	Up-in-SKO-Up-in-SKO
ENSMUSG00000029727.7	chr5	Cyp3a13	MGI:88610	OTTMUSG00000022877.1	0.86	0.62	0.47	0.906938	1.87506	0.000326441	0.00627174	FDR005	Up-in-SKO	0.572652	1.48725	0.0118276	0.101843	FDR025	Up-in-SKO	0.326044	1.25357	0.179314	0.408711	NoSig	Up-in-DKO	Up-in-SKO-Up-in-SKO
ENSMUSG00000025716.14	chr2	Myo3a	MGI:2183924	OTTMUSG00000011499.3	0.01	0.03	0.06	-1.84596	-3.59492	0.000328328	0.00628758	FDR005	Down-in-SKO	-0.96421	-1.95099	0.10964	0.365803	NoSig	Down-in-SKO	-0.886016	-1.84807	0.0344834	0.150522	FDR025	Down-in-DKO	Down-in-SKO-Down-in-SKO
ENSMUSG00000026526.14	chr1	Fh1	MGI:95530	OTTMUSG00000025588.3	155.35	193.49	188.19	-0.236338	-1.178	0.000328492	0.00628758	FDR005	Down-in-SKO	-0.16733	-1.12298	0.0144723	0.114691	FDR025	Down-in-SKO	-0.0777137	-1.05534	0.21047	0.446408	NoSig	Down-in-DKO	Down-in-SKO-Down-in-SKO
ENSMUSG00000040183.13	chr4	Ankrd6	MGI:2154278	OTTMUSG00000004975.2	7.23	5.01	4.28	0.767735	1.70259	0.000328035	0.00628758	FDR005	Up-in-SKO	0.612628	1.52904	0.00325466	0.0444073	FDR005	Up-in-SKO	0.145002	1.10573	0.252736	0.493746	NoSig	Up-in-DKO	Up-in-SKO-Up-in-SKO
ENSMUSG00000000078.7	chr13	Klf6	MGI:1346318	OTTMUSG00000066476.1	33.85	36.49	24.62	0.497641	1.4119	0.000330215	0.00630485	FDR005	Up-in-SKO	0.0276053	1.01932	0.878678	0.950744	NoSig	Up-in-SKO	0.45927	1.37485	0.00206341	0.0214399	FDR005	Up-in-DKO	Up-in-SKO-Up-in-SKO
ENSMUSG00000054477.16	chr18	Kcnn2	MGI:2153182	OTTMUSG00000044935.7	0.45	0.68	0.74	-0.639043	-1.5573	0.000329939	0.00630485	FDR005	Down-in-SKO	-0.417028	-1.33517	0.0105712	0.0947353	FDR025	Down-in-SKO	-0.230934	-1.17359	0.0890655	0.272271	NoSig	Down-in-DKO	Down-in-SKO-Down-in-SKO
ENSMUSG00000033227.7	chr1	Wnt6	MGI:98960	OTTMUSG00000048253.1	0.34	0.23	0.15	1.14632	2.21348	0.000330986	0.00631174	FDR005	Up-in-SKO	0.649048	1.56813	0.0401422	0.213247	FDR025	Up-in-SKO	0.486354	1.4009	0.112119	0.309637	NoSig	Up-in-DKO	Up-in-SKO-Up-in-SKO
ENSMUSG00000044748.8	chr8	Defb1	MGI:1096878	OTTMUSG00000019983.1	464.14	693.37	685.68	-0.506372	-1.42047	0.000332262	0.00632822	FDR005	Down-in-SKO	-0.430046	-1.34728	0.00660538	0.0698588	FDR025	Down-in-SKO	-0.0849832	-1.06068	0.568963	0.770649	NoSig	Down-in-DKO	Down-in-SKO-Down-in-SKO
ENSMUSG00000019066.13	chr9	Rab3d	MGI:97844	OTTMUSG00000031911.2	20.01	22.76	15.32	0.418048	1.33612	0.000332758	0.00632981	FDR005	Up-in-SKO	-0.0586524	-1.04149	0.556705	0.787396	NoSig	Down-in-SKO	0.465932	1.38121	5.22214e-10	7.87804e-08	FDR005	Up-in-DKO	Up-in-SKO-Down-in-SKO
ENSMUSG00000061947.10	chr12	Serpina10	MGI:2667725	OTTMUSG00000026297.3	6.43	4.35	1.25	2.2962	4.91163	0.000333874	0.0063432	FDR005	Up-in-SKO	0.567946	1.48241	0.38728	0.670456	NoSig	Up-in-SKO	1.70989	3.27136	7.42458e-10	1.0324e-07	FDR005	Up-in-DKO	Up-in-SKO-Up-in-SKO
ENSMUSG00000031357.3	chrX	Syap1	MGI:1914293	OTTMUSG00000019495.1	144.93	138.2	123.47	0.266882	1.2032	0.00033767	0.0064074	FDR005	Up-in-SKO	0.191624	1.14205	0.0427983	0.219919	FDR025	Up-in-SKO	0.0670144	1.04755	0.465722	0.69543	NoSig	Up-in-DKO	Up-in-SKO-Up-in-SKO
ENSMUSG00000021303.14	chr13	Gng4	MGI:102703	OTTMUSG00000029824.2	2.14	2.47	3.5	-0.661056	-1.58124	0.000338168	0.00640892	FDR005	Down-in-SKO	-0.0766972	-1.0546	0.696665	0.864956	NoSig	Down-in-SKO	-0.59289	-1.50826	5.78359e-05	0.00138451	FDR005	Down-in-DKO	Down-in-SKO-Down-in-SKO
ENSMUSG00000002881.14	chr1	Nab1	MGI:107564	OTTMUSG00000035900.4	85.26	79.22	62.53	0.471628	1.38667	0.00033899	0.00641661	FDR005	Up-in-SKO	0.220633	1.16524	0.0513386	0.242528	FDR025	Up-in-SKO	0.242731	1.18323	0.0267242	0.128227	FDR025	Up-in-DKO	Up-in-SKO-Up-in-SKO
ENSMUSG00000063704.13	chr15	Mapk15	MGI:2652894	OTTMUSG00000034960.4	7.77	10.67	11.38	-0.488877	-1.40335	0.000346199	0.00654499	FDR005	Down-in-SKO	-0.293335	-1.22547	0.0303594	0.181927	FDR025	Down-in-SKO	-0.204367	-1.15218	0.0838039	0.262201	NoSig	Down-in-DKO	Down-in-SKO-Down-in-SKO
ENSMUSG00000014599.10	chr3	Csf1	MGI:1339753	OTTMUSG00000026573.3	7.46	6.23	4.05	0.888741	1.85156	0.000347288	0.00655752	FDR005	Up-in-SKO	0.346728	1.27167	0.101752	0.353336	NoSig	Up-in-SKO	0.529356	1.44329	2.02502e-05	0.000604801	FDR005	Up-in-DKO	Up-in-SKO-Up-in-SKO
ENSMUSG00000025092.7	chr19	Hspa12a	MGI:1920692	OTTMUSG00000074370.1	16.19	14.55	13.15	0.33754	1.2636	0.000347831	0.00655796	FDR005	Up-in-SKO	0.284714	1.21817	0.00248665	0.0369555	FDR005	Up-in-SKO	0.0433269	1.03049	0.591425	0.783488	NoSig	Up-in-DKO	Up-in-SKO-Up-in-SKO
ENSMUSG00000028885.8	chr4	Smpdl3b	MGI:1916022	OTTMUSG00000009962.1	3.18	1.99	1.53	1.06067	2.0859	0.000348165	0.00655796	FDR005	Up-in-SKO	0.795364	1.73551	0.00650839	0.0690614	FDR025	Up-in-SKO	0.252533	1.1913	0.223578	0.461844	NoSig	Up-in-DKO	Up-in-SKO-Up-in-SKO
ENSMUSG00000030695.16	chr7	Aldoa	MGI:87994	OTTMUSG00000068527.2	864.09	1107.08	1068.02	-0.260511	-1.1979	0.000348906	0.00656388	FDR005	Down-in-SKO	-0.212816	-1.15895	0.0161109	0.122927	FDR025	Down-in-SKO	-0.0572757	-1.0405	0.441917	0.676994	NoSig	Down-in-DKO	Down-in-SKO-Down-in-SKO
ENSMUSG00000090485.2	chr2	Gm17416	MGI:4937050	OTTMUSG00000074649.1	1.93	1.13	0.88	1.19127	2.28354	0.00035459	0.00666265	FDR005	Up-in-SKO	0.875675	1.83487	0.0366034	0.203026	FDR025	Up-in-SKO	0.301021	1.23202	0.500962	0.722156	NoSig	Up-in-DKO	Up-in-SKO-Up-in-SKO
ENSMUSG00000042622.14	chr15	Maff	MGI:96910	OTTMUSG00000070775.2	6.3	4.95	3.41	0.892791	1.85676	0.000355679	0.00667495	FDR005	Up-in-SKO	0.453674	1.36952	0.0859637	0.323751	NoSig	Up-in-SKO	0.426032	1.34353	0.0165002	0.0936318	FDR025	Up-in-DKO	Up-in-SKO-Up-in-SKO
ENSMUSG00000000440.12	chr6	Pparg	MGI:97747	OTTMUSG00000056643.7	7.4	5.17	4.94	0.614028	1.53053	0.000359198	0.00671639	FDR005	Up-in-SKO	0.648883	1.56795	0.00181428	0.0298172	FDR005	Up-in-SKO	-0.0427635	-1.03009	0.818508	0.912809	NoSig	Down-in-DKO	Up-in-SKO-Up-in-SKO
ENSMUSG00000057156.10	chr14	Homez	MGI:2678023	OTTMUSG00000032805.7	14.33	19.95	17.76	-0.264522	-1.20124	0.000358386	0.00671639	FDR005	Down-in-SKO	-0.320484	-1.24875	0.00373162	0.0488928	FDR005	Down-in-SKO	0.0466133	1.03284	0.643539	0.816181	NoSig	Up-in-DKO	Down-in-SKO-Down-in-SKO
ENSMUSG00000066797.6	chr1	Zfp648	MGI:2685049	OTTMUSG00000049816.1	1.13	1.63	2.01	-0.765661	-1.70015	0.000359062	0.00671639	FDR005	Down-in-SKO	-0.3715	-1.2937	0.0457599	0.228641	FDR025	Down-in-SKO	-0.404628	-1.32375	0.0111487	0.0716312	FDR025	Down-in-DKO	Down-in-SKO-Down-in-SKO
ENSMUSG00000012350.15	chr2	Ehf	MGI:1270840	OTTMUSG00000014852.7	37.44	58.83	54.11	-0.465632	-1.38092	0.0003605	0.00672438	FDR005	Down-in-SKO	-0.473116	-1.3881	0.00585963	0.0649351	FDR025	Down-in-SKO	-0.00229909	-1.00159	0.989111	0.994965	NoSig	Down-in-DKO	Down-in-SKO-Down-in-SKO
ENSMUSG00000048458.8	chr3	Inka2	MGI:1923497	OTTMUSG00000022100.1	2.96	2.72	1.44	1.06585	2.0934	0.000360411	0.00672438	FDR005	Up-in-SKO	0.218363	1.16341	0.392324	0.673934	NoSig	Up-in-SKO	0.833626	1.78216	1.56145e-05	0.000492489	FDR005	Up-in-DKO	Up-in-SKO-Up-in-SKO
ENSMUSG00000026405.14	chr1	C4bp	MGI:88229	OTTMUSG00000030002.6	0.23	0.14	0.08	1.55186	2.93195	0.000366913	0.00682379	FDR005	Up-in-SKO	0.79439	1.73434	0.029222	0.177205	FDR025	Up-in-SKO	0.743357	1.67407	0.00529509	0.0421472	FDR005	Up-in-DKO	Up-in-SKO-Up-in-SKO
ENSMUSG00000059119.9	chr7	Nap1l4	MGI:1316687	OTTMUSG00000060029.1	76.25	86.9	84.2	-0.10569	-1.07601	0.000367161	0.00682379	FDR005	Down-in-SKO	-0.0509317	-1.03593	0.10456	0.358272	NoSig	Down-in-SKO	-0.0636977	-1.04514	0.0328281	0.146267	FDR025	Down-in-DKO	Down-in-SKO-Down-in-SKO
ENSMUSG00000064288.4	chr13	H4c12	MGI:2448439	OTTMUSG00000000445.1	77.7	61.55	38.33	1.01292	2.01799	0.000366356	0.00682379	FDR005	Up-in-SKO	0.4253	1.34285	0.118394	0.382123	NoSig	Up-in-SKO	0.573732	1.48837	2.97505e-05	0.000816021	FDR005	Up-in-DKO	Up-in-SKO-Up-in-SKO
ENSMUSG00000031101.6	chrX	Sash3	MGI:1921381	OTTMUSG00000017509.1	1.78	0.74	0.48	1.84573	3.59436	0.000367837	0.00682809	FDR005	Up-in-SKO	1.31823	2.49361	0.0058395	0.0648028	FDR025	Up-in-SKO	0.512831	1.42685	0.0701512	0.234782	FDR025	Up-in-DKO	Up-in-SKO-Up-in-SKO
ENSMUSG00000035948.13	chr10	Acss3	MGI:2685720	OTTMUSG00000023051.4	6.78	10.83	9.48	-0.447042	-1.36324	0.000369267	0.00684636	FDR005	Down-in-SKO	-0.517129	-1.4311	0.000557127	0.0131015	FDR005	Down-in-SKO	0.0598788	1.04238	0.640545	0.814485	NoSig	Up-in-DKO	Down-in-SKO-Down-in-SKO
ENSMUSG00000048148.18	chr8	Nwd1	MGI:2442268	OTTMUSG00000034303.3	0.02	0.05	0.05	-1.34812	-2.54581	0.000371306	0.00687588	FDR005	Down-in-SKO	-1.18231	-2.26939	0.000611901	0.0139386	FDR005	Down-in-SKO	-0.175519	-1.12937	0.550716	0.75743	NoSig	Down-in-DKO	Down-in-SKO-Down-in-SKO
ENSMUSG00000079523.8	chr6	Tmsb10	MGI:109146	OTTMUSG00000022861.4	151.98	89.39	58.01	1.36876	2.58248	0.000372458	0.00688891	FDR005	Up-in-SKO	0.816333	1.76092	0.0109546	0.0967819	FDR025	Up-in-SKO	0.538036	1.45199	0.000313851	0.00535052	FDR005	Up-in-DKO	Up-in-SKO-Up-in-SKO
ENSMUSG00000044986.10	chr15	Tst	MGI:98852	OTTMUSG00000070728.2	63.12	64.31	86.97	-0.417554	-1.33566	0.000374641	0.00692095	FDR005	Down-in-SKO	0.0921483	1.06596	0.597681	0.811981	NoSig	Up-in-SKO	-0.516762	-1.43074	0.00131018	0.0155424	FDR005	Down-in-DKO	Down-in-SKO-Up-in-SKO
ENSMUSG00000025451.15	chr13	Paip1	MGI:2384993	OTTMUSG00000023167.6	82.19	116.52	102.55	-0.283368	-1.21703	0.000376362	0.00694439	FDR005	Down-in-SKO	-0.376437	-1.29813	3.13967e-06	0.000225122	FDR005	Down-in-SKO	0.0849733	1.06067	0.252776	0.493746	NoSig	Up-in-DKO	Down-in-SKO-Down-in-SKO
ENSMUSG00000015354.8	chr9	Pcolce2	MGI:1923727	OTTMUSG00000030790.1	0.73	1.16	1.16	-0.625194	-1.54242	0.000379225	0.00698883	FDR005	Down-in-SKO	-0.558046	-1.47227	0.001368	0.0247284	FDR005	Down-in-SKO	-0.0771156	-1.05491	0.568441	0.770334	NoSig	Down-in-DKO	Down-in-SKO-Down-in-SKO
ENSMUSG00000032641.18	chr6	Gpr19	MGI:892973	OTTMUSG00000024355.6	4.81	4.17	3.86	0.364468	1.28741	0.000381615	0.00702445	FDR005	Up-in-SKO	0.33865	1.26457	0.00327391	0.0445937	FDR005	Up-in-SKO	0.0167435	1.01167	0.852121	0.930311	NoSig	Up-in-DKO	Up-in-SKO-Up-in-SKO
ENSMUSG00000036955.16	chr10	Kifbp	MGI:1919570	OTTMUSG00000031220.8	26.62	32.55	31.19	-0.189027	-1.13999	0.000388177	0.0071367	FDR005	Down-in-SKO	-0.149835	-1.10944	0.0001846	0.00591572	FDR005	Down-in-SKO	-0.0478986	-1.03376	0.282237	0.526025	NoSig	Down-in-DKO	Down-in-SKO-Down-in-SKO
ENSMUSG00000037509.21	chr1	Arhgef4	MGI:2442507	OTTMUSG00000033276.14	1.63	1.45	1.1	0.602936	1.5188	0.000391643	0.00719181	FDR005	Up-in-SKO	0.302983	1.23369	0.0820863	0.314626	NoSig	Up-in-SKO	0.288825	1.22164	0.0243237	0.121096	FDR025	Up-in-DKO	Up-in-SKO-Up-in-SKO
ENSMUSG00000026708.16	chr1	Cenpl	MGI:1917704	OTTMUSG00000022157.3	4.48	4.49	3.18	0.51187	1.4259	0.000392395	0.00719702	FDR005	Up-in-SKO	0.113221	1.08164	0.274893	0.573117	NoSig	Up-in-SKO	0.390332	1.3107	0.00292941	0.0272508	FDR005	Up-in-DKO	Up-in-SKO-Up-in-SKO
ENSMUSG00000044252.18	chr18	Osbpl1a	MGI:1927551	OTTMUSG00000030147.5	43.12	53.39	51.35	-0.206107	-1.15357	0.000396758	0.00726839	FDR005	Down-in-SKO	-0.163996	-1.12039	0.0138973	0.111746	FDR025	Down-in-SKO	-0.0510131	-1.03599	0.316327	0.55963	NoSig	Down-in-DKO	Down-in-SKO-Down-in-SKO
ENSMUSG00000071551.13	chr13	Akr1c19	MGI:2653678	OTTMUSG00000027684.4	12.18	17.43	18.27	-0.527239	-1.44117	0.000398126	0.00728475	FDR005	Down-in-SKO	-0.350479	-1.27498	0.02547	0.162501	FDR025	Down-in-SKO	-0.185433	-1.13716	0.210488	0.446408	NoSig	Down-in-DKO	Down-in-SKO-Down-in-SKO
ENSMUSG00000055723.6	chr7	Rras2	MGI:1914172	OTTMUSG00000060367.1	54.85	50.07	44.87	0.312265	1.24166	0.000398674	0.00728611	FDR005	Up-in-SKO	0.253384	1.192	0.000235992	0.00705264	FDR005	Up-in-SKO	0.0492677	1.03474	0.373626	0.614487	NoSig	Up-in-DKO	Up-in-SKO-Up-in-SKO
ENSMUSG00000026380.10	chr1	Tfcp2l1	MGI:2444691	OTTMUSG00000049007.1	276.45	352.75	353.19	-0.308456	-1.23838	0.000400513	0.00731103	FDR005	Down-in-SKO	-0.197701	-1.14687	0.0783418	0.305848	NoSig	Down-in-SKO	-0.120297	-1.08696	0.254286	0.494803	NoSig	Down-in-DKO	Down-in-SKO-Down-in-SKO
ENSMUSG00000017670.16	chr2	Elmo2	MGI:2153045	OTTMUSG00000001171.5	22.48	21.5	18.2	0.339944	1.26571	0.000405136	0.00738665	FDR005	Up-in-SKO	0.190967	1.14153	0.0277349	0.171836	FDR025	Up-in-SKO	0.138609	1.10084	0.00366992	0.0320862	FDR005	Up-in-DKO	Up-in-SKO-Up-in-SKO
ENSMUSG00000037572.17	chr14	Wdhd1	MGI:2443514	OTTMUSG00000017452.2	1.83	1.46	1.15	0.692303	1.61586	0.000406227	0.00739776	FDR005	Up-in-SKO	0.457761	1.37341	0.0255179	0.162508	FDR025	Up-in-SKO	0.222815	1.16701	0.212673	0.449431	NoSig	Up-in-DKO	Up-in-SKO-Up-in-SKO
ENSMUSG00000021253.7	chr12	Tgfb3	MGI:98727	OTTMUSG00000067423.1	2.36	1.91	1.2	0.996578	1.99526	0.000406859	0.0074005	FDR005	Up-in-SKO	0.378258	1.29977	0.146547	0.422315	NoSig	Up-in-SKO	0.604819	1.52079	0.000634008	0.00917504	FDR005	Up-in-DKO	Up-in-SKO-Up-in-SKO
ENSMUSG00000022231.10	chr15	Sema5a	MGI:107556	OTTMUSG00000070207.1	18.14	16.24	12.36	0.583621	1.49861	0.000407825	0.0074093	FDR005	Up-in-SKO	0.288732	1.22157	0.0670864	0.281727	NoSig	Up-in-SKO	0.283207	1.2169	0.00876826	0.0606721	FDR025	Up-in-DKO	Up-in-SKO-Up-in-SKO
ENSMUSG00000031799.10	chr8	Tpm4	MGI:2449202	OTTMUSG00000022549.4	85.07	72.36	51.3	0.74229	1.67283	0.000408724	0.00741687	FDR005	Up-in-SKO	0.328462	1.25567	0.088593	0.328242	NoSig	Up-in-SKO	0.402137	1.32146	0.00102096	0.0130714	FDR005	Up-in-DKO	Up-in-SKO-Up-in-SKO
ENSMUSG00000028545.13	chr4	Bend5	MGI:1914871	OTTMUSG00000008488.6	85.4	63.18	63.51	0.449141	1.36523	0.000409856	0.00742863	FDR005	Up-in-SKO	0.5372	1.45115	0.0011572	0.0221115	FDR005	Up-in-SKO	-0.0960002	-1.06881	0.539646	0.750064	NoSig	Down-in-DKO	Up-in-SKO-Up-in-SKO
ENSMUSG00000020684.14	chr11	Rasl10b	MGI:2685575	OTTMUSG00000000933.2	1.38	1.1	0.65	1.12443	2.18016	0.000414112	0.00749694	FDR005	Up-in-SKO	0.409302	1.32804	0.182282	0.472081	NoSig	Up-in-SKO	0.704717	1.62983	0.00142375	0.016486	FDR005	Up-in-DKO	Up-in-SKO-Up-in-SKO
ENSMUSG00000030847.8	chr7	Bag3	MGI:1352493	OTTMUSG00000058717.1	47.89	64	60.81	-0.308208	-1.23817	0.000415308	0.00750975	FDR005	Down-in-SKO	-0.278402	-1.21285	0.0060009	0.0656453	FDR025	Down-in-SKO	-0.0394598	-1.02773	0.717816	0.859142	NoSig	Down-in-DKO	Down-in-SKO-Down-in-SKO
ENSMUSG00000025340.14	chr5	Rabgef1	MGI:1929459	OTTMUSG00000027862.3	22.19	29.72	26.52	-0.213574	-1.15956	0.000418412	0.00755699	FDR005	Down-in-SKO	-0.267139	-1.20342	0.00722792	0.0737128	FDR025	Down-in-SKO	0.0442882	1.03117	0.654756	0.822621	NoSig	Up-in-DKO	Down-in-SKO-Down-in-SKO
ENSMUSG00000025856.15	chr5	Pdgfa	MGI:97527	OTTMUSG00000025151.2	16.9	16.87	14.38	0.265919	1.2024	0.000422422	0.00762045	FDR005	Up-in-SKO	0.130114	1.09438	0.0990981	0.348741	NoSig	Up-in-SKO	0.126352	1.09153	0.0860126	0.266744	NoSig	Up-in-DKO	Up-in-SKO-Up-in-SKO
ENSMUSG00000045328.11	chr3	Cenpe	MGI:1098230	OTTMUSG00000054878.3	3.68	2.94	2	0.91078	1.88006	0.00042397	0.0076394	FDR005	Up-in-SKO	0.447083	1.36328	0.0875222	0.326163	NoSig	Up-in-SKO	0.452085	1.36802	0.0399771	0.165016	FDR025	Up-in-DKO	Up-in-SKO-Up-in-SKO
ENSMUSG00000038587.10	chr10	Akap12	MGI:1932576	OTTMUSG00000063494.2	40.57	26.85	17.17	1.24626	2.37226	0.000425205	0.0076527	FDR005	Up-in-SKO	0.704717	1.62982	0.0236759	0.154842	FDR025	Up-in-SKO	0.526292	1.44022	0.00263482	0.0254891	FDR005	Up-in-DKO	Up-in-SKO-Up-in-SKO
ENSMUSG00000048647.9	chr2	Exd1	MGI:3045306	OTTMUSG00000015952.3	0.9	0.45	1.52	-0.736791	-1.66646	0.000425755	0.00765363	FDR005	Down-in-SKO	1.16472	2.2419	4.96022e-06	0.000331806	FDR005	Up-in-SKO	-1.90943	-3.75661	1.80353e-26	1.15361e-23	FDR005	Down-in-DKO	Down-in-SKO-Up-in-SKO
ENSMUSG00000021114.9	chr12	Atp6v1d	MGI:1921084	OTTMUSG00000065405.1	98.2	122.96	118.56	-0.229584	-1.1725	0.000428463	0.00766571	FDR005	Down-in-SKO	-0.179752	-1.13269	0.0141733	0.11304	FDR025	Down-in-SKO	-0.0584203	-1.04132	0.311468	0.554357	NoSig	Down-in-DKO	Down-in-SKO-Down-in-SKO
ENSMUSG00000023073.2	chr8	Slc10a2	MGI:1201406	OTTMUSG00000059770.1	31.38	24.76	20	0.691884	1.61539	0.000428581	0.00766571	FDR005	Up-in-SKO	0.414306	1.33266	0.189825	0.481596	NoSig	Up-in-SKO	0.270832	1.2065	0.443247	0.678173	NoSig	Up-in-DKO	Up-in-SKO-Up-in-SKO
ENSMUSG00000038764.14	chr4	Ptpn3	MGI:105307	OTTMUSG00000007367.3	66.83	69.87	57.39	0.254906	1.19326	0.000427626	0.00766571	FDR005	Up-in-SKO	0.0702784	1.04992	0.262494	0.560252	NoSig	Up-in-SKO	0.175484	1.12934	0.00866839	0.0601649	FDR025	Up-in-DKO	Up-in-SKO-Up-in-SKO
ENSMUSG00000045404.16	chr12	Kcnk13	MGI:2384976	OTTMUSG00000029285.3	0.41	0.32	0.15	1.48518	2.79952	0.000427898	0.00766571	FDR005	Up-in-SKO	0.470191	1.38529	0.254406	0.552151	NoSig	Up-in-SKO	1.00438	2.00609	0.000701448	0.0098872	FDR005	Up-in-DKO	Up-in-SKO-Up-in-SKO
ENSMUSG00000047730.17	chr7	Fcgbp	MGI:2444336	OTTMUSG00000032918.2	2.52	2.91	1.48	0.823	1.76908	0.000429328	0.00766571	FDR005	Up-in-SKO	-0.0137237	-1.00956	0.964886	0.984588	NoSig	Down-in-SKO	0.829257	1.77677	0.00147181	0.0168352	FDR005	Up-in-DKO	Up-in-SKO-Down-in-SKO
ENSMUSG00000060177.6	chr7	Klk1b22	MGI:95291	OTTMUSG00000027243.1	0.75	1.09	1.5	-0.913131	-1.88313	0.000429419	0.00766571	FDR005	Down-in-SKO	-0.387374	-1.30801	0.19587	0.487571	NoSig	Down-in-SKO	-0.537052	-1.451	0.0305849	0.139978	FDR025	Down-in-DKO	Down-in-SKO-Down-in-SKO
ENSMUSG00000031904.5	chr8	Slc7a6	MGI:2142598	OTTMUSG00000061944.1	5.08	4.78	3.22	0.696637	1.62072	0.000434958	0.00775558	FDR005	Up-in-SKO	0.221215	1.16571	0.241433	0.537981	NoSig	Up-in-SKO	0.463101	1.3785	0.00257028	0.0250133	FDR005	Up-in-DKO	Up-in-SKO-Up-in-SKO
ENSMUSG00000021748.9	chr14	Pdhb	MGI:1915513	OTTMUSG00000068493.1	114.31	144.25	135.19	-0.201193	-1.14965	0.000439386	0.0078164	FDR005	Down-in-SKO	-0.189877	-1.14067	0.00121641	0.0228148	FDR005	Down-in-SKO	-0.0198994	-1.01389	0.633999	0.810432	NoSig	Down-in-DKO	Down-in-SKO-Down-in-SKO
ENSMUSG00000026602.9	chr1	Nphs2	MGI:2157018	OTTMUSG00000050345.1	6.65	6.84	3.81	0.815522	1.75994	0.000438927	0.0078164	FDR005	Up-in-SKO	0.0558847	1.0395	0.798539	0.916094	NoSig	Up-in-SKO	0.748782	1.68037	4.47352e-06	0.000176197	FDR005	Up-in-DKO	Up-in-SKO-Up-in-SKO
ENSMUSG00000013523.13	chr2	Bcas1	MGI:1924210	OTTMUSG00000016099.2	0.18	0.11	0.06	1.48904	2.80702	0.000442336	0.00783717	FDR005	Up-in-SKO	0.757828	1.69094	0.0447509	0.22546	FDR025	Up-in-SKO	0.713107	1.63933	0.0270328	0.129348	FDR025	Up-in-DKO	Up-in-SKO-Up-in-SKO
ENSMUSG00000024913.16	chr19	Lrp5	MGI:1278315	OTTMUSG00000042195.2	17.47	18.71	21.83	-0.280402	-1.21453	0.000441276	0.00783717	FDR005	Down-in-SKO	0.0398681	1.02802	0.652592	0.841339	NoSig	Up-in-SKO	-0.329555	-1.25663	2.42518e-05	0.000700829	FDR005	Down-in-DKO	Down-in-SKO-Up-in-SKO
ENSMUSG00000028399.18	chr4	Ptprd	MGI:97812	OTTMUSG00000000304.24	29.37	37.08	40.62	-0.415817	-1.33405	0.00044193	0.00783717	FDR005	Down-in-SKO	-0.173223	-1.12758	0.121643	0.386766	NoSig	Down-in-SKO	-0.251364	-1.19033	0.0249923	0.122856	FDR025	Down-in-DKO	Down-in-SKO-Down-in-SKO
ENSMUSG00000064293.14	chr6	Cntn4	MGI:1095737	OTTMUSG00000024598.3	0.12	0.08	0.06	1.06981	2.09916	0.000442594	0.00783717	FDR005	Up-in-SKO	0.763528	1.69764	0.00979362	0.0902433	FDR025	Up-in-SKO	0.297754	1.22923	0.316818	0.559963	NoSig	Up-in-DKO	Up-in-SKO-Up-in-SKO
ENSMUSG00000014164.15	chr13	Klhl3	MGI:2445185	OTTMUSG00000034604.3	31.25	43.87	42.82	-0.393222	-1.31332	0.000450669	0.00796182	FDR005	Down-in-SKO	-0.321066	-1.24925	0.0163507	0.124034	FDR025	Down-in-SKO	-0.0811982	-1.0579	0.490232	0.715124	NoSig	Down-in-DKO	Down-in-SKO-Down-in-SKO
ENSMUSG00000040749.11	chrX	Siah1b	MGI:108063	OTTMUSG00000019519.2	7.83	7.18	6.76	0.246617	1.18642	0.000450654	0.00796182	FDR005	Up-in-SKO	0.253902	1.19243	0.000634111	0.0143587	FDR005	Up-in-SKO	-0.0164178	-1.01144	0.821644	0.914584	NoSig	Down-in-DKO	Up-in-SKO-Up-in-SKO
ENSMUSG00000069309.2	chr13	Hist1h2an	MGI:2448300	OTTMUSG00000000435.1	1.95	0.9	0.69	1.49775	2.82401	0.000452465	0.00798436	FDR005	Up-in-SKO	1.20331	2.30267	0.00652257	0.0691661	FDR025	Up-in-SKO	0.277897	1.21243	0.424267	0.661123	NoSig	Up-in-DKO	Up-in-SKO-Up-in-SKO
ENSMUSG00000060985.15	chr1	Tdrd5	MGI:2684949	OTTMUSG00000026427.6	0.96	1.09	0.58	0.72615	1.65422	0.00045432	0.00800792	FDR005	Up-in-SKO	-0.124376	-1.09004	0.633604	0.831665	NoSig	Down-in-SKO	0.840067	1.79013	5.48065e-05	0.00132388	FDR005	Up-in-DKO	Up-in-SKO-Down-in-SKO
ENSMUSG00000069516.8	chr10	Lyz2	MGI:96897	OTTMUSG00000064491.1	51.89	11.79	6.06	0.818391	1.76344	0.000455131	0.00801302	FDR005	Up-in-SKO	0.0272829	1.01909	0.898261	0.95914	NoSig	Up-in-SKO	0.832404	1.78065	0.000180044	0.00342438	FDR005	Up-in-DKO	Up-in-SKO-Up-in-SKO
ENSMUSG00000037426.18	chr5	Depdc5	MGI:2141101	OTTMUSG00000028553.11	8.38	9.84	9.88	-0.200783	-1.14932	0.000462429	0.00813219	FDR005	Down-in-SKO	-0.0922164	-1.06601	0.161185	0.443702	NoSig	Down-in-SKO	-0.117841	-1.08511	0.0753182	0.245098	FDR025	Down-in-DKO	Down-in-SKO-Down-in-SKO
ENSMUSG00000009566.12	chr2	Fpgs	MGI:95576	OTTMUSG00000012531.3	29.19	30.35	38.33	-0.354465	-1.27851	0.000466522	0.00816679	FDR005	Down-in-SKO	0.0767951	1.05467	0.553527	0.78564	NoSig	Up-in-SKO	-0.438917	-1.35559	0.000282958	0.00490226	FDR005	Down-in-DKO	Down-in-SKO-Up-in-SKO
ENSMUSG00000025529.14	chrX	Zfp711	MGI:3045342	OTTMUSG00000018456.6	0.96	1.4	1.36	-0.451878	-1.36782	0.000466287	0.00816679	FDR005	Down-in-SKO	-0.389154	-1.30962	0.00462834	0.0557545	FDR025	Down-in-SKO	-0.0725946	-1.05161	0.577965	0.77569	NoSig	Down-in-DKO	Down-in-SKO-Down-in-SKO
ENSMUSG00000051517.14	chr4	Arhgef39	MGI:3036286	OTTMUSG00000006925.14	10.49	7.34	6.99	0.627826	1.54524	0.000465939	0.00816679	FDR005	Up-in-SKO	0.626848	1.54419	0.00246772	0.0368109	FDR005	Up-in-SKO	-0.00738077	-1.00513	0.972997	0.98889	NoSig	Down-in-DKO	Up-in-SKO-Up-in-SKO
ENSMUSG00000069274.3	chr13	H4c6	MGI:2448425	OTTMUSG00000000573.1	235.68	212.23	152.93	0.639919	1.55824	0.000466413	0.00816679	FDR005	Up-in-SKO	0.255828	1.19402	0.160978	0.443521	NoSig	Up-in-SKO	0.372374	1.29448	0.000124489	0.00252628	FDR005	Up-in-DKO	Up-in-SKO-Up-in-SKO
ENSMUSG00000038968.3	chr7	Klk1b16	MGI:891982	OTTMUSG00000027255.2	0.12	0.15	0.37	-1.62364	-3.08152	0.000473021	0.00827114	FDR005	Down-in-SKO	-0.179276	-1.13232	0.712386	0.871356	NoSig	Down-in-SKO	-1.45262	-2.73704	2.10806e-05	0.000624259	FDR005	Down-in-DKO	Down-in-SKO-Down-in-SKO
ENSMUSG00000055407.14	chr7	Map6	MGI:1201690	OTTMUSG00000031150.3	1.2	1.04	0.73	0.756648	1.68956	0.000473782	0.00827503	FDR005	Up-in-SKO	0.352591	1.27685	0.105621	0.359855	NoSig	Up-in-SKO	0.392153	1.31235	0.0738267	0.242366	FDR025	Up-in-DKO	Up-in-SKO-Up-in-SKO
ENSMUSG00000001034.17	chr11	Mapk7	MGI:1346347	OTTMUSG00000005833.2	9.71	9.37	7.31	0.439092	1.35575	0.000476746	0.00831735	FDR005	Up-in-SKO	0.172114	1.12671	0.0759348	0.301276	NoSig	Up-in-SKO	0.256157	1.19429	0.00212804	0.0218248	FDR005	Up-in-DKO	Up-in-SKO-Up-in-SKO
ENSMUSG00000006269.7	chr6	Atp6v1b1	MGI:103285	OTTMUSG00000058015.2	91.16	122.97	123.72	-0.386649	-1.30735	0.00048032	0.0083702	FDR005	Down-in-SKO	-0.265283	-1.20187	0.0418258	0.217061	FDR025	Down-in-SKO	-0.130677	-1.09481	0.280323	0.523734	NoSig	Down-in-DKO	Down-in-SKO-Down-in-SKO
ENSMUSG00000021686.6	chr13	Ap3b1	MGI:1333879	OTTMUSG00000067541.4	66.1	77.21	79.14	-0.221206	-1.16571	0.00049173	0.00853035	FDR005	Down-in-SKO	-0.0710731	-1.0505	0.359414	0.647447	NoSig	Down-in-SKO	-0.159689	-1.11705	0.05539	0.202132	FDR025	Down-in-DKO	Down-in-SKO-Down-in-SKO
ENSMUSG00000029867.5	chr6	Llcfc1	MGI:1923856	OTTMUSG00000051431.1	1.1	1.53	1.95	-0.774659	-1.71079	0.000491657	0.00853035	FDR005	Down-in-SKO	-0.326738	-1.25417	0.0963862	0.343113	NoSig	Down-in-SKO	-0.457006	-1.37269	0.00946412	0.0641274	FDR025	Down-in-DKO	Down-in-SKO-Down-in-SKO
ENSMUSG00000030884.12	chr7	Uqcrc2	MGI:1914253	OTTMUSG00000025574.2	380.16	478.49	452.54	-0.212524	-1.15871	0.000490992	0.00853035	FDR005	Down-in-SKO	-0.18527	-1.13703	0.00328437	0.0446982	FDR005	Down-in-SKO	-0.0359397	-1.02522	0.492134	0.71645	NoSig	Down-in-DKO	Down-in-SKO-Down-in-SKO
ENSMUSG00000067455.5	chr13	H4c11	MGI:2448436	OTTMUSG00000000434.1	23.72	19.02	12.48	0.923623	1.89687	0.000491087	0.00853035	FDR005	Up-in-SKO	0.408928	1.3277	0.109158	0.36487	NoSig	Up-in-SKO	0.50099	1.41518	0.000148066	0.00293036	FDR005	Up-in-DKO	Up-in-SKO-Up-in-SKO
ENSMUSG00000020185.16	chr10	E2f7	MGI:1289147	OTTMUSG00000037938.1	0.55	0.38	0.22	1.35819	2.56364	0.000498176	0.00860333	FDR005	Up-in-SKO	0.657217	1.57704	0.0583954	0.260898	NoSig	Up-in-SKO	0.686721	1.60962	0.0281581	0.132903	FDR025	Up-in-DKO	Up-in-SKO-Up-in-SKO
ENSMUSG00000022360.8	chr15	Atad2	MGI:1917722	OTTMUSG00000070431.1	1.96	1.56	1.21	0.723243	1.65089	0.000496611	0.00860333	FDR005	Up-in-SKO	0.465855	1.38114	0.0133076	0.109298	FDR025	Up-in-SKO	0.245977	1.1859	0.174381	0.402442	NoSig	Up-in-DKO	Up-in-SKO-Up-in-SKO
ENSMUSG00000052565.7	chr13	H1f3	MGI:107502	OTTMUSG00000000553.2	13.15	12.56	7.57	0.801603	1.74304	0.000497959	0.00860333	FDR005	Up-in-SKO	0.164758	1.12098	0.443182	0.711859	NoSig	Up-in-SKO	0.625	1.54221	1.35544e-05	0.000436994	FDR005	Up-in-DKO	Up-in-SKO-Up-in-SKO
ENSMUSG00000075334.2	chr2	Rprm	MGI:1915124	OTTMUSG00000012457.1	2.82	2.33	1.43	0.99365	1.99122	0.00049763	0.00860333	FDR005	Up-in-SKO	0.363371	1.28643	0.137602	0.41029	NoSig	Up-in-SKO	0.616085	1.53271	1.2028e-05	0.000392531	FDR005	Up-in-DKO	Up-in-SKO-Up-in-SKO
ENSMUSG00000029102.9	chr5	Hgfac	MGI:1859281	OTTMUSG00000055724.3	3.17	4.27	4.43	-0.424541	-1.34215	0.000499564	0.00861173	FDR005	Down-in-SKO	-0.284773	-1.21822	0.0348093	0.197179	FDR025	Down-in-SKO	-0.148081	-1.10809	0.138561	0.35271	NoSig	Down-in-DKO	Down-in-SKO-Down-in-SKO
ENSMUSG00000039814.15	chr8	Xkr5	MGI:2442327	OTTMUSG00000020767.2	0.11	0.08	0.03	2.02077	4.05802	0.000499783	0.00861173	FDR005	Up-in-SKO	0.571173	1.48573	0.251413	0.549197	NoSig	Up-in-SKO	1.437	2.70756	0.00589061	0.0455201	FDR005	Up-in-DKO	Up-in-SKO-Up-in-SKO
ENSMUSG00000039252.11	chr5	Lgi2	MGI:2180196	OTTMUSG00000054573.2	0.69	0.38	0.16	2.08069	4.2301	0.000501628	0.00862733	FDR005	Up-in-SKO	0.857363	1.81172	0.121048	0.386286	NoSig	Up-in-SKO	1.20381	2.30347	0.000150599	0.00297681	FDR005	Up-in-DKO	Up-in-SKO-Up-in-SKO
ENSMUSG00000044788.10	chr11	Fads6	MGI:3039592	OTTMUSG00000003748.2	10.41	16.36	15.21	-0.479785	-1.39454	0.000502372	0.00862733	FDR005	Down-in-SKO	-0.484934	-1.39952	0.000672236	0.0150136	FDR005	Down-in-SKO	-0.00496681	-1.00345	0.974401	0.989185	NoSig	Down-in-DKO	Down-in-SKO-Down-in-SKO
ENSMUSG00000045094.8	chr18	Arhgef37	MGI:3045339	OTTMUSG00000073587.1	6.96	7.95	4.57	0.659325	1.57934	0.000502168	0.00862733	FDR005	Up-in-SKO	-0.0452804	-1.03188	0.710377	0.870856	NoSig	Down-in-SKO	0.694942	1.61882	2.78556e-05	0.00077554	FDR005	Up-in-DKO	Up-in-SKO-Down-in-SKO
ENSMUSG00000014349.7	chr11	Ube2z	MGI:1343160	OTTMUSG00000001958.1	102.75	105.9	94.99	0.152159	1.11123	0.000503417	0.00863563	FDR005	Up-in-SKO	0.0928282	1.06646	0.009827	0.0903644	FDR025	Up-in-SKO	0.050347	1.03551	0.241696	0.481744	NoSig	Up-in-DKO	Up-in-SKO-Up-in-SKO
ENSMUSG00000039496.8	chr2	Cdnf	MGI:3606576	OTTMUSG00000010786.1	1.18	1.37	1.65	-0.432865	-1.34991	0.000505493	0.00864231	FDR005	Down-in-SKO	-0.0681824	-1.0484	0.573552	0.797069	NoSig	Down-in-SKO	-0.373004	-1.29505	0.00228255	0.0229706	FDR005	Down-in-DKO	Down-in-SKO-Down-in-SKO
ENSMUSG00000049122.17	chr4	Frmd3	MGI:2442466	OTTMUSG00000000793.6	0.14	0.1	0.04	1.88678	3.69808	0.000504629	0.00864231	FDR005	Up-in-SKO	0.445508	1.36179	0.251853	0.54924	NoSig	Up-in-SKO	1.42695	2.68877	0.00121564	0.0147828	FDR005	Up-in-DKO	Up-in-SKO-Up-in-SKO
ENSMUSG00000079445.3	chr1	B3gnt7	MGI:2384394	OTTMUSG00000048090.2	2.43	3.52	3.49	-0.45801	-1.37365	0.000505202	0.00864231	FDR005	Down-in-SKO	-0.382908	-1.30397	0.0119554	0.102399	FDR025	Down-in-SKO	-0.084146	-1.06006	0.570201	0.771021	NoSig	Down-in-DKO	Down-in-SKO-Down-in-SKO
ENSMUSG00000027641.13	chr2	Rbl1	MGI:103300	OTTMUSG00000016175.5	9.71	10.12	7.83	0.345024	1.27017	0.000508254	0.00867985	FDR005	Up-in-SKO	0.0684331	1.04858	0.416149	0.689815	NoSig	Up-in-SKO	0.266865	1.20319	0.000322901	0.00548143	FDR005	Up-in-DKO	Up-in-SKO-Up-in-SKO
ENSMUSG00000074093.4	chr7	Svip	MGI:1922994	OTTMUSG00000059018.1	23.49	32.23	32.24	-0.422367	-1.34012	0.000514923	0.00878398	FDR005	Down-in-SKO	-0.330938	-1.25783	0.00860945	0.0831865	FDR025	Down-in-SKO	-0.0992179	-1.07119	0.287589	0.531106	NoSig	Down-in-DKO	Down-in-SKO-Down-in-SKO
ENSMUSG00000044966.4	chr11	Fbxo48	MGI:2442569	OTTMUSG00000005188.1	0.61	0.42	0.29	1.10753	2.15476	0.000515672	0.008787	FDR005	Up-in-SKO	0.625203	1.54243	0.0119103	0.102177	FDR025	Up-in-SKO	0.467059	1.38229	0.0651502	0.223782	FDR025	Up-in-DKO	Up-in-SKO-Up-in-SKO
ENSMUSG00000001504.10	chr13	Irx2	MGI:1197526	OTTMUSG00000036811.7	26.22	36.2	33.95	-0.325255	-1.25289	0.000518103	0.00878945	FDR005	Down-in-SKO	-0.319036	-1.2475	0.00430012	0.0534134	FDR025	Down-in-SKO	-0.0156302	-1.01089	0.872403	0.940005	NoSig	Down-in-DKO	Down-in-SKO-Down-in-SKO
ENSMUSG00000016458.15	chr2	Wt1	MGI:98968	OTTMUSG00000014987.5	3.08	2.46	1.67	0.880372	1.84085	0.000517235	0.00878945	FDR005	Up-in-SKO	0.411628	1.33019	0.0888594	0.328759	NoSig	Up-in-SKO	0.456858	1.37255	0.00263795	0.0255039	FDR005	Up-in-DKO	Up-in-SKO-Up-in-SKO
ENSMUSG00000020698.11	chr11	Cct6b	MGI:1329013	OTTMUSG00000000914.1	5.25	3.05	3.71	0.523696	1.43763	0.000517495	0.00878945	FDR005	Up-in-SKO	0.876392	1.83578	0.000225638	0.00682074	FDR005	Up-in-SKO	-0.362001	-1.28521	0.130711	0.340978	NoSig	Down-in-DKO	Up-in-SKO-Up-in-SKO
ENSMUSG00000024338.15	chr17	Psmb8	MGI:1346527	OTTMUSG00000037118.5	9.67	5.14	4.14	1.18667	2.27627	0.000517993	0.00878945	FDR005	Up-in-SKO	0.960036	1.94536	0.00216952	0.0336497	FDR005	Up-in-SKO	0.21338	1.1594	0.15351	0.373136	NoSig	Up-in-DKO	Up-in-SKO-Up-in-SKO
ENSMUSG00000053411.16	chr15	Cbx7	MGI:1196439	OTTMUSG00000017275.6	20.26	23.18	25.06	-0.271745	-1.20727	0.000519602	0.00880516	FDR005	Down-in-SKO	-0.0603901	-1.04275	0.429211	0.70172	NoSig	Down-in-SKO	-0.220246	-1.16493	0.0155384	0.0896993	FDR025	Down-in-DKO	Down-in-SKO-Down-in-SKO
ENSMUSG00000031697.12	chr8	Orc6	MGI:1929285	OTTMUSG00000061417.1	12.55	11.7	10.22	0.318182	1.24676	0.000520802	0.00881578	FDR005	Up-in-SKO	0.220464	1.16511	0.0149621	0.117284	FDR025	Up-in-SKO	0.0884439	1.06322	0.195014	0.429245	NoSig	Up-in-DKO	Up-in-SKO-Up-in-SKO
ENSMUSG00000028884.14	chr4	Rpa2	MGI:1339939	OTTMUSG00000009961.4	12.3	11.35	9.92	0.342939	1.26834	0.000531391	0.00898513	FDR005	Up-in-SKO	0.243402	1.18378	0.00979691	0.0902433	FDR025	Up-in-SKO	0.0897058	1.06415	0.123826	0.329219	NoSig	Up-in-DKO	Up-in-SKO-Up-in-SKO
ENSMUSG00000021714.15	chr13	Cenpk	MGI:1926210	OTTMUSG00000067803.1	0.7	0.55	0.44	0.696535	1.62061	0.000533194	0.00900571	FDR005	Up-in-SKO	0.469372	1.38451	0.00835264	0.0816424	FDR025	Up-in-SKO	0.218189	1.16327	0.211448	0.447612	NoSig	Up-in-DKO	Up-in-SKO-Up-in-SKO
ENSMUSG00000046314.16	chr12	Stxbp6	MGI:2384963	OTTMUSG00000027623.3	17.8	18.38	14.95	0.281578	1.21552	0.000537756	0.00907279	FDR005	Up-in-SKO	0.0792317	1.05646	0.35142	0.639968	NoSig	Up-in-SKO	0.193412	1.14346	0.0226945	0.115319	FDR025	Up-in-DKO	Up-in-SKO-Up-in-SKO
ENSMUSG00000044254.6	chr4	Pcsk9	MGI:2140260	OTTMUSG00000008197.1	2.76	2.3	1.83	0.648322	1.56734	0.000539372	0.00909008	FDR005	Up-in-SKO	0.449717	1.36577	0.0576019	0.258739	NoSig	Up-in-SKO	0.18756	1.13884	0.333106	0.575113	NoSig	Up-in-DKO	Up-in-SKO-Up-in-SKO
ENSMUSG00000027668.13	chr3	Mfn1	MGI:1914664	OTTMUSG00000027816.5	80.56	96.74	98.78	-0.249899	-1.18912	0.000541511	0.00911614	FDR005	Down-in-SKO	-0.117491	-1.08485	0.0815888	0.3131	NoSig	Down-in-SKO	-0.140818	-1.10253	0.0109668	0.0709391	FDR025	Down-in-DKO	Down-in-SKO-Down-in-SKO
ENSMUSG00000041301.15	chr6	Cftr	MGI:88388	OTTMUSG00000024173.5	4.4	3.69	3.08	0.547983	1.46204	0.000545187	0.00916797	FDR005	Up-in-SKO	0.383675	1.30466	0.00720597	0.0735867	FDR025	Up-in-SKO	0.15516	1.11355	0.21089	0.447023	NoSig	Up-in-DKO	Up-in-SKO-Up-in-SKO
ENSMUSG00000006678.6	chrX	Pola1	MGI:99660	OTTMUSG00000017971.1	4.28	4.35	3.23	0.43905	1.35571	0.000558008	0.00937331	FDR005	Up-in-SKO	0.126462	1.09161	0.421476	0.694906	NoSig	Up-in-SKO	0.301822	1.2327	0.0296725	0.136939	FDR025	Up-in-DKO	Up-in-SKO-Up-in-SKO
ENSMUSG00000052133.16	chr16	Sema5b	MGI:107555	OTTMUSG00000027281.4	0.28	0.22	0.13	1.11747	2.16966	0.00055876	0.0093757	FDR005	Up-in-SKO	0.443169	1.35959	0.133545	0.40453	NoSig	Up-in-SKO	0.663067	1.58345	0.0126513	0.0781111	FDR025	Up-in-DKO	Up-in-SKO-Up-in-SKO
ENSMUSG00000045664.5	chr19	Cdc42ep2	MGI:1929744	OTTMUSG00000074488.1	11.16	11.37	7.65	0.570013	1.48454	0.000567022	0.00950395	FDR005	Up-in-SKO	0.0907552	1.06493	0.552791	0.78519	NoSig	Up-in-SKO	0.467629	1.38283	1.96597e-05	0.000595413	FDR005	Up-in-DKO	Up-in-SKO-Up-in-SKO
ENSMUSG00000040007.8	chr2	Bahd1	MGI:2139371	OTTMUSG00000015641.4	29.49	39.06	36.02	-0.24541	-1.18543	0.000569941	0.00954248	FDR005	Down-in-SKO	-0.258054	-1.19586	0.000549925	0.0129703	FDR005	Down-in-SKO	0.00350666	1.00243	0.958467	0.981798	NoSig	Up-in-DKO	Down-in-SKO-Down-in-SKO
ENSMUSG00000028597.11	chr4	Gpx7	MGI:1914555	OTTMUSG00000008245.4	4.52	3.41	2.53	0.854084	1.80761	0.000570648	0.00954392	FDR005	Up-in-SKO	0.506154	1.42026	0.0273446	0.170275	FDR025	Up-in-SKO	0.336623	1.2628	0.00907202	0.0622698	FDR025	Up-in-DKO	Up-in-SKO-Up-in-SKO
ENSMUSG00000045962.16	chr6	Wnk1	MGI:2442092	OTTMUSG00000031633.14	131.7	166.56	173.12	-0.346081	-1.2711	0.000575587	0.00961605	FDR005	Down-in-SKO	-0.192084	-1.14241	0.0379571	0.206242	FDR025	Down-in-SKO	-0.163122	-1.11971	0.122728	0.327419	NoSig	Down-in-DKO	Down-in-SKO-Down-in-SKO
ENSMUSG00000016283.13	chr17	H2-M2	MGI:95914	OTTMUSG00000037432.1	0.53	0.2	0.15	1.82732	3.54877	0.000577225	0.00963295	FDR005	Up-in-SKO	1.44779	2.7279	0.00288223	0.0407513	FDR005	Up-in-SKO	0.372293	1.29441	0.233433	0.472212	NoSig	Up-in-DKO	Up-in-SKO-Up-in-SKO
ENSMUSG00000087006.3	chr2	Gm13889	MGI:3652053	OTTMUSG00000014994.3	7.6	5.67	3.38	1.15975	2.23418	0.000582887	0.00971689	FDR005	Up-in-SKO	0.470868	1.38594	0.169098	0.455073	NoSig	Up-in-SKO	0.67579	1.59747	0.00789149	0.0560359	FDR025	Up-in-DKO	Up-in-SKO-Up-in-SKO
ENSMUSG00000053175.17	chr7	Bcl3	MGI:88140	OTTMUSG00000031375.3	11.77	9.01	7.1	0.733638	1.66283	0.000583888	0.00972304	FDR005	Up-in-SKO	0.462385	1.37782	0.0346056	0.196512	FDR025	Up-in-SKO	0.259535	1.19709	0.0835842	0.26177	NoSig	Up-in-DKO	Up-in-SKO-Up-in-SKO
ENSMUSG00000035640.18	chr10	Cbarp	MGI:1354170	OTTMUSG00000000007.3	4.04	4.13	2.83	0.548015	1.46207	0.000589911	0.0098127	FDR005	Up-in-SKO	0.0863385	1.06167	0.56275	0.791105	NoSig	Up-in-SKO	0.449545	1.36561	1.93023e-07	1.19175e-05	FDR005	Up-in-DKO	Up-in-SKO-Up-in-SKO
ENSMUSG00000019831.14	chr10	Wasf1	MGI:1890563	OTTMUSG00000020871.2	4.56	4.5	3.72	0.32597	1.25351	0.00059256	0.00984611	FDR005	Up-in-SKO	0.141344	1.10293	0.0695867	0.287684	NoSig	Up-in-SKO	0.175573	1.12941	0.046647	0.182187	FDR025	Up-in-DKO	Up-in-SKO-Up-in-SKO
ENSMUSG00000027962.14	chr3	Vcam1	MGI:98926	OTTMUSG00000054446.2	4.5	3.22	2.28	0.971352	1.96068	0.000595992	0.00989243	FDR005	Up-in-SKO	0.61556	1.53215	0.0301405	0.181194	FDR025	Up-in-SKO	0.342215	1.2677	0.0885912	0.271287	NoSig	Up-in-DKO	Up-in-SKO-Up-in-SKO
ENSMUSG00000091649.3	chr14	Phf11b	MGI:3645789	OTTMUSG00000043571.2	5.13	2.76	1.57	1.66335	3.16751	0.000598387	0.00992147	FDR005	Up-in-SKO	-0.0614182	-1.04349	0.776945	0.904428	NoSig	Down-in-SKO	0.721551	1.64895	0.000612049	0.00890562	FDR005	Up-in-DKO	Up-in-SKO-Down-in-SKO
ENSMUSG00000020089.8	chr10	Ppa1	MGI:97831	OTTMUSG00000035023.2	49.28	50.56	43.87	0.201129	1.1496	0.000599271	0.00992543	FDR005	Up-in-SKO	0.0986251	1.07075	0.0862328	0.323962	NoSig	Up-in-SKO	0.0929343	1.06654	0.0995002	0.29072	NoSig	Up-in-DKO	Up-in-SKO-Up-in-SKO
ENSMUSG00000002980.14	chr7	Bcam	MGI:1929940	OTTMUSG00000031720.7	157.9	160.8	101.64	0.672721	1.59408	0.000601736	0.00995278	FDR005	Up-in-SKO	0.101716	1.07305	0.616501	0.822534	NoSig	Up-in-SKO	0.558887	1.47313	8.76798e-05	0.00189985	FDR005	Up-in-DKO	Up-in-SKO-Up-in-SKO
ENSMUSG00000028457.18	chr4	Atp8b5	MGI:2444287	OTTMUSG00000006784.2	1.31	1.15	0.8	0.728074	1.65643	0.000602218	0.00995278	FDR005	Up-in-SKO	0.294885	1.22679	0.0996486	0.349601	NoSig	Up-in-SKO	0.421888	1.33968	0.00219119	0.0223038	FDR005	Up-in-DKO	Up-in-SKO-Up-in-SKO
ENSMUSG00000004347.17	chr6	Pde1c	MGI:108413	OTTMUSG00000023509.5	1.15	1.83	1.64	-0.450871	-1.36687	0.000606382	0.00999838	FDR005	Down-in-SKO	-0.50126	-1.41545	0.000750512	0.0161744	FDR005	Down-in-SKO	0.0406177	1.02855	0.79241	0.901111	NoSig	Up-in-DKO	Down-in-SKO-Down-in-SKO
ENSMUSG00000026748.13	chr2	Plxdc2	MGI:1914698	OTTMUSG00000011395.2	64.92	55.34	54.35	0.297174	1.22874	0.000606855	0.00999838	FDR005	Up-in-SKO	0.360714	1.28406	9.55175e-05	0.00360241	FDR005	Up-in-SKO	-0.0715018	-1.05081	0.396746	0.635201	NoSig	Down-in-DKO	Up-in-SKO-Up-in-SKO
ENSMUSG00000026778.13	chr2	Prkcq	MGI:97601	OTTMUSG00000011317.4	4.06	6.25	6.07	-0.523662	-1.4376	0.000606928	0.00999838	FDR005	Down-in-SKO	-0.466517	-1.38177	0.000984973	0.0196884	FDR005	Down-in-SKO	-0.0673432	-1.04779	0.594357	0.78539	NoSig	Down-in-DKO	Down-in-SKO-Down-in-SKO
ENSMUSG00000033972.9	chr17	Zfp944	MGI:2442394	OTTMUSG00000072188.1	9.41	11.08	12.79	-0.411455	-1.33003	0.00061093	0.0100535	FDR005	Down-in-SKO	-0.110098	-1.0793	0.387905	0.671173	NoSig	Down-in-SKO	-0.3096	-1.23936	0.00335974	0.0299641	FDR005	Down-in-DKO	Down-in-SKO-Down-in-SKO
ENSMUSG00000048756.11	chr10	Foxo3	MGI:1890081	OTTMUSG00000020929.5	68.23	94.94	91.84	-0.374435	-1.29633	0.000618874	0.0101734	FDR005	Down-in-SKO	-0.303891	-1.23447	0.0381293	0.206616	FDR025	Down-in-SKO	-0.0800171	-1.05703	0.598472	0.787538	NoSig	Down-in-DKO	Down-in-SKO-Down-in-SKO
ENSMUSG00000021493.15	chr13	Pdlim7	MGI:1914649	OTTMUSG00000032913.3	7.1	5.97	4.65	0.629572	1.54711	0.000621522	0.0101985	FDR005	Up-in-SKO	0.351218	1.27564	0.0392013	0.209795	FDR025	Up-in-SKO	0.26562	1.20215	0.00040091	0.00643025	FDR005	Up-in-DKO	Up-in-SKO-Up-in-SKO
ENSMUSG00000029602.11	chr5	Rasal1	MGI:1330842	OTTMUSG00000025930.3	1.83	3.5	3.37	-0.792411	-1.73197	0.000621728	0.0101985	FDR005	Down-in-SKO	-0.695236	-1.61915	0.0295873	0.178508	FDR025	Down-in-SKO	-0.107836	-1.07761	0.729686	0.865603	NoSig	Down-in-DKO	Down-in-SKO-Down-in-SKO
ENSMUSG00000026317.7	chr8	Cln8	MGI:1349447	OTTMUSG00000032854.3	18.6	19.39	15.55	0.293572	1.22567	0.000623556	0.0102176	FDR005	Up-in-SKO	0.059532	1.04213	0.463549	0.726015	NoSig	Up-in-SKO	0.224953	1.16874	0.00676804	0.0501061	FDR025	Up-in-DKO	Up-in-SKO-Up-in-SKO
ENSMUSG00000048644.8	chr8	Ctxn1	MGI:88566	OTTMUSG00000059346.1	10.73	8.29	6.35	0.764258	1.6985	0.000641	0.0104922	FDR005	Up-in-SKO	0.447847	1.364	0.048425	0.235441	FDR025	Up-in-SKO	0.303595	1.23422	0.0354678	0.153328	FDR025	Up-in-DKO	Up-in-SKO-Up-in-SKO
ENSMUSG00000071645.6	chr19	Tut1	MGI:1917294	OTTMUSG00000074545.1	13.8	16.45	16.73	-0.243235	-1.18364	0.000642403	0.010504	FDR005	Down-in-SKO	-0.118892	-1.0859	0.167521	0.453774	NoSig	Down-in-SKO	-0.133014	-1.09658	0.0947079	0.282815	NoSig	Down-in-DKO	Down-in-SKO-Down-in-SKO
ENSMUSG00000023236.7	chr2	Scg5	MGI:98289	OTTMUSG00000019161.1	5.54	9.24	8.51	-0.551148	-1.46525	0.000645601	0.010545	FDR005	Down-in-SKO	-0.568148	-1.48262	0.000641437	0.0144468	FDR005	Down-in-SKO	0.00694023	1.00482	0.965246	0.984642	NoSig	Up-in-DKO	Down-in-SKO-Down-in-SKO
ENSMUSG00000030109.15	chr6	Slc6a12	MGI:95628	OTTMUSG00000036447.3	3.64	5.75	2.23	0.796853	1.73731	0.000649337	0.0105948	FDR005	Up-in-SKO	-0.462326	-1.37776	0.110628	0.367863	NoSig	Down-in-SKO	1.24896	2.3767	3.55015e-05	0.000941468	FDR005	Up-in-DKO	Up-in-SKO-Down-in-SKO
ENSMUSG00000027674.16	chr3	Pex5l	MGI:1916672	OTTMUSG00000023437.7	0.1	0.22	0.39	-1.81453	-3.51746	0.000650659	0.0106051	FDR005	Down-in-SKO	-0.901987	-1.86864	0.04789	0.234336	FDR025	Down-in-SKO	-0.92099	-1.89341	0.0201924	0.106286	FDR025	Down-in-DKO	Down-in-SKO-Down-in-SKO
ENSMUSG00000016624.15	chr15	Phf21b	MGI:2443812	OTTMUSG00000034906.2	0.83	1.03	1.12	-0.383568	-1.30456	0.000654138	0.010628	FDR005	Down-in-SKO	-0.190514	-1.14117	0.290768	0.587524	NoSig	Down-in-SKO	-0.20135	-1.14977	0.202892	0.437788	NoSig	Down-in-DKO	Down-in-SKO-Down-in-SKO
ENSMUSG00000024359.10	chr18	Hspa9	MGI:96245	OTTMUSG00000037646.3	576.93	740.73	703.86	-0.243082	-1.18352	0.000653325	0.010628	FDR005	Down-in-SKO	-0.200716	-1.14927	0.0309659	0.183875	FDR025	Down-in-SKO	-0.0516171	-1.03643	0.563456	0.766441	NoSig	Down-in-DKO	Down-in-SKO-Down-in-SKO
ENSMUSG00000045763.8	chr15	Basp1	MGI:1917600	OTTMUSG00000070107.2	3.48	2.37	1.43	1.26308	2.40007	0.000653772	0.010628	FDR005	Up-in-SKO	0.601418	1.51721	0.079886	0.309162	NoSig	Up-in-SKO	0.645625	1.56442	0.000434052	0.00685862	FDR005	Up-in-DKO	Up-in-SKO-Up-in-SKO
ENSMUSG00000038456.9	chr6	Dennd2a	MGI:2444961	OTTMUSG00000022791.4	6.46	5.36	3.22	1.01614	2.0225	0.000655253	0.0106311	FDR005	Up-in-SKO	0.362715	1.28584	0.18437	0.474807	NoSig	Up-in-SKO	0.63976	1.55807	5.50612e-05	0.00132803	FDR005	Up-in-DKO	Up-in-SKO-Up-in-SKO
ENSMUSG00000075595.9	chr11	Zfp652	MGI:2442221	OTTMUSG00000001747.4	22.53	24.13	18.21	0.350854	1.27532	0.00065571	0.0106311	FDR005	Up-in-SKO	0.0380629	1.02673	0.674489	0.852764	NoSig	Up-in-SKO	0.303514	1.23415	0.00295593	0.0274178	FDR005	Up-in-DKO	Up-in-SKO-Up-in-SKO
ENSMUSG00000038700.4	chr11	Hoxb5	MGI:96186	OTTMUSG00000001987.3	4.54	6.31	5.7	-0.28462	-1.21809	0.000662164	0.0107244	FDR005	Down-in-SKO	-0.327696	-1.25501	0.00153764	0.0266685	FDR005	Down-in-SKO	0.033917	1.02379	0.733743	0.867975	NoSig	Up-in-DKO	Down-in-SKO-Down-in-SKO
ENSMUSG00000022525.13	chr16	Plaat1	MGI:1351473	OTTMUSG00000028465.2	1.66	1.34	1.22	0.475131	1.39004	0.000666882	0.0107875	FDR005	Up-in-SKO	0.437106	1.35389	0.00196804	0.0315025	FDR005	Up-in-SKO	0.0296713	1.02078	0.822911	0.915166	NoSig	Up-in-DKO	Up-in-SKO-Up-in-SKO
ENSMUSG00000024399.5	chr17	Ltb	MGI:104796	OTTMUSG00000037195.1	1.21	0.46	0.36	1.71191	3.27594	0.000668164	0.0107875	FDR005	Up-in-SKO	1.42394	2.68316	0.00245816	0.0367025	FDR005	Up-in-SKO	0.273971	1.20913	0.349048	0.59002	NoSig	Up-in-DKO	Up-in-SKO-Up-in-SKO
ENSMUSG00000036438.14	chr17	Calm2	MGI:103250	OTTMUSG00000022552.3	351.71	364.25	313.99	0.19422	1.14411	0.000667961	0.0107875	FDR005	Up-in-SKO	0.0758952	1.05401	0.188585	0.479818	NoSig	Up-in-SKO	0.10886	1.07838	0.0152512	0.0886198	FDR025	Up-in-DKO	Up-in-SKO-Up-in-SKO
ENSMUSG00000042734.6	chr12	Ttc9	MGI:1916730	OTTMUSG00000065704.1	1.01	0.59	0.44	1.19824	2.29459	0.00067184	0.0108354	FDR005	Up-in-SKO	0.835002	1.78386	0.0105292	0.0946978	FDR025	Up-in-SKO	0.349733	1.27433	0.0992413	0.290387	NoSig	Up-in-DKO	Up-in-SKO-Up-in-SKO
ENSMUSG00000045515.4	chr1	Pou3f3	MGI:102564	OTTMUSG00000022569.3	67.36	90.5	84.82	-0.282248	-1.21609	0.000673516	0.0108511	FDR005	Down-in-SKO	-0.273028	-1.20834	0.00707441	0.0727972	FDR025	Down-in-SKO	-0.0189233	-1.0132	0.850516	0.929257	NoSig	Down-in-DKO	Down-in-SKO-Down-in-SKO
ENSMUSG00000026102.9	chr1	Inpp1	MGI:104848	OTTMUSG00000026596.5	6.7	6.73	6.03	0.190351	1.14104	0.000675308	0.0108686	FDR005	Up-in-SKO	0.129044	1.09357	0.0359478	0.200983	FDR025	Up-in-SKO	0.0519829	1.03669	0.418157	0.655306	NoSig	Up-in-DKO	Up-in-SKO-Up-in-SKO
ENSMUSG00000026726.10	chr2	Cubn	MGI:1931256	OTTMUSG00000011227.2	117.36	126.83	166.67	-0.454755	-1.37055	0.000682405	0.0109392	FDR005	Down-in-SKO	0.0493624	1.03481	0.698887	0.866346	NoSig	Up-in-SKO	-0.512453	-1.42647	2.32379e-07	1.40225e-05	FDR005	Down-in-DKO	Down-in-SKO-Up-in-SKO
ENSMUSG00000032060.10	chr9	Cryab	MGI:88516	OTTMUSG00000063076.1	489.51	503.17	359.65	0.473485	1.38846	0.000683193	0.0109392	FDR005	Up-in-SKO	0.0820543	1.05852	0.559454	0.789267	NoSig	Up-in-SKO	0.380377	1.30168	0.000437789	0.00690402	FDR005	Up-in-DKO	Up-in-SKO-Up-in-SKO
ENSMUSG00000050640.16	chr5	Tmem150c	MGI:3041258	OTTMUSG00000026818.2	3.94	3.93	3.3	0.289682	1.22237	0.000682151	0.0109392	FDR005	Up-in-SKO	0.119497	1.08636	0.244823	0.541864	NoSig	Up-in-SKO	0.160424	1.11762	0.12128	0.32481	NoSig	Up-in-DKO	Up-in-SKO-Up-in-SKO
ENSMUSG00000056162.14	chr18	Cndp1	MGI:2451097	OTTMUSG00000028200.2	19.06	22.84	31.38	-0.679915	-1.60205	0.000683252	0.0109392	FDR005	Down-in-SKO	-0.127221	-1.09219	0.51785	0.762868	NoSig	Down-in-SKO	-0.558698	-1.47294	0.000459254	0.00715096	FDR005	Down-in-DKO	Down-in-SKO-Down-in-SKO
ENSMUSG00000061013.6	chr18	Mkx	MGI:2687286	OTTMUSG00000040097.4	0.69	0.6	0.39	0.875942	1.83521	0.000681542	0.0109392	FDR005	Up-in-SKO	0.337454	1.26352	0.133386	0.404359	NoSig	Up-in-SKO	0.526451	1.44038	0.0262453	0.126909	FDR025	Up-in-DKO	Up-in-SKO-Up-in-SKO
ENSMUSG00000052632.16	chr12	Asap2	MGI:2685438	OTTMUSG00000037685.3	7.84	10.89	10.89	-0.425904	-1.34341	0.000691306	0.0110566	FDR005	Down-in-SKO	-0.317536	-1.2462	0.0148403	0.116845	FDR025	Down-in-SKO	-0.118796	-1.08583	0.343801	0.584428	NoSig	Down-in-DKO	Down-in-SKO-Down-in-SKO
ENSMUSG00000048732.5	chr11	Klhl11	MGI:2388648	OTTMUSG00000006269.1	30.34	40.46	37.08	-0.251115	-1.19013	0.000692086	0.0110575	FDR005	Down-in-SKO	-0.266368	-1.20278	0.0160241	0.122486	FDR025	Down-in-SKO	0.00604442	1.0042	0.954219	0.979759	NoSig	Up-in-DKO	Down-in-SKO-Down-in-SKO
ENSMUSG00000026489.13	chr1	Coq8a	MGI:1914676	OTTMUSG00000034709.5	43.93	56	62.64	-0.466049	-1.38132	0.000700561	0.0111813	FDR005	Down-in-SKO	-0.204872	-1.15258	0.146716	0.422727	NoSig	Down-in-SKO	-0.26865	-1.20468	0.012483	0.0775507	FDR025	Down-in-DKO	Down-in-SKO-Down-in-SKO
ENSMUSG00000066721.3	chr7	Zfp575	MGI:2141921	OTTMUSG00000058222.1	0.37	0.25	0.19	0.982205	1.97548	0.000705642	0.0112507	FDR005	Up-in-SKO	0.60508	1.52106	0.0719458	0.292744	NoSig	Up-in-SKO	0.368457	1.29097	0.218889	0.456901	NoSig	Up-in-DKO	Up-in-SKO-Up-in-SKO
ENSMUSG00000055809.7	chr7	Dnaaf3	MGI:3588207	OTTMUSG00000027090.1	0.82	0.58	0.34	1.26887	2.40972	0.000706727	0.0112564	FDR005	Up-in-SKO	0.580091	1.49494	0.0706831	0.289893	NoSig	Up-in-SKO	0.669864	1.59092	0.000604907	0.00884193	FDR005	Up-in-DKO	Up-in-SKO-Up-in-SKO
ENSMUSG00000038482.11	chr8	Tfdp1	MGI:101934	OTTMUSG00000060903.1	44.44	40.77	35.7	0.335429	1.26175	0.00070761	0.0112588	FDR005	Up-in-SKO	0.228544	1.17165	0.0289547	0.176521	FDR025	Up-in-SKO	0.0982057	1.07044	0.348303	0.589326	NoSig	Up-in-DKO	Up-in-SKO-Up-in-SKO
ENSMUSG00000022960.13	chr16	Donson	MGI:1890621	OTTMUSG00000019888.4	2.57	2.32	1.78	0.549964	1.46405	0.000723713	0.0115031	FDR005	Up-in-SKO	0.260627	1.198	0.0778534	0.304986	NoSig	Up-in-SKO	0.280847	1.21491	0.00415612	0.0350605	FDR005	Up-in-DKO	Up-in-SKO-Up-in-SKO
ENSMUSG00000037139.15	chr4	Myom3	MGI:2685280	OTTMUSG00000009726.2	3.34	2.42	1.89	0.857102	1.8114	0.000728202	0.0115625	FDR005	Up-in-SKO	0.5834	1.49838	0.0742676	0.297612	NoSig	Up-in-SKO	0.267372	1.20361	0.398768	0.637474	NoSig	Up-in-DKO	Up-in-SKO-Up-in-SKO
ENSMUSG00000060550.16	chr17	H2-Q7	MGI:95936	OTTMUSG00000037191.3	3.62	1.93	1.71	1.06752	2.09583	0.000729953	0.0115783	FDR005	Up-in-SKO	0.984672	1.97886	0.000186501	0.00592319	FDR005	Up-in-SKO	0.0706674	1.0502	0.698618	0.848197	NoSig	Up-in-DKO	Up-in-SKO-Up-in-SKO
ENSMUSG00000029167.13	chr5	Ppargc1a	MGI:1342774	OTTMUSG00000022759.6	57.06	80.43	71.17	-0.270927	-1.20658	0.000740294	0.0117302	FDR005	Down-in-SKO	-0.324321	-1.25208	0.0389335	0.209094	FDR025	Down-in-SKO	0.0435746	1.03066	0.76758	0.886779	NoSig	Up-in-DKO	Down-in-SKO-Down-in-SKO
ENSMUSG00000024610.15	chr18	Cd74	MGI:96534	OTTMUSG00000073579.1	222.51	90.73	68.48	1.64563	3.12883	0.000741292	0.0117339	FDR005	Up-in-SKO	1.32528	2.50582	0.00178634	0.0294488	FDR005	Up-in-SKO	0.305879	1.23617	0.109364	0.305742	NoSig	Up-in-DKO	Up-in-SKO-Up-in-SKO
ENSMUSG00000062209.15	chr1	Erbb4	MGI:104771	OTTMUSG00000025138.3	7.85	13.36	11.54	-0.49072	-1.40515	0.000744467	0.0117721	FDR005	Down-in-SKO	-0.588266	-1.50344	0.000372604	0.00987742	FDR005	Down-in-SKO	0.0874011	1.06245	0.629294	0.807847	NoSig	Up-in-DKO	Down-in-SKO-Down-in-SKO
ENSMUSG00000112858.2	chr14	Rnf212b	MGI:5589964	OTTMUSG00000064249.6	0.8	1.6	1.55	-0.894765	-1.85931	0.000751838	0.0118764	FDR005	Down-in-SKO	-0.834363	-1.78307	0.000480031	0.0117193	FDR005	Down-in-SKO	-0.0664848	-1.04716	0.738181	0.87052	NoSig	Down-in-DKO	Down-in-SKO-Down-in-SKO
ENSMUSG00000025537.12	chr5	Phkg1	MGI:97579	OTTMUSG00000023980.5	0.45	0.66	0.65	-0.488241	-1.40273	0.000754666	0.0119079	FDR005	Down-in-SKO	-0.417851	-1.33594	0.000186685	0.00592319	FDR005	Down-in-SKO	-0.0796301	-1.05675	0.52196	0.738108	NoSig	Down-in-DKO	Down-in-SKO-Down-in-SKO
ENSMUSG00000051177.16	chr2	Plcb1	MGI:97613	OTTMUSG00000015592.4	16.06	20.7	19.16	-0.219815	-1.16458	0.000755384	0.0119079	FDR005	Down-in-SKO	-0.222849	-1.16704	0.00738655	0.0747106	FDR025	Down-in-SKO	-0.00649732	-1.00451	0.93874	0.972052	NoSig	Down-in-DKO	Down-in-SKO-Down-in-SKO
ENSMUSG00000044156.14	chr6	Hepacam2	MGI:2141520	OTTMUSG00000042625.8	8.44	11.5	11.25	-0.361775	-1.28501	0.000768888	0.0121084	FDR005	Down-in-SKO	-0.306422	-1.23664	0.0141448	0.112869	FDR025	Down-in-SKO	-0.0636132	-1.04508	0.581877	0.777407	NoSig	Down-in-DKO	Down-in-SKO-Down-in-SKO
ENSMUSG00000024833.15	chr19	Pola2	MGI:99690	OTTMUSG00000074489.2	3.59	2.9	2.25	0.691899	1.61541	0.000769789	0.0121102	FDR005	Up-in-SKO	0.427255	1.34467	0.0161123	0.122927	FDR025	Up-in-SKO	0.253057	1.19173	0.0453287	0.178403	FDR025	Up-in-DKO	Up-in-SKO-Up-in-SKO
ENSMUSG00000037649.10	chr17	H2-DMa	MGI:95921	OTTMUSG00000037115.2	6.07	3.74	3.07	0.955943	1.93985	0.000775859	0.0121932	FDR005	Up-in-SKO	0.763093	1.69713	0.00347868	0.0465258	FDR005	Up-in-SKO	0.180463	1.13325	0.149957	0.36848	NoSig	Up-in-DKO	Up-in-SKO-Up-in-SKO
ENSMUSG00000024073.16	chr17	Birc6	MGI:1276108	OTTMUSG00000042370.7	51.99	66.05	69.23	-0.365578	-1.2884	0.000777294	0.012196	FDR005	Down-in-SKO	-0.176504	-1.13014	0.225331	0.519951	NoSig	Down-in-SKO	-0.198404	-1.14743	0.199575	0.434487	NoSig	Down-in-DKO	Down-in-SKO-Down-in-SKO
ENSMUSG00000044066.14	chr11	Cep68	MGI:2667663	OTTMUSG00000005225.2	20.46	25.16	24.58	-0.222895	-1.16707	0.000777625	0.012196	FDR005	Down-in-SKO	-0.156534	-1.11461	0.0148845	0.11702	FDR025	Down-in-SKO	-0.0752453	-1.05354	0.245145	0.486064	NoSig	Down-in-DKO	Down-in-SKO-Down-in-SKO
ENSMUSG00000045312.12	chr13	Lhfpl2	MGI:2145236	OTTMUSG00000027714.4	6.21	6.95	4.32	0.557002	1.47121	0.000787849	0.0123438	FDR005	Up-in-SKO	-0.0259681	-1.01816	0.869579	0.947204	NoSig	Down-in-SKO	0.571596	1.48617	7.26421e-06	0.000261626	FDR005	Up-in-DKO	Up-in-SKO-Down-in-SKO
ENSMUSG00000074794.10	chr13	Arrdc3	MGI:2145242	OTTMUSG00000034707.2	40.55	52.32	55.59	-0.424862	-1.34244	0.000789226	0.0123528	FDR005	Down-in-SKO	-0.226695	-1.17015	0.159909	0.442126	NoSig	Down-in-SKO	-0.207236	-1.15447	0.142195	0.357748	NoSig	Down-in-DKO	Down-in-SKO-Down-in-SKO
ENSMUSG00000023911.12	chr17	Flywch2	MGI:1924167	OTTMUSG00000033040.1	10.28	11.39	13.73	-0.383481	-1.30449	0.000790477	0.0123598	FDR005	Down-in-SKO	-0.0177813	-1.0124	0.882465	0.952643	NoSig	Down-in-SKO	-0.37524	-1.29706	0.00101724	0.0130447	FDR005	Down-in-DKO	Down-in-SKO-Down-in-SKO
ENSMUSG00000003271.17	chr7	Sult2b1	MGI:1926342	OTTMUSG00000022561.3	0.83	1.59	1.23	-0.510424	-1.42447	0.000795428	0.0124245	FDR005	Down-in-SKO	-0.783682	-1.72152	2.56692e-06	0.000191811	FDR005	Down-in-SKO	0.264432	1.20116	0.088073	0.270322	NoSig	Up-in-DKO	Down-in-SKO-Down-in-SKO
ENSMUSG00000040043.17	chr10	Rbms2	MGI:1861776	OTTMUSG00000064928.2	26.69	28.94	21.33	0.357823	1.28149	0.000796534	0.0124292	FDR005	Up-in-SKO	0.0117634	1.00819	0.900536	0.960159	NoSig	Up-in-SKO	0.336369	1.26257	0.0001576	0.00308092	FDR005	Up-in-DKO	Up-in-SKO-Up-in-SKO
ENSMUSG00000026510.10	chr1	Trp53bp2	MGI:2138319	OTTMUSG00000027043.4	88.88	115.26	113.43	-0.303537	-1.23417	0.000799101	0.0124566	FDR005	Down-in-SKO	-0.203945	-1.15184	0.0907207	0.332349	NoSig	Down-in-SKO	-0.108686	-1.07825	0.323389	0.566099	NoSig	Down-in-DKO	Down-in-SKO-Down-in-SKO
ENSMUSG00000091382.2	chr6	Vmn1r18	MGI:2159462	OTTMUSG00000039926.2	0.45	0.65	1.02	-1.15437	-2.22586	0.000799993	0.0124579	FDR005	Down-in-SKO	-0.372777	-1.29484	0.201486	0.494091	NoSig	Down-in-SKO	-0.788191	-1.72691	0.0166767	0.0942987	FDR025	Down-in-DKO	Down-in-SKO-Down-in-SKO
ENSMUSG00000018425.18	chr11	Dhx40	MGI:1914737	OTTMUSG00000001202.4	63.44	69.57	74.53	-0.202018	-1.15031	0.000811232	0.0126201	FDR005	Down-in-SKO	0.00845684	1.00588	0.912808	0.96436	NoSig	Up-in-SKO	-0.219363	-1.16422	0.00163571	0.0181675	FDR005	Down-in-DKO	Down-in-SKO-Up-in-SKO
ENSMUSG00000056413.16	chr5	Adap1	MGI:2442201	OTTMUSG00000025185.3	62.15	59.94	47.56	0.41351	1.33192	0.000816959	0.0126963	FDR005	Up-in-SKO	0.167592	1.12318	0.0724309	0.294194	NoSig	Up-in-SKO	0.236742	1.17833	0.0217087	0.111874	FDR025	Up-in-DKO	Up-in-SKO-Up-in-SKO
ENSMUSG00000046070.9	chr17	Igfals	MGI:107973	OTTMUSG00000073126.1	3.91	4.52	6.3	-0.642673	-1.56122	0.000818812	0.0127123	FDR005	Down-in-SKO	-0.0824826	-1.05884	0.692629	0.862428	NoSig	Down-in-SKO	-0.566976	-1.48142	0.000854917	0.0114979	FDR005	Down-in-DKO	Down-in-SKO-Down-in-SKO
ENSMUSG00000007030.8	chr17	Vwa7	MGI:1306798	OTTMUSG00000033048.2	0.7	0.47	0.32	1.14282	2.20812	0.000819995	0.0127178	FDR005	Up-in-SKO	0.695648	1.61961	0.0264572	0.166204	FDR025	Up-in-SKO	0.431704	1.34883	0.0154368	0.0893154	FDR025	Up-in-DKO	Up-in-SKO-Up-in-SKO
ENSMUSG00000052151.12	chr10	Plpp2	MGI:1354945	OTTMUSG00000035138.2	134.21	118.05	112.56	0.278834	1.21321	0.000830345	0.0128653	FDR005	Up-in-SKO	0.295766	1.22754	0.00315082	0.0433618	FDR005	Up-in-SKO	-0.0260095	-1.01819	0.781507	0.894366	NoSig	Down-in-DKO	Up-in-SKO-Up-in-SKO
ENSMUSG00000025041.17	chr19	Nt5c2	MGI:2178563	OTTMUSG00000037178.4	21.57	29.34	26.53	-0.262391	-1.19946	0.000834278	0.0129132	FDR005	Down-in-SKO	-0.300631	-1.23168	8.76059e-05	0.00336756	FDR005	Down-in-SKO	0.0289856	1.02029	0.665709	0.82889	NoSig	Up-in-DKO	Down-in-SKO-Down-in-SKO
ENSMUSG00000046836.13	chr1	Brox	MGI:1918928	OTTMUSG00000050558.2	30.65	33.54	27.31	0.203302	1.15133	0.000843009	0.0130353	FDR005	Up-in-SKO	0.0180866	1.01262	0.843541	0.936481	NoSig	Up-in-SKO	0.175704	1.12952	0.0254542	0.1244	FDR025	Up-in-DKO	Up-in-SKO-Up-in-SKO
ENSMUSG00000013155.10	chr8	Enkd1	MGI:2142593	OTTMUSG00000062055.1	3.54	3.27	3.01	0.265756	1.20227	0.000844144	0.0130397	FDR005	Up-in-SKO	0.240211	1.18117	0.00164353	0.0279295	FDR005	Up-in-SKO	0.0166432	1.0116	0.821564	0.914558	NoSig	Up-in-DKO	Up-in-SKO-Up-in-SKO
ENSMUSG00000043681.5	chr14	Fam25c	MGI:1916384	OTTMUSG00000033737.1	34.02	35.27	45.26	-0.374332	-1.29624	0.000848849	0.0130992	FDR005	Down-in-SKO	0.0757735	1.05393	0.557312	0.787443	NoSig	Up-in-SKO	-0.459179	-1.37476	1.68403e-06	7.72598e-05	FDR005	Down-in-DKO	Down-in-SKO-Up-in-SKO
ENSMUSG00000018983.9	chr4	E2f2	MGI:1096341	OTTMUSG00000009869.1	5.24	4.92	4.05	0.397359	1.31709	0.000854583	0.0131745	FDR005	Up-in-SKO	0.204192	1.15204	0.131098	0.400916	NoSig	Up-in-SKO	0.18447	1.1364	0.163131	0.386038	NoSig	Up-in-DKO	Up-in-SKO-Up-in-SKO
ENSMUSG00000000532.11	chr15	Acvr1b	MGI:1338944	OTTMUSG00000048171.5	32.94	39.86	40.53	-0.252453	-1.19123	0.000858507	0.0132217	FDR005	Down-in-SKO	-0.130782	-1.09489	0.0652186	0.277991	NoSig	Down-in-SKO	-0.13072	-1.09484	0.0934351	0.280481	NoSig	Down-in-DKO	Down-in-SKO-Down-in-SKO
ENSMUSG00000001656.3	chr15	Hoxc11	MGI:96193	OTTMUSG00000035144.1	1.75	1.6	1.33	0.427398	1.34481	0.000859629	0.0132257	FDR005	Up-in-SKO	0.286154	1.21939	0.0643936	0.276315	NoSig	Up-in-SKO	0.132103	1.09589	0.358074	0.598449	NoSig	Up-in-DKO	Up-in-SKO-Up-in-SKO
ENSMUSG00000026455.14	chr1	Klhl12	MGI:2385619	OTTMUSG00000021463.2	9.9	12.43	11.5	-0.175354	-1.12924	0.000865543	0.0132901	FDR005	Down-in-SKO	-0.185409	-1.13714	0.00157283	0.0270152	FDR005	Down-in-SKO	0.00118973	1.00083	0.977765	0.990576	NoSig	Up-in-DKO	Down-in-SKO-Down-in-SKO
ENSMUSG00000033420.12	chr6	Antxr1	MGI:1916788	OTTMUSG00000057167.1	2.49	3.03	1.73	0.569151	1.48365	0.000864936	0.0132901	FDR005	Up-in-SKO	-0.152845	-1.11176	0.213359	0.507987	NoSig	Down-in-SKO	0.711112	1.63707	6.01586e-07	3.14696e-05	FDR005	Up-in-DKO	Up-in-SKO-Down-in-SKO
ENSMUSG00000054855.13	chr15	Rnd1	MGI:2444878	OTTMUSG00000029005.1	2.91	1.68	1.33	1.1227	2.17754	0.00086716	0.0133016	FDR005	Up-in-SKO	0.879213	1.83937	0.00571566	0.063894	FDR025	Up-in-SKO	0.228573	1.17168	0.0875106	0.269297	NoSig	Up-in-DKO	Up-in-SKO-Up-in-SKO
ENSMUSG00000034329.16	chr11	Brip1	MGI:2442836	OTTMUSG00000001045.2	1.97	1.67	1.38	0.530202	1.44413	0.000869248	0.0133204	FDR005	Up-in-SKO	0.366697	1.2894	0.0181988	0.131715	FDR025	Up-in-SKO	0.153562	1.11231	0.274758	0.517876	NoSig	Up-in-DKO	Up-in-SKO-Up-in-SKO
ENSMUSG00000040891.6	chr7	Foxa3	MGI:1347477	OTTMUSG00000020440.1	0.1	0.17	0.33	-1.5889	-3.0082	0.000870728	0.0133298	FDR005	Down-in-SKO	-0.510792	-1.42483	0.250213	0.547745	NoSig	Down-in-SKO	-1.09076	-2.12987	0.00943314	0.0639446	FDR025	Down-in-DKO	Down-in-SKO-Down-in-SKO
ENSMUSG00000021798.14	chr14	Ldb3	MGI:1344412	OTTMUSG00000069987.3	0.6	0.85	0.29	1.081	2.1155	0.000874266	0.0133611	FDR005	Up-in-SKO	-0.417473	-1.33559	0.113623	0.372964	NoSig	Down-in-SKO	1.48744	2.80392	4.02287e-11	7.5682e-09	FDR005	Up-in-DKO	Up-in-SKO-Down-in-SKO
ENSMUSG00000051811.14	chr7	Cox6b2	MGI:3044182	OTTMUSG00000043341.2	12.12	19.45	7.88	0.651889	1.57122	0.000874513	0.0133611	FDR005	Up-in-SKO	-0.548616	-1.46268	0.00499669	0.0584507	FDR025	Down-in-SKO	1.18867	2.27943	1.57914e-14	5.0504e-12	FDR005	Up-in-DKO	Up-in-SKO-Down-in-SKO
ENSMUSG00000039089.15	chr10	L3mbtl3	MGI:2143628	OTTMUSG00000037127.2	9.48	7.62	6.16	0.641247	1.55968	0.000882284	0.0134578	FDR005	Up-in-SKO	0.428048	1.34541	0.0195744	0.137347	FDR025	Up-in-SKO	0.20236	1.15058	0.000687672	0.00975738	FDR005	Up-in-DKO	Up-in-SKO-Up-in-SKO
ENSMUSG00000042156.16	chr14	Dzip1	MGI:1914311	OTTMUSG00000069741.1	1.16	1.62	1.59	-0.434391	-1.35134	0.000882595	0.0134578	FDR005	Down-in-SKO	-0.351809	-1.27616	0.0175204	0.128576	FDR025	Down-in-SKO	-0.0930812	-1.06665	0.415104	0.652248	NoSig	Down-in-DKO	Down-in-SKO-Down-in-SKO
ENSMUSG00000031875.7	chr8	Cmtm3	MGI:2447162	OTTMUSG00000061906.1	9.09	5.72	4.37	1.0539	2.07614	0.000887305	0.0135162	FDR005	Up-in-SKO	0.743875	1.67467	0.0084012	0.0818422	FDR025	Up-in-SKO	0.296296	1.22799	0.071976	0.238592	FDR025	Up-in-DKO	Up-in-SKO-Up-in-SKO
ENSMUSG00000009894.15	chr11	Snap47	MGI:1915076	OTTMUSG00000005789.4	75.52	92.57	89.67	-0.213329	-1.15936	0.00088916	0.0135311	FDR005	Down-in-SKO	-0.166494	-1.12233	0.0174156	0.128279	FDR025	Down-in-SKO	-0.0553604	-1.03912	0.444541	0.67908	NoSig	Down-in-DKO	Down-in-SKO-Down-in-SKO
ENSMUSG00000021118.7	chr12	Plek2	MGI:1351466	OTTMUSG00000027588.1	11.06	9.17	8.61	0.392224	1.31242	0.000894453	0.0135982	FDR005	Up-in-SKO	0.393673	1.31373	0.000451732	0.0112518	FDR005	Up-in-SKO	-0.0114504	-1.00797	0.892133	0.949933	NoSig	Down-in-DKO	Up-in-SKO-Up-in-SKO
ENSMUSG00000090935.10	chr12	Synj2bp	MGI:1344347	OTTMUSG00000035328.2	53.83	51.72	42.72	0.372248	1.29437	0.000897138	0.0136255	FDR005	Up-in-SKO	0.191451	1.14191	0.0717339	0.292254	NoSig	Up-in-SKO	0.172741	1.1272	0.0632463	0.219643	FDR025	Up-in-DKO	Up-in-SKO-Up-in-SKO
ENSMUSG00000025862.14	chrX	Stag2	MGI:1098583	OTTMUSG00000017467.13	35.01	42.78	41.23	-0.19735	-1.14659	0.000900609	0.0136512	FDR005	Down-in-SKO	-0.144812	-1.10559	0.0317657	0.18658	FDR025	Down-in-SKO	-0.0613711	-1.04346	0.289863	0.533466	NoSig	Down-in-DKO	Down-in-SKO-Down-in-SKO
ENSMUSG00000027329.9	chr2	Spef1	MGI:3513546	OTTMUSG00000015912.1	8.06	8.99	6.59	0.315128	1.24412	0.000900538	0.0136512	FDR005	Up-in-SKO	-0.0392139	-1.02755	0.667109	0.848725	NoSig	Down-in-SKO	0.345617	1.27069	7.40009e-05	0.00166201	FDR005	Up-in-DKO	Up-in-SKO-Down-in-SKO
ENSMUSG00000032531.15	chr9	Amotl2	MGI:1929286	OTTMUSG00000033309.9	92.22	81.07	62.68	0.577656	1.49242	0.000902419	0.0136652	FDR005	Up-in-SKO	0.311831	1.24128	0.0501331	0.239843	FDR025	Up-in-SKO	0.254112	1.1926	0.0279321	0.132188	FDR025	Up-in-DKO	Up-in-SKO-Up-in-SKO
ENSMUSG00000021314.13	chr13	Amph	MGI:103574	OTTMUSG00000054291.7	0.75	0.57	0.39	0.954196	1.9375	0.000903421	0.0136669	FDR005	Up-in-SKO	0.549898	1.46398	0.0667285	0.281397	NoSig	Up-in-SKO	0.39212	1.31232	0.0852326	0.26496	NoSig	Up-in-DKO	Up-in-SKO-Up-in-SKO
ENSMUSG00000018865.9	chr15	Sult4a1	MGI:1888971	OTTMUSG00000070621.1	1.11	1.09	0.47	1.25057	2.37935	0.000908481	0.0137299	FDR005	Up-in-SKO	0.0826869	1.05899	0.810089	0.920692	NoSig	Up-in-SKO	1.14854	2.21689	4.38627e-07	2.41034e-05	FDR005	Up-in-DKO	Up-in-SKO-Up-in-SKO
ENSMUSG00000035775.2	chr11	Krt20	MGI:1914059	OTTMUSG00000004985.1	10.05	4.76	3.26	1.6274	3.08955	0.000910719	0.0137416	FDR005	Up-in-SKO	1.27201	2.41498	0.0271279	0.169442	FDR025	Up-in-SKO	0.337009	1.26313	0.461708	0.69215	NoSig	Up-in-DKO	Up-in-SKO-Up-in-SKO
ENSMUSG00000050812.18	chr4	Ecpas	MGI:2140220	OTTMUSG00000007619.3	48.48	58.06	58.81	-0.234897	-1.17682	0.000911037	0.0137416	FDR005	Down-in-SKO	-0.104303	-1.07497	0.25625	0.553742	NoSig	Down-in-SKO	-0.139689	-1.10167	0.100115	0.291745	NoSig	Down-in-DKO	Down-in-SKO-Down-in-SKO
ENSMUSG00000041193.15	chr4	Pla2g5	MGI:101899	OTTMUSG00000010028.2	5.96	18.74	9.37	-0.613912	-1.5304	0.000915541	0.0137959	FDR005	Down-in-SKO	-1.53937	-2.90667	3.48648e-21	3.71682e-18	FDR005	Down-in-SKO	0.918535	1.89019	6.33722e-06	0.000232772	FDR005	Up-in-DKO	Down-in-SKO-Down-in-SKO
ENSMUSG00000034957.10	chr7	Cebpa	MGI:99480	OTTMUSG00000058155.1	34.58	36.86	45.42	-0.348601	-1.27333	0.000917011	0.0138046	FDR005	Down-in-SKO	0.0513653	1.03625	0.649219	0.838719	NoSig	Up-in-SKO	-0.408827	-1.32761	2.45658e-05	0.000705265	FDR005	Down-in-DKO	Down-in-SKO-Up-in-SKO
ENSMUSG00000024799.16	chr19	Tm7sf2	MGI:1920416	OTTMUSG00000024785.11	2.31	2.67	3.3	-0.468318	-1.3835	0.000917994	0.0138058	FDR005	Down-in-SKO	-0.0696778	-1.04948	0.622037	0.824679	NoSig	Down-in-SKO	-0.406644	-1.3256	0.000234001	0.00419497	FDR005	Down-in-DKO	Down-in-SKO-Down-in-SKO
ENSMUSG00000025402.12	chr10	Nab2	MGI:107563	OTTMUSG00000031880.3	16.63	15.04	13.37	0.350107	1.27466	0.000922829	0.013865	FDR005	Up-in-SKO	0.268051	1.20418	0.00412824	0.0522682	FDR025	Up-in-SKO	0.0719287	1.05112	0.410004	0.647352	NoSig	Up-in-DKO	Up-in-SKO-Up-in-SKO
ENSMUSG00000079265.10	chr14	Gm8257	MGI:3644430	OTTMUSG00000036404.3	0.28	0.16	0.08	1.84082	3.58214	0.000931634	0.0139836	FDR005	Up-in-SKO	0.905074	1.87264	0.0475069	0.233175	FDR025	Up-in-SKO	0.918293	1.88988	0.0599133	0.212433	FDR025	Up-in-DKO	Up-in-SKO-Up-in-SKO
ENSMUSG00000020737.12	chr11	Jpt1	MGI:1096361	OTTMUSG00000003443.2	41.34	38.66	30.34	0.461457	1.37693	0.000941921	0.0141158	FDR005	Up-in-SKO	0.203826	1.15175	0.114559	0.374472	NoSig	Up-in-SKO	0.246894	1.18665	0.000874421	0.0117208	FDR005	Up-in-DKO	Up-in-SKO-Up-in-SKO
ENSMUSG00000046623.8	chr4	Gjb4	MGI:95722	OTTMUSG00000009380.1	3.22	3.29	2.16	0.599832	1.51554	0.000942281	0.0141158	FDR005	Up-in-SKO	0.101129	1.07261	0.582244	0.803073	NoSig	Up-in-SKO	0.488001	1.4025	0.00672979	0.0498915	FDR005	Up-in-DKO	Up-in-SKO-Up-in-SKO
ENSMUSG00000009394.13	chr6	Syn2	MGI:103020	OTTMUSG00000056610.7	2.47	3.67	3.4	-0.404996	-1.32409	0.000946453	0.0141645	FDR005	Down-in-SKO	-0.404896	-1.32399	0.00713272	0.0731932	FDR025	Down-in-SKO	-0.00907609	-1.00631	0.937816	0.971497	NoSig	Down-in-DKO	Down-in-SKO-Down-in-SKO
ENSMUSG00000022833.7	chr16	Ccdc14	MGI:2443448	OTTMUSG00000071458.1	1.07	1.11	0.83	0.402075	1.32141	0.000948171	0.0141764	FDR005	Up-in-SKO	0.106216	1.0764	0.491785	0.745799	NoSig	Up-in-SKO	0.285657	1.21897	0.0445231	0.176897	FDR025	Up-in-DKO	Up-in-SKO-Up-in-SKO
ENSMUSG00000050359.7	chr3	Sprr1a	MGI:106660	OTTMUSG00000042112.1	19.59	13.11	9.29	1.05226	2.07377	0.000951317	0.0142097	FDR005	Up-in-SKO	0.657044	1.57685	0.0390856	0.209597	FDR025	Up-in-SKO	0.381017	1.30226	0.120918	0.324236	NoSig	Up-in-DKO	Up-in-SKO-Up-in-SKO
ENSMUSG00000079547.4	chr17	H2-DMb1	MGI:95922	OTTMUSG00000037116.3	29.06	21.53	19.79	0.561228	1.47552	0.000952387	0.0142118	FDR005	Up-in-SKO	0.523348	1.43729	0.00383866	0.0498651	FDR005	Up-in-SKO	0.0282358	1.01976	0.845092	0.926735	NoSig	Up-in-DKO	Up-in-SKO-Up-in-SKO
ENSMUSG00000000340.10	chr3	Dbt	MGI:105386	OTTMUSG00000027084.3	106.55	140.38	135.81	-0.309124	-1.23896	0.000956349	0.0142433	FDR005	Down-in-SKO	-0.243861	-1.18416	0.0200991	0.139498	FDR025	Down-in-SKO	-0.0736628	-1.05239	0.298801	0.542291	NoSig	Down-in-DKO	Down-in-SKO-Down-in-SKO
ENSMUSG00000011114.18	chr9	Tbrg1	MGI:1100877	OTTMUSG00000029970.2	35.52	33.29	32.29	0.172327	1.12687	0.000955696	0.0142433	FDR005	Up-in-SKO	0.226641	1.17011	1.46833e-05	0.000794393	FDR005	Up-in-SKO	-0.0638685	-1.04526	0.146242	0.363519	NoSig	Down-in-DKO	Up-in-SKO-Up-in-SKO
ENSMUSG00000029432.12	chr5	Nipsnap2	MGI:1278343	OTTMUSG00000027638.2	136.91	161.8	175.44	-0.304774	-1.23522	0.000958267	0.014258	FDR005	Down-in-SKO	-0.0910167	-1.06512	0.240977	0.537592	NoSig	Down-in-SKO	-0.222864	-1.16705	0.00921429	0.062939	FDR025	Down-in-DKO	Down-in-SKO-Down-in-SKO
ENSMUSG00000006221.7	chr4	Hspb7	MGI:1352494	OTTMUSG00000010297.1	2.91	2.46	3.85	-0.358142	-1.28177	0.000966899	0.0143726	FDR005	Down-in-SKO	0.385619	1.30642	0.00346	0.0464722	FDR005	Up-in-SKO	-0.75374	-1.68616	3.3195e-09	3.74615e-07	FDR005	Down-in-DKO	Down-in-SKO-Up-in-SKO
ENSMUSG00000070923.4	chr4	Klhl9	MGI:2180122	OTTMUSG00000011283.1	77.46	96.26	94.75	-0.251886	-1.19076	0.000969437	0.0143964	FDR005	Down-in-SKO	-0.15909	-1.11658	0.106034	0.360305	NoSig	Down-in-SKO	-0.101776	-1.07309	0.25348	0.494256	NoSig	Down-in-DKO	Down-in-SKO-Down-in-SKO
ENSMUSG00000039021.15	chr2	Ttc16	MGI:2443048	OTTMUSG00000012528.6	0.35	0.34	0.2	0.841228	1.79157	0.00097402	0.0144505	FDR005	Up-in-SKO	0.205732	1.15327	0.21784	0.512359	NoSig	Up-in-SKO	0.617735	1.53446	0.000609023	0.00887182	FDR005	Up-in-DKO	Up-in-SKO-Up-in-SKO
ENSMUSG00000050107.2	chr11	Haspin	MGI:1194498	OTTMUSG00000006123.1	10.31	11.03	8.86	0.259553	1.19711	0.000981312	0.0145446	FDR005	Up-in-SKO	0.0349968	1.02455	0.662003	0.846277	NoSig	Up-in-SKO	0.215684	1.16125	0.00899084	0.0618377	FDR025	Up-in-DKO	Up-in-SKO-Up-in-SKO
ENSMUSG00000089774.2	chr16	Slc5a3	MGI:1858226	OTTMUSG00000025870.3	59.47	106.8	95.03	-0.608635	-1.52482	0.000983241	0.0145592	FDR005	Down-in-SKO	-0.65626	-1.57599	0.00154458	0.0266731	FDR005	Down-in-SKO	0.037015	1.02599	0.869226	0.938512	NoSig	Up-in-DKO	Down-in-SKO-Down-in-SKO
ENSMUSG00000065968.8	chr16	Ifitm7	MGI:1921732	OTTMUSG00000026343.2	0.69	0.05	0.15	2.34433	5.07825	0.000991769	0.0146713	FDR005	Up-in-SKO	3.90558	14.9864	1.74635e-07	2.08402e-05	FDR005	Up-in-SKO	-1.56277	-2.9542	0.0591361	0.21094	FDR025	Down-in-DKO	Up-in-SKO-Up-in-SKO
ENSMUSG00000068407.3	chr14	Rnase12	MGI:3528588	OTTMUSG00000069145.1	0.53	0.12	0.13	1.95248	3.8704	0.00099665	0.0147293	FDR005	Up-in-SKO	2.15923	4.46676	0.00377666	0.0492598	FDR005	Up-in-SKO	-0.222699	-1.16691	0.806676	0.907274	NoSig	Down-in-DKO	Up-in-SKO-Up-in-SKO
ENSMUSG00000041323.6	chr12	Ak7	MGI:1926051	OTTMUSG00000066339.1	2.77	5.48	4.16	-0.543569	-1.45757	0.00099946	0.0147567	FDR005	Down-in-SKO	-0.835258	-1.78418	2.1674e-07	2.51152e-05	FDR005	Down-in-SKO	0.280942	1.21499	0.106021	0.301117	NoSig	Up-in-DKO	Down-in-SKO-Down-in-SKO
ENSMUSG00000021460.17	chr13	Auh	MGI:1338011	OTTMUSG00000026355.3	31.68	37.26	39.83	-0.294396	-1.22637	0.00100256	0.0147882	FDR005	Down-in-SKO	-0.104781	-1.07533	0.227751	0.522631	NoSig	Down-in-SKO	-0.19752	-1.14673	0.0242001	0.120593	FDR025	Down-in-DKO	Down-in-SKO-Down-in-SKO
ENSMUSG00000040451.18	chr19	Sgms1	MGI:2444110	OTTMUSG00000033408.3	25.53	23.23	21.18	0.306852	1.23701	0.00101358	0.0149364	FDR005	Up-in-SKO	0.262431	1.1995	0.00237498	0.0358286	FDR005	Up-in-SKO	0.0359898	1.02526	0.711289	0.855912	NoSig	Up-in-DKO	Up-in-SKO-Up-in-SKO
ENSMUSG00000115799.1	chr6	Vmn1r19	MGI:2159463	OTTMUSG00000039929.2	0.2	0.36	0.63	-1.58543	-3.00097	0.00101822	0.0149905	FDR005	Down-in-SKO	-0.634695	-1.55261	0.142657	0.417426	NoSig	Down-in-SKO	-0.959202	-1.94423	0.0253071	0.124023	FDR025	Down-in-DKO	Down-in-SKO-Down-in-SKO
ENSMUSG00000021678.9	chr13	F2rl1	MGI:101910	OTTMUSG00000067572.1	37.14	39.04	24.34	0.64388	1.56253	0.00102294	0.0150455	FDR005	Up-in-SKO	0.050544	1.03566	0.771357	0.902214	NoSig	Up-in-SKO	0.581362	1.49626	6.65441e-05	0.00153382	FDR005	Up-in-DKO	Up-in-SKO-Up-in-SKO
ENSMUSG00000063632.6	chr12	Sox11	MGI:98359	OTTMUSG00000021163.3	0.32	0.4	0.17	0.926451	1.9006	0.00102878	0.0151169	FDR005	Up-in-SKO	-0.195456	-1.14509	0.455114	0.719844	NoSig	Down-in-SKO	1.10933	2.15746	3.20393e-05	0.00086516	FDR005	Up-in-DKO	Up-in-SKO-Down-in-SKO
ENSMUSG00000041594.18	chr14	Tmtc4	MGI:1921050	OTTMUSG00000025742.4	5.2	5.57	7.58	-0.502959	-1.41712	0.00103296	0.0151639	FDR005	Down-in-SKO	0.0213445	1.0149	0.903831	0.961206	NoSig	Up-in-SKO	-0.530861	-1.44479	0.000675238	0.00962365	FDR005	Down-in-DKO	Down-in-SKO-Up-in-SKO
ENSMUSG00000053522.11	chr7	Lgals7	MGI:1316742	OTTMUSG00000022690.3	0.62	0.28	0.14	2.17479	4.51521	0.00103495	0.0151786	FDR005	Up-in-SKO	1.27045	2.41236	0.00743788	0.074921	FDR025	Up-in-SKO	0.890279	1.85354	0.152876	0.372148	NoSig	Up-in-DKO	Up-in-SKO-Up-in-SKO
ENSMUSG00000034818.17	chr10	Celf5	MGI:2442333	OTTMUSG00000030422.4	0.1	0.08	0.04	1.36669	2.57878	0.0010382	0.0151972	FDR005	Up-in-SKO	0.394467	1.31446	0.24073	0.537472	NoSig	Up-in-SKO	0.950202	1.93214	0.00190212	0.0202374	FDR005	Up-in-DKO	Up-in-SKO-Up-in-SKO
ENSMUSG00000039231.18	chrX	Suv39h1	MGI:1099440	OTTMUSG00000017258.1	5.64	5.04	4.76	0.272527	1.20792	0.00103727	0.0151972	FDR005	Up-in-SKO	0.293132	1.2253	0.000127265	0.00451239	FDR005	Up-in-SKO	-0.0297642	-1.02085	0.650336	0.819802	NoSig	Down-in-DKO	Up-in-SKO-Up-in-SKO
ENSMUSG00000045932.12	chr19	Ifit2	MGI:99449	OTTMUSG00000016643.2	27.7	28.44	18.94	0.580567	1.49544	0.00104141	0.0152298	FDR005	Up-in-SKO	0.0952045	1.06822	0.571453	0.796002	NoSig	Up-in-SKO	0.473507	1.38848	0.00106007	0.0134187	FDR005	Up-in-DKO	Up-in-SKO-Up-in-SKO
ENSMUSG00000018648.15	chr11	Dusp14	MGI:1927168	OTTMUSG00000000968.2	27.43	30.56	22.17	0.342213	1.2677	0.00104307	0.0152392	FDR005	Up-in-SKO	-0.0302381	-1.02118	0.795436	0.914516	NoSig	Down-in-SKO	0.36318	1.28626	0.000933783	0.0122495	FDR005	Up-in-DKO	Up-in-SKO-Down-in-SKO
ENSMUSG00000051076.8	chr3	Vtcn1	MGI:3039619	OTTMUSG00000007078.2	3.94	2.38	2.25	0.813095	1.75698	0.00104404	0.0152392	FDR005	Up-in-SKO	0.816531	1.76117	0.000378973	0.009951	FDR005	Up-in-SKO	-0.0120933	-1.00842	0.950303	0.977946	NoSig	Down-in-DKO	Up-in-SKO-Up-in-SKO
ENSMUSG00000034801.13	chr12	Sos2	MGI:98355	OTTMUSG00000044373.5	33.37	41.45	38.55	-0.167806	-1.12335	0.00104549	0.0152459	FDR005	Down-in-SKO	-0.169427	-1.12461	0.00126112	0.0233259	FDR005	Down-in-SKO	-0.00713116	-1.00496	0.878229	0.943294	NoSig	Down-in-DKO	Down-in-SKO-Down-in-SKO
ENSMUSG00000030731.13	chr7	Syt3	MGI:99665	OTTMUSG00000031834.9	3.49	5.1	4.9	-0.441218	-1.35775	0.00105443	0.0153618	FDR005	Down-in-SKO	-0.414256	-1.33261	0.00878307	0.0839487	FDR025	Down-in-SKO	-0.0354751	-1.02489	0.786252	0.897124	NoSig	Down-in-DKO	Down-in-SKO-Down-in-SKO
ENSMUSG00000020847.15	chr11	Rph3al	MGI:1923492	OTTMUSG00000006223.4	18.45	16.11	15.94	0.240939	1.18176	0.00105701	0.0153846	FDR005	Up-in-SKO	0.310576	1.2402	0.000205975	0.00633412	FDR005	Up-in-SKO	-0.0782543	-1.05574	0.310065	0.553289	NoSig	Down-in-DKO	Up-in-SKO-Up-in-SKO
ENSMUSG00000063903.5	chr7	Klk1	MGI:102850	OTTMUSG00000058322.2	3085.66	3663.86	4270.39	-0.431309	-1.34846	0.00106232	0.0154473	FDR005	Down-in-SKO	-0.129578	-1.09397	0.385044	0.668465	NoSig	Down-in-SKO	-0.310172	-1.23986	0.0505922	0.191209	FDR025	Down-in-DKO	Down-in-SKO-Down-in-SKO
ENSMUSG00000021866.15	chr14	Anxa11	MGI:108481	OTTMUSG00000019768.2	48.2	52.54	57.74	-0.211936	-1.15824	0.00106444	0.0154536	FDR005	Down-in-SKO	0.0146004	1.01017	0.841776	0.93569	NoSig	Up-in-SKO	-0.235322	-1.17717	8.11404e-05	0.00179463	FDR005	Down-in-DKO	Down-in-SKO-Up-in-SKO
ENSMUSG00000029363.14	chr5	Rfc5	MGI:1919401	OTTMUSG00000025772.2	14.06	12.4	12.09	0.245176	1.18524	0.00106476	0.0154536	FDR005	Up-in-SKO	0.295226	1.22708	0.000881414	0.0181867	FDR005	Up-in-SKO	-0.0590334	-1.04177	0.425369	0.661958	NoSig	Down-in-DKO	Up-in-SKO-Up-in-SKO
ENSMUSG00000001166.17	chr5	Oas1c	MGI:2149633	OTTMUSG00000026817.3	8.97	6.24	6.8	0.431465	1.3486	0.00107394	0.0155722	FDR005	Up-in-SKO	0.652919	1.57235	3.74269e-13	1.32999e-10	FDR005	Up-in-SKO	-0.228768	-1.17183	0.0343061	0.149992	FDR025	Down-in-DKO	Up-in-SKO-Up-in-SKO
ENSMUSG00000022824.12	chr16	Muc13	MGI:103190	OTTMUSG00000024944.3	0.52	0.09	0.12	2.17675	4.52133	0.001077	0.0155725	FDR005	Up-in-SKO	2.57569	5.96155	2.10952e-05	0.00104762	FDR005	Up-in-SKO	-0.424576	-1.34218	0.265967	0.507636	NoSig	Down-in-DKO	Up-in-SKO-Up-in-SKO
ENSMUSG00000024462.17	chr17	Gabbr1	MGI:1860139	OTTMUSG00000037319.2	2.2	2.67	3.03	-0.408253	-1.32708	0.00107649	0.0155725	FDR005	Down-in-SKO	-0.136401	-1.09916	0.190388	0.482075	NoSig	Down-in-SKO	-0.280382	-1.21452	0.0121811	0.0762243	FDR025	Down-in-DKO	Down-in-SKO-Down-in-SKO
ENSMUSG00000031613.9	chr8	Hpgd	MGI:108085	OTTMUSG00000060690.1	22.19	15.65	14.76	0.606649	1.52272	0.00107669	0.0155725	FDR005	Up-in-SKO	0.626285	1.54358	0.000209488	0.00642439	FDR005	Up-in-SKO	-0.0300139	-1.02102	0.81537	0.911558	NoSig	Down-in-DKO	Up-in-SKO-Up-in-SKO
ENSMUSG00000035413.8	chr11	Tmem98	MGI:1923457	OTTMUSG00000000222.3	15.74	16.1	11.74	0.458719	1.37432	0.00107945	0.0155932	FDR005	Up-in-SKO	0.0741933	1.05277	0.640656	0.833799	NoSig	Up-in-SKO	0.373812	1.29577	0.0054878	0.0433575	FDR005	Up-in-DKO	Up-in-SKO-Up-in-SKO
ENSMUSG00000022787.10	chr16	Wdr53	MGI:1916230	OTTMUSG00000025767.2	19.99	21.64	22.69	-0.145582	-1.10618	0.00108632	0.0156777	FDR005	Down-in-SKO	0.0243879	1.01705	0.636011	0.832429	NoSig	Up-in-SKO	-0.179509	-1.1325	0.00060228	0.00882773	FDR005	Down-in-DKO	Down-in-SKO-Up-in-SKO
ENSMUSG00000001948.10	chr9	Spa17	MGI:1333778	OTTMUSG00000063101.1	24.49	28.32	30.23	-0.26493	-1.20158	0.00108929	0.0157057	FDR005	Down-in-SKO	-0.0793398	-1.05653	0.331508	0.62452	NoSig	Down-in-SKO	-0.194631	-1.14443	0.00212529	0.0218222	FDR005	Down-in-DKO	Down-in-SKO-Down-in-SKO
ENSMUSG00000091955.2	chr7	Gm9844	MGI:3704288	OTTMUSG00000042377.4	7.58	4.67	3.11	1.26674	2.40617	0.00109127	0.0157196	FDR005	Up-in-SKO	0.751368	1.68339	0.0467131	0.23071	FDR025	Up-in-SKO	0.496115	1.41041	0.0124762	0.0775507	FDR025	Up-in-DKO	Up-in-SKO-Up-in-SKO
ENSMUSG00000021364.16	chr13	Elovl2	MGI:1858960	OTTMUSG00000029813.3	22.59	24.99	16.89	0.460992	1.37649	0.00109399	0.015744	FDR005	Up-in-SKO	-0.011685	-1.00813	0.914065	0.965061	NoSig	Down-in-SKO	0.463775	1.37915	0.000239862	0.00428084	FDR005	Up-in-DKO	Up-in-SKO-Down-in-SKO
ENSMUSG00000056130.10	chr18	Ticam2	MGI:3040056	OTTMUSG00000033482.2	0.38	0.26	0.14	1.4496	2.73133	0.00109818	0.0157895	FDR005	Up-in-SKO	0.607927	1.52407	0.117767	0.381314	NoSig	Up-in-SKO	0.828219	1.77549	0.00229824	0.023069	FDR005	Up-in-DKO	Up-in-SKO-Up-in-SKO
ENSMUSG00000004665.10	chr10	Cnn2	MGI:105093	OTTMUSG00000019132.1	49.41	41.19	26.56	0.907247	1.87546	0.00111312	0.0159894	FDR005	Up-in-SKO	0.339515	1.26533	0.167722	0.453786	NoSig	Up-in-SKO	0.554773	1.46894	0.000327894	0.00553097	FDR005	Up-in-DKO	Up-in-SKO-Up-in-SKO
ENSMUSG00000049758.7	chr2	Olfr1318	MGI:3031152	OTTMUSG00000015118.4	0.27	0.41	0.1	1.46738	2.76519	0.00111993	0.0160723	FDR005	Up-in-SKO	-0.508136	-1.42221	0.142208	0.416346	NoSig	Down-in-SKO	1.95239	3.87014	6.08812e-13	1.47508e-10	FDR005	Up-in-DKO	Up-in-SKO-Down-in-SKO
ENSMUSG00000041297.8	chr13	Cdk13	MGI:1916812	OTTMUSG00000066768.4	20.18	23.72	23.45	-0.179006	-1.1321	0.00112799	0.0161727	FDR005	Down-in-SKO	-0.0915361	-1.0655	0.0968588	0.343793	NoSig	Down-in-SKO	-0.0961939	-1.06895	0.0317584	0.143016	FDR025	Down-in-DKO	Down-in-SKO-Down-in-SKO
ENSMUSG00000028438.16	chr4	Kif24	MGI:1918345	OTTMUSG00000006662.3	1.85	2.07	1.39	0.444046	1.36041	0.0011331	0.0162309	FDR005	Up-in-SKO	-0.0151456	-1.01055	0.92024	0.967174	NoSig	Down-in-SKO	0.448446	1.36457	0.00127277	0.0152114	FDR005	Up-in-DKO	Up-in-SKO-Down-in-SKO
ENSMUSG00000021208.9	chr12	Ifi27l2b	MGI:1916390	OTTMUSG00000016847.1	0.41	0.26	0.15	1.49707	2.82268	0.00115018	0.0164602	FDR005	Up-in-SKO	0.779568	1.71662	0.0324618	0.188831	FDR025	Up-in-SKO	0.695865	1.61986	0.0836623	0.26186	NoSig	Up-in-DKO	Up-in-SKO-Up-in-SKO
ENSMUSG00000041891.16	chr18	Lman1	MGI:1917611	OTTMUSG00000030654.4	29.48	37.66	35.71	-0.235244	-1.17711	0.00115914	0.0165636	FDR005	Down-in-SKO	-0.219599	-1.16441	0.000262245	0.00765248	FDR005	Down-in-SKO	-0.0240778	-1.01683	0.703625	0.851461	NoSig	Down-in-DKO	Down-in-SKO-Down-in-SKO
ENSMUSG00000045211.5	chr14	Nudt18	MGI:2385853	OTTMUSG00000069186.1	27.76	23.18	21.99	0.360432	1.28381	0.00115956	0.0165636	FDR005	Up-in-SKO	0.376862	1.29851	7.68579e-05	0.00306492	FDR005	Up-in-SKO	-0.0257491	-1.01801	0.79497	0.902227	NoSig	Down-in-DKO	Up-in-SKO-Up-in-SKO
ENSMUSG00000001833.17	chr9	Septin7	MGI:1335094	OTTMUSG00000062554.1	19.18	20.97	15.99	0.291097	1.22357	0.00116709	0.0166248	FDR005	Up-in-SKO	0.00691295	1.0048	0.948105	0.979028	NoSig	Up-in-SKO	0.274095	1.20924	0.00163014	0.0181529	FDR005	Up-in-DKO	Up-in-SKO-Up-in-SKO
ENSMUSG00000025900.13	chr1	Rp1	MGI:1341105	OTTMUSG00000049985.3	0.3	0.5	0.48	-0.600899	-1.51666	0.00116503	0.0166248	FDR005	Down-in-SKO	-0.536849	-1.4508	0.0146281	0.115572	FDR025	Down-in-SKO	-0.073731	-1.05243	0.700329	0.849366	NoSig	Down-in-DKO	Down-in-SKO-Down-in-SKO
ENSMUSG00000026577.13	chr1	Blzf1	MGI:1201607	OTTMUSG00000029367.1	15.84	20.65	18.64	-0.199523	-1.14832	0.0011666	0.0166248	FDR005	Down-in-SKO	-0.242878	-1.18335	0.000301922	0.00854519	FDR005	Down-in-SKO	0.0344502	1.02417	0.590363	0.783012	NoSig	Up-in-DKO	Down-in-SKO-Down-in-SKO
ENSMUSG00000035783.9	chr19	Acta2	MGI:87909	OTTMUSG00000074035.1	63.65	38.27	21.76	1.56578	2.96038	0.00116981	0.0166328	FDR005	Up-in-SKO	0.754112	1.68659	0.113673	0.372964	NoSig	Up-in-SKO	0.797423	1.73799	0.047041	0.182959	FDR025	Up-in-DKO	Up-in-SKO-Up-in-SKO
ENSMUSG00000062157.6	chr4	Ifnlr1	MGI:2429859	OTTMUSG00000009736.1	5.2	5.35	3.92	0.427346	1.34476	0.00116981	0.0166328	FDR005	Up-in-SKO	0.0716826	1.05094	0.583711	0.803073	NoSig	Up-in-SKO	0.345724	1.27079	0.000686363	0.00974745	FDR005	Up-in-DKO	Up-in-SKO-Up-in-SKO
ENSMUSG00000026626.11	chr1	Ppp2r5a	MGI:2388479	OTTMUSG00000051528.7	60.95	71.23	71.96	-0.20155	-1.14993	0.00117375	0.016649	FDR005	Down-in-SKO	-0.0848205	-1.06056	0.223211	0.517826	NoSig	Down-in-SKO	-0.125373	-1.09079	0.0584172	0.209216	FDR025	Down-in-DKO	Down-in-SKO-Down-in-SKO
ENSMUSG00000033295.14	chr4	Ptprf	MGI:102695	OTTMUSG00000008720.3	98.8	109.2	126.84	-0.317617	-1.24627	0.00117327	0.016649	FDR005	Down-in-SKO	0.0045055	1.00313	0.965584	0.985176	NoSig	Up-in-SKO	-0.331403	-1.25824	8.20931e-05	0.00181069	FDR005	Down-in-DKO	Down-in-SKO-Up-in-SKO
ENSMUSG00000036932.14	chrX	Aifm1	MGI:1349419	OTTMUSG00000017542.1	123.25	146.68	151.81	-0.264264	-1.20102	0.0011742	0.016649	FDR005	Down-in-SKO	-0.0997992	-1.07162	0.227228	0.52209	NoSig	Down-in-SKO	-0.173604	-1.12787	0.047047	0.182959	FDR025	Down-in-DKO	Down-in-SKO-Down-in-SKO
ENSMUSG00000007646.13	chr11	Rad51c	MGI:2150020	OTTMUSG00000001261.2	4.15	3.55	3.25	0.374903	1.29675	0.00118224	0.0167453	FDR005	Up-in-SKO	0.328326	1.25556	0.0166599	0.125376	FDR025	Up-in-SKO	0.0378814	1.02661	0.764654	0.884839	NoSig	Up-in-DKO	Up-in-SKO-Up-in-SKO
ENSMUSG00000030051.10	chr6	Aplf	MGI:1919353	OTTMUSG00000057210.1	3.63	3.73	3.26	0.18798	1.13917	0.00118644	0.0167453	FDR005	Up-in-SKO	0.0894254	1.06395	0.172452	0.458621	NoSig	Up-in-SKO	0.0896774	1.06413	0.148175	0.365884	NoSig	Up-in-DKO	Up-in-SKO-Up-in-SKO
ENSMUSG00000046876.16	chr13	Atxn1	MGI:104783	OTTMUSG00000067697.1	22.7	28.81	29.19	-0.326977	-1.25438	0.00118555	0.0167453	FDR005	Down-in-SKO	-0.199686	-1.14845	0.0345677	0.196367	FDR025	Down-in-SKO	-0.136207	-1.09901	0.177283	0.406441	NoSig	Down-in-DKO	Down-in-SKO-Down-in-SKO
ENSMUSG00000066513.4	chr7	Klk1b4	MGI:97320	OTTMUSG00000027268.1	0.26	0.46	0.68	-1.32833	-2.51112	0.00118452	0.0167453	FDR005	Down-in-SKO	-0.712453	-1.63859	0.0888767	0.328759	NoSig	Down-in-SKO	-0.619874	-1.53674	0.0458502	0.180045	FDR025	Down-in-DKO	Down-in-SKO-Down-in-SKO
ENSMUSG00000073079.6	chr12	Srp54a	MGI:1346087	OTTMUSG00000065865.1	3.43	2.93	2.85	0.301976	1.23283	0.00118426	0.0167453	FDR005	Up-in-SKO	0.352955	1.27717	0.000229442	0.00690961	FDR005	Up-in-SKO	-0.0600457	-1.0425	0.486447	0.712669	NoSig	Down-in-DKO	Up-in-SKO-Up-in-SKO
ENSMUSG00000004383.18	chr8	Large1	MGI:1342270	OTTMUSG00000030306.2	7.64	7.63	6.09	0.357691	1.28137	0.00120359	0.0169717	FDR005	Up-in-SKO	0.123125	1.08909	0.225471	0.5202	NoSig	Up-in-SKO	0.224923	1.16871	0.00518716	0.0416192	FDR005	Up-in-DKO	Up-in-SKO-Up-in-SKO
ENSMUSG00000050232.6	chrX	Cxcr3	MGI:1277207	OTTMUSG00000018202.1	0.53	0.25	0.15	1.78109	3.43686	0.00121	0.0170464	FDR005	Up-in-SKO	1.11594	2.16736	0.0260224	0.164411	FDR025	Up-in-SKO	0.652327	1.5717	0.115233	0.314258	NoSig	Up-in-DKO	Up-in-SKO-Up-in-SKO
ENSMUSG00000045098.19	chr19	Kmt5b	MGI:2444557	OTTMUSG00000017297.8	15.77	20.24	18.61	-0.200397	-1.14901	0.00121386	0.0170852	FDR005	Down-in-SKO	-0.217833	-1.16299	0.00119361	0.0225784	FDR005	Down-in-SKO	0.00817119	1.00568	0.895435	0.951359	NoSig	Up-in-DKO	Down-in-SKO-Down-in-SKO
ENSMUSG00000032549.7	chr9	Rab6b	MGI:107283	OTTMUSG00000048481.4	14.89	17.19	19.72	-0.373092	-1.29513	0.00121504	0.0170862	FDR005	Down-in-SKO	-0.0729875	-1.05189	0.613245	0.820655	NoSig	Down-in-SKO	-0.308884	-1.23875	0.015105	0.0880907	FDR025	Down-in-DKO	Down-in-SKO-Down-in-SKO
ENSMUSG00000029020.13	chr4	Mfn2	MGI:2442230	OTTMUSG00000010659.3	147.22	177.49	173.95	-0.199814	-1.14855	0.00122195	0.0171677	FDR005	Down-in-SKO	-0.128052	-1.09282	0.067328	0.282065	NoSig	Down-in-SKO	-0.080761	-1.05758	0.176048	0.404674	NoSig	Down-in-DKO	Down-in-SKO-Down-in-SKO
ENSMUSG00000009356.12	chr11	Lpo	MGI:1923363	OTTMUSG00000001439.5	0.68	0.6	0.26	1.38542	2.61247	0.00122441	0.0171708	FDR005	Up-in-SKO	0.283043	1.21676	0.525987	0.7674	NoSig	Up-in-SKO	1.08809	2.12593	0.00115806	0.014267	FDR005	Up-in-DKO	Up-in-SKO-Up-in-SKO
ENSMUSG00000028345.15	chr4	Tex10	MGI:1344413	OTTMUSG00000006845.3	6.16	6.78	5.42	0.223389	1.16747	0.00122362	0.0171708	FDR005	Up-in-SKO	0.0019394	1.00135	0.976753	0.990566	NoSig	Up-in-SKO	0.212714	1.15887	0.00192488	0.0204388	FDR005	Up-in-DKO	Up-in-SKO-Up-in-SKO
ENSMUSG00000027883.15	chr3	Gpsm2	MGI:1923373	OTTMUSG00000007258.3	8.89	7.46	7.25	0.328078	1.25534	0.00124332	0.01742	FDR005	Up-in-SKO	0.377361	1.29896	0.000794982	0.0168906	FDR005	Up-in-SKO	-0.0581241	-1.04111	0.59087	0.783012	NoSig	Down-in-DKO	Up-in-SKO-Up-in-SKO
ENSMUSG00000020838.12	chr11	Slc6a4	MGI:96285	OTTMUSG00000006240.4	1.9	2.52	2.69	-0.460927	-1.37643	0.0012479	0.0174683	FDR005	Down-in-SKO	-0.261657	-1.19885	0.069627	0.287776	NoSig	Down-in-SKO	-0.20716	-1.15441	0.134754	0.346719	NoSig	Down-in-DKO	Down-in-SKO-Down-in-SKO
ENSMUSG00000024120.12	chr17	Lrpprc	MGI:1919666	OTTMUSG00000030887.2	51.79	65.76	64.4	-0.273433	-1.20868	0.00125524	0.0175462	FDR005	Down-in-SKO	-0.177545	-1.13096	0.150245	0.427657	NoSig	Down-in-SKO	-0.105418	-1.07581	0.385495	0.62488	NoSig	Down-in-DKO	Down-in-SKO-Down-in-SKO
ENSMUSG00000040264.10	chr3	Gbp2b	MGI:95666	OTTMUSG00000035259.1	2.83	0.11	0.04	1.62247	3.07902	0.00125575	0.0175462	FDR005	Up-in-SKO	0.339102	1.26497	0.404014	0.681732	NoSig	Up-in-SKO	1.34392	2.53839	0.00510389	0.0411372	FDR005	Up-in-DKO	Up-in-SKO-Up-in-SKO
ENSMUSG00000026571.12	chr1	Dcaf6	MGI:1921356	OTTMUSG00000037113.3	34.17	38.74	39.8	-0.182407	-1.13478	0.0012611	0.017605	FDR005	Down-in-SKO	-0.0416482	-1.02929	0.429802	0.702182	NoSig	Down-in-SKO	-0.149141	-1.10891	0.00107247	0.0135251	FDR005	Down-in-DKO	Down-in-SKO-Down-in-SKO
ENSMUSG00000017307.16	chr2	Acot8	MGI:2158201	OTTMUSG00000001161.5	19.7	22.34	23.81	-0.243832	-1.18413	0.00126509	0.0176315	FDR005	Down-in-SKO	-0.0620833	-1.04397	0.48299	0.740011	NoSig	Down-in-SKO	-0.190378	-1.14106	0.0294553	0.136226	FDR025	Down-in-DKO	Down-in-SKO-Down-in-SKO
ENSMUSG00000043333.12	chr4	Rhbdl2	MGI:3608413	OTTMUSG00000008993.1	1.31	1.48	0.86	0.635979	1.55399	0.00126529	0.0176315	FDR005	Up-in-SKO	-0.0420659	-1.02959	0.821799	0.927211	NoSig	Down-in-SKO	0.666717	1.58746	0.000153687	0.00301547	FDR005	Up-in-DKO	Up-in-SKO-Down-in-SKO
ENSMUSG00000059060.15	chr12	Rad51b	MGI:1099436	OTTMUSG00000065500.2	0.62	0.45	0.34	0.882263	1.84326	0.00126946	0.0176736	FDR005	Up-in-SKO	0.572023	1.48661	0.0117306	0.101423	FDR025	Up-in-SKO	0.296716	1.22834	0.0859126	0.266711	NoSig	Up-in-DKO	Up-in-SKO-Up-in-SKO
ENSMUSG00000013643.13	chr11	Lypd8	MGI:1917413	OTTMUSG00000005733.2	0.73	0.26	0.29	1.43186	2.69795	0.00127546	0.017741	FDR005	Up-in-SKO	1.6072	3.04659	0.00342456	0.0461722	FDR005	Up-in-SKO	-0.183796	-1.13587	0.736186	0.869405	NoSig	Down-in-DKO	Up-in-SKO-Up-in-SKO
ENSMUSG00000032607.12	chr9	Amt	MGI:3646700	OTTMUSG00000032968.2	101.46	124.04	130.95	-0.331582	-1.25839	0.00127865	0.0177693	FDR005	Down-in-SKO	-0.149828	-1.10944	0.0621422	0.270584	NoSig	Down-in-SKO	-0.190038	-1.14079	0.0191606	0.102371	FDR025	Down-in-DKO	Down-in-SKO-Down-in-SKO
ENSMUSG00000038148.13	chr16	Cldn16	MGI:2148742	OTTMUSG00000028402.1	13.52	21.64	19.53	-0.520094	-1.43405	0.0012798	0.0177693	FDR005	Down-in-SKO	-0.572719	-1.48732	0.00153194	0.0266564	FDR005	Down-in-SKO	0.0416034	1.02926	0.750816	0.877525	NoSig	Up-in-DKO	Down-in-SKO-Down-in-SKO
ENSMUSG00000032649.14	chr1	Colgalt2	MGI:2138232	OTTMUSG00000024393.1	12.15	13.64	9.17	0.475926	1.39081	0.00128824	0.0178702	FDR005	Up-in-SKO	0.00784225	1.00545	0.955828	0.981907	NoSig	Up-in-SKO	0.458552	1.37416	0.00321827	0.0290918	FDR005	Up-in-DKO	Up-in-SKO-Up-in-SKO
ENSMUSG00000022439.9	chr15	Parvg	MGI:2158329	OTTMUSG00000026123.3	1.58	0.83	0.53	1.54298	2.91396	0.00129065	0.0178875	FDR005	Up-in-SKO	1.00932	2.01296	0.0198224	0.138601	FDR025	Up-in-SKO	0.519819	1.43378	0.100349	0.292131	NoSig	Up-in-DKO	Up-in-SKO-Up-in-SKO
ENSMUSG00000021266.16	chr12	Wars	MGI:104630	OTTMUSG00000034952.1	46.3	50.2	41.06	0.209205	1.15605	0.00129716	0.0179454	FDR005	Up-in-SKO	0.0169002	1.01178	0.782943	0.907512	NoSig	Up-in-SKO	0.182506	1.13485	0.00016519	0.00320967	FDR005	Up-in-DKO	Up-in-SKO-Up-in-SKO
ENSMUSG00000036412.5	chr18	Arsi	MGI:2670959	OTTMUSG00000028985.1	0.64	0.54	0.28	1.19207	2.2848	0.00129681	0.0179454	FDR005	Up-in-SKO	0.321282	1.24944	0.345604	0.635013	NoSig	Up-in-SKO	0.860386	1.81552	0.000210232	0.00384647	FDR005	Up-in-DKO	Up-in-SKO-Up-in-SKO
ENSMUSG00000028572.13	chr4	Hook1	MGI:1925213	OTTMUSG00000008119.3	36.33	45.82	45.69	-0.285526	-1.21885	0.00130496	0.0180371	FDR005	Down-in-SKO	-0.189075	-1.14003	0.0169873	0.126356	FDR025	Down-in-SKO	-0.104766	-1.07532	0.0409528	0.167464	FDR025	Down-in-DKO	Down-in-SKO-Down-in-SKO
ENSMUSG00000029417.9	chr5	Cxcl9	MGI:1352449	OTTMUSG00000055603.1	1.44	0.72	0.5	1.45685	2.74508	0.00130732	0.0180535	FDR005	Up-in-SKO	1.01537	2.02143	0.0193898	0.136832	FDR025	Up-in-SKO	0.430276	1.34749	0.237677	0.477005	NoSig	Up-in-DKO	Up-in-SKO-Up-in-SKO
ENSMUSG00000000159.16	chr16	Igsf5	MGI:1919308	OTTMUSG00000020392.2	49.55	43.83	40.76	0.310926	1.2405	0.00130851	0.0180536	FDR005	Up-in-SKO	0.290945	1.22344	0.0179776	0.130614	FDR025	Up-in-SKO	0.0118026	1.00821	0.919818	0.963501	NoSig	Up-in-DKO	Up-in-SKO-Up-in-SKO
ENSMUSG00000042345.15	chr17	Ubash3a	MGI:1926074	OTTMUSG00000033209.6	0.1	0.04	0.02	1.9469	3.85546	0.00131258	0.0180935	FDR005	Up-in-SKO	1.22628	2.33963	0.0125372	0.105185	FDR025	Up-in-SKO	0.724093	1.65186	0.0213974	0.110769	FDR025	Up-in-DKO	Up-in-SKO-Up-in-SKO
ENSMUSG00000037613.16	chr7	Tnfrsf23	MGI:1930269	OTTMUSG00000023925.2	0.91	1.05	0.46	0.993224	1.99063	0.00131456	0.0181046	FDR005	Up-in-SKO	-0.0896713	-1.06413	0.75776	0.895392	NoSig	Down-in-SKO	1.0684	2.09711	3.51304e-07	2.01279e-05	FDR005	Up-in-DKO	Up-in-SKO-Down-in-SKO
ENSMUSG00000022176.11	chr14	Rem2	MGI:2155260	OTTMUSG00000035271.1	1.01	1.85	0.47	1.11495	2.16587	0.00131867	0.018145	FDR005	Up-in-SKO	-0.759184	-1.69253	0.00903382	0.0855805	FDR025	Down-in-SKO	1.86191	3.63487	1.35099e-32	1.35023e-29	FDR005	Up-in-DKO	Up-in-SKO-Down-in-SKO
ENSMUSG00000033885.15	chr14	Pxk	MGI:1289230	OTTMUSG00000068492.1	54.77	65.18	61.91	-0.136115	-1.09894	0.00132162	0.0181694	FDR005	Down-in-SKO	-0.110463	-1.07957	0.0351046	0.19815	FDR025	Down-in-SKO	-0.0347967	-1.02441	0.494241	0.717695	NoSig	Down-in-DKO	Down-in-SKO-Down-in-SKO
ENSMUSG00000024887.10	chr19	Asah2	MGI:1859310	OTTMUSG00000073980.2	13.55	15.5	17.73	-0.350162	-1.2747	0.00132353	0.0181793	FDR005	Down-in-SKO	-0.065825	-1.04668	0.555261	0.786557	NoSig	Down-in-SKO	-0.291791	-1.22416	0.00508858	0.0411175	FDR005	Down-in-DKO	Down-in-SKO-Down-in-SKO
ENSMUSG00000040276.15	chr17	Pacsin1	MGI:1345181	OTTMUSG00000021338.4	0.33	0.36	0.52	-0.670186	-1.59128	0.00132773	0.0182208	FDR005	Down-in-SKO	-0.0667537	-1.04736	0.771469	0.902214	NoSig	Down-in-SKO	-0.613095	-1.52954	0.000878879	0.011751	FDR005	Down-in-DKO	Down-in-SKO-Down-in-SKO
ENSMUSG00000054309.9	chr12	Cpsf3	MGI:1859328	OTTMUSG00000066435.1	30.81	36.58	35.4	-0.163053	-1.11965	0.00132938	0.018227	FDR005	Down-in-SKO	-0.100664	-1.07227	0.140922	0.414853	NoSig	Down-in-SKO	-0.0717695	-1.051	0.30056	0.544064	NoSig	Down-in-DKO	Down-in-SKO-Down-in-SKO
ENSMUSG00000024082.5	chr17	Ndufaf7	MGI:1920944	OTTMUSG00000072617.1	29.81	30.37	35.14	-0.195272	-1.14494	0.00133271	0.0182565	FDR005	Down-in-SKO	0.107059	1.07703	0.0811403	0.312053	NoSig	Up-in-SKO	-0.311004	-1.24057	2.22549e-08	1.93412e-06	FDR005	Down-in-DKO	Down-in-SKO-Up-in-SKO
ENSMUSG00000043843.17	chr7	Tmem145	MGI:3607779	OTTMUSG00000031920.4	0.62	0.56	0.27	1.19235	2.28525	0.00133919	0.0183288	FDR005	Up-in-SKO	0.232629	1.17497	0.457319	0.721557	NoSig	Up-in-SKO	0.942189	1.92144	0.000276123	0.00481514	FDR005	Up-in-DKO	Up-in-SKO-Up-in-SKO
ENSMUSG00000028977.17	chr4	Casz1	MGI:1196251	OTTMUSG00000010931.6	8.76	12.37	12.02	-0.404249	-1.3234	0.00134518	0.0183944	FDR005	Down-in-SKO	-0.330601	-1.25754	0.0459801	0.229038	FDR025	Down-in-SKO	-0.0846785	-1.06045	0.612807	0.797143	NoSig	Down-in-DKO	Down-in-SKO-Down-in-SKO
ENSMUSG00000044501.17	chr17	Zfp758	MGI:2385044	OTTMUSG00000031530.3	6.77	9.27	9.2	-0.409824	-1.32852	0.0013629	0.0186203	FDR005	Down-in-SKO	-0.320222	-1.24852	0.0333142	0.192106	FDR025	Down-in-SKO	-0.0981445	-1.0704	0.445539	0.679906	NoSig	Down-in-DKO	Down-in-SKO-Down-in-SKO
ENSMUSG00000021311.9	chr13	Mtr	MGI:894292	OTTMUSG00000066502.1	20.27	26	23.99	-0.204726	-1.15247	0.00136582	0.0186435	FDR005	Down-in-SKO	-0.21125	-1.15769	0.0534744	0.247942	FDR025	Down-in-SKO	-0.00279351	-1.00194	0.978866	0.9907	NoSig	Down-in-DKO	Down-in-SKO-Down-in-SKO
ENSMUSG00000038702.6	chr1	Dsel	MGI:2442948	OTTMUSG00000048898.1	2.86	2.97	2.07	0.500997	1.41519	0.00138206	0.0188484	FDR005	Up-in-SKO	0.0639256	1.04531	0.59439	0.810168	NoSig	Up-in-SKO	0.426247	1.34373	0.000922538	0.0121318	FDR005	Up-in-DKO	Up-in-SKO-Up-in-SKO
ENSMUSG00000076431.4	chr13	Sox4	MGI:98366	OTTMUSG00000000729.1	28.27	28.36	19.74	0.540997	1.45498	0.00138912	0.018928	FDR005	Up-in-SKO	0.0974145	1.06985	0.52682	0.768053	NoSig	Up-in-SKO	0.432299	1.34938	1.59116e-06	7.35384e-05	FDR005	Up-in-DKO	Up-in-SKO-Up-in-SKO
ENSMUSG00000026544.6	chr1	Dusp23	MGI:1915690	OTTMUSG00000050155.1	45.16	32.19	32.62	0.502587	1.41675	0.00139151	0.0189281	FDR005	Up-in-SKO	0.625143	1.54236	0.000969355	0.0194248	FDR005	Up-in-SKO	-0.131059	-1.0951	0.44458	0.67908	NoSig	Down-in-DKO	Up-in-SKO-Up-in-SKO
ENSMUSG00000058013.11	chr5	Septin11	MGI:1277214	OTTMUSG00000055620.2	41.43	40.33	33.14	0.347841	1.27265	0.00139159	0.0189281	FDR005	Up-in-SKO	0.165311	1.12141	0.131815	0.401802	NoSig	Up-in-SKO	0.172269	1.12683	0.0213517	0.110568	FDR025	Up-in-DKO	Up-in-SKO-Up-in-SKO
ENSMUSG00000045659.18	chr7	Plekha7	MGI:2445094	OTTMUSG00000043408.13	19.84	22.79	24.62	-0.270624	-1.20633	0.00140268	0.019062	FDR005	Down-in-SKO	-0.0389202	-1.02734	0.710741	0.870856	NoSig	Down-in-SKO	-0.241563	-1.18227	0.020524	0.107633	FDR025	Down-in-DKO	Down-in-SKO-Down-in-SKO
ENSMUSG00000011958.17	chr9	Bnip2	MGI:109327	OTTMUSG00000030864.1	35.81	35.03	27.92	0.383294	1.30432	0.00141061	0.0191529	FDR005	Up-in-SKO	0.151069	1.11039	0.160601	0.442892	NoSig	Up-in-SKO	0.221624	1.16605	0.000499978	0.00766126	FDR005	Up-in-DKO	Up-in-SKO-Up-in-SKO
ENSMUSG00000018995.12	chr7	Nars2	MGI:2142075	OTTMUSG00000024430.2	7.21	8.86	8.48	-0.197649	-1.14683	0.00141355	0.019159	FDR005	Down-in-SKO	-0.154879	-1.11333	0.0166157	0.125376	FDR025	Down-in-SKO	-0.0511304	-1.03608	0.30414	0.547642	NoSig	Down-in-DKO	Down-in-SKO-Down-in-SKO
ENSMUSG00000022629.17	chr15	Kif21a	MGI:109188	OTTMUSG00000070809.3	97.54	130.46	119.86	-0.259906	-1.1974	0.00141263	0.019159	FDR005	Down-in-SKO	-0.278045	-1.21255	1.0803e-05	0.000619176	FDR005	Down-in-SKO	0.00966018	1.00672	0.882429	0.945006	NoSig	Up-in-DKO	Down-in-SKO-Down-in-SKO
ENSMUSG00000036894.3	chr3	Rap2b	MGI:1921262	OTTMUSG00000051923.1	2.15	2.23	1.5	0.532474	1.44641	0.00141499	0.0191616	FDR005	Up-in-SKO	0.0593334	1.04198	0.706492	0.869856	NoSig	Up-in-SKO	0.461454	1.37693	2.9569e-06	0.000125089	FDR005	Up-in-DKO	Up-in-SKO-Up-in-SKO
ENSMUSG00000029250.5	chr5	Polr2b	MGI:2388280	OTTMUSG00000026994.3	64.26	81.71	78.21	-0.24313	-1.18356	0.0014331	0.0193898	FDR005	Down-in-SKO	-0.18878	-1.1398	0.0813047	0.312309	NoSig	Down-in-SKO	-0.0639597	-1.04533	0.557221	0.762249	NoSig	Down-in-DKO	Down-in-SKO-Down-in-SKO
ENSMUSG00000094985.2	chr9	Topaz1	MGI:3779933	OTTMUSG00000062746.1	0.06	0.04	0.02	1.5613	2.95119	0.00143439	0.0193902	FDR005	Up-in-SKO	0.926873	1.90115	0.050192	0.239946	FDR025	Up-in-SKO	0.630511	1.54811	0.235106	0.474177	NoSig	Up-in-DKO	Up-in-SKO-Up-in-SKO
ENSMUSG00000062822.8	chr13	4833420G17Rik	MGI:1914642	OTTMUSG00000068107.1	8.88	15.29	12.63	-0.462917	-1.37833	0.00143614	0.0193967	FDR005	Down-in-SKO	-0.651406	-1.5707	9.64834e-16	5.14289e-13	FDR005	Down-in-SKO	0.180054	1.13293	0.168747	0.394566	NoSig	Up-in-DKO	Down-in-SKO-Down-in-SKO
ENSMUSG00000048012.19	chr7	Zfp473	MGI:2442697	OTTMUSG00000029523.4	0.2	0.16	0.12	0.758216	1.6914	0.00144179	0.0194559	FDR005	Up-in-SKO	0.400511	1.31998	0.0702437	0.289106	NoSig	Up-in-SKO	0.348191	1.27296	0.0722124	0.23919	FDR025	Up-in-DKO	Up-in-SKO-Up-in-SKO
ENSMUSG00000004056.15	chr7	Akt2	MGI:104874	OTTMUSG00000016504.3	55.06	65.04	64.92	-0.204158	-1.15201	0.00145394	0.0196027	FDR005	Down-in-SKO	-0.11518	-1.08311	0.0503057	0.240309	FDR025	Down-in-SKO	-0.097513	-1.06993	0.146026	0.363328	NoSig	Down-in-DKO	Down-in-SKO-Down-in-SKO
ENSMUSG00000038170.15	chr3	Pde4dip	MGI:1891434	OTTMUSG00000040172.5	51.49	59.42	62.45	-0.237267	-1.17876	0.00146125	0.0196839	FDR005	Down-in-SKO	-0.0509236	-1.03593	0.56917	0.795204	NoSig	Down-in-SKO	-0.195295	-1.14496	0.0243263	0.121096	FDR025	Down-in-DKO	Down-in-SKO-Down-in-SKO
ENSMUSG00000066687.5	chr9	Zbtb16	MGI:103222	OTTMUSG00000063009.1	5.09	10.08	14.2	-1.39795	-2.63527	0.00146448	0.0197103	FDR005	Down-in-SKO	-0.736226	-1.66581	0.132789	0.403156	NoSig	Down-in-SKO	-0.670251	-1.59135	0.157613	0.37855	NoSig	Down-in-DKO	Down-in-SKO-Down-in-SKO
ENSMUSG00000071256.4	chr17	Zfp213	MGI:3053094	OTTMUSG00000072364.1	9.2	10.16	11.2	-0.237883	-1.17926	0.00147181	0.0197916	FDR005	Down-in-SKO	-0.000614238	-1.00043	0.993659	0.997088	NoSig	Down-in-SKO	-0.246127	-1.18602	0.000467508	0.00725113	FDR005	Down-in-DKO	Down-in-SKO-Down-in-SKO
ENSMUSG00000028488.15	chr4	Sh3gl2	MGI:700009	OTTMUSG00000007959.2	15.39	18.57	20.2	-0.347627	-1.27247	0.00148198	0.0199108	FDR005	Down-in-SKO	-0.141097	-1.10274	0.250622	0.548248	NoSig	Down-in-SKO	-0.214139	-1.16001	0.00734331	0.0531685	FDR025	Down-in-DKO	Down-in-SKO-Down-in-SKO
ENSMUSG00000091243.2	chr16	Vgll3	MGI:1920819	OTTMUSG00000069629.2	1.61	1.33	0.89	0.864306	1.82046	0.00149233	0.0200324	FDR005	Up-in-SKO	0.350718	1.2752	0.220168	0.514418	NoSig	Up-in-SKO	0.501686	1.41587	0.0354126	0.153298	FDR025	Up-in-DKO	Up-in-SKO-Up-in-SKO
ENSMUSG00000031527.7	chr8	Eri1	MGI:1914526	OTTMUSG00000061038.1	10	9.48	8.33	0.288322	1.22122	0.0014981	0.0200924	FDR005	Up-in-SKO	0.197773	1.14693	0.00460741	0.0557069	FDR025	Up-in-SKO	0.080785	1.05759	0.18728	0.41772	NoSig	Up-in-DKO	Up-in-SKO-Up-in-SKO
ENSMUSG00000005553.14	chr7	Atp4a	MGI:88113	OTTMUSG00000036851.2	9.19	14.95	16.28	-0.7301	-1.65875	0.0015041	0.0201552	FDR005	Down-in-SKO	-0.519252	-1.43321	0.0138835	0.111738	FDR025	Down-in-SKO	-0.21874	-1.16372	0.0967795	0.286424	NoSig	Down-in-DKO	Down-in-SKO-Down-in-SKO
ENSMUSG00000030643.14	chr7	Rab30	MGI:1923235	OTTMUSG00000022521.2	1.35	1.47	1.02	0.438202	1.35492	0.00150877	0.0202002	FDR005	Up-in-SKO	0.00912548	1.00635	0.942899	0.977592	NoSig	Up-in-SKO	0.418895	1.3369	0.000627143	0.00909215	FDR005	Up-in-DKO	Up-in-SKO-Up-in-SKO
ENSMUSG00000002033.14	chr9	Cd3g	MGI:88333	OTTMUSG00000034601.3	0.53	0.17	0.14	1.87939	3.6792	0.00151701	0.0202928	FDR005	Up-in-SKO	1.6681	3.17795	0.0022726	0.0348763	FDR005	Up-in-SKO	0.206247	1.15368	0.523103	0.73876	NoSig	Up-in-DKO	Up-in-SKO-Up-in-SKO
ENSMUSG00000031583.13	chr8	Wrn	MGI:109635	OTTMUSG00000060957.1	12.42	16.34	15.01	-0.231921	-1.1744	0.00153046	0.0204549	FDR005	Down-in-SKO	-0.236527	-1.17815	0.0588157	0.262125	NoSig	Down-in-SKO	-0.00532857	-1.0037	0.964536	0.984339	NoSig	Down-in-DKO	Down-in-SKO-Down-in-SKO
ENSMUSG00000038023.12	chr5	Atp6v0a2	MGI:104855	OTTMUSG00000054960.2	47.73	43.86	41.14	0.242726	1.18323	0.00154026	0.0205459	FDR005	Up-in-SKO	0.2383	1.1796	0.0194319	0.137008	FDR025	Up-in-SKO	-0.0041554	-1.00288	0.96458	0.984339	NoSig	Down-in-DKO	Up-in-SKO-Up-in-SKO
ENSMUSG00000074364.6	chr7	Ehd2	MGI:2154274	OTTMUSG00000023141.3	25.08	20.15	14.03	0.858843	1.81358	0.00154128	0.0205459	FDR005	Up-in-SKO	0.44535	1.36164	0.0917299	0.334516	NoSig	Up-in-SKO	0.399706	1.31924	0.0402825	0.16587	FDR025	Up-in-DKO	Up-in-SKO-Up-in-SKO
ENSMUSG00000079363.7	chr5	Gbp4	MGI:97072	OTTMUSG00000053857.2	1.98	1.41	1	0.978651	1.97062	0.00153869	0.0205459	FDR005	Up-in-SKO	0.579456	1.49429	0.0415443	0.21662	FDR025	Up-in-SKO	0.387702	1.30831	0.0825221	0.259307	NoSig	Up-in-DKO	Up-in-SKO-Up-in-SKO
ENSMUSG00000003518.13	chr11	Dusp3	MGI:1919599	OTTMUSG00000002139.3	80.97	81.92	61.46	0.423349	1.34104	0.00154506	0.0205674	FDR005	Up-in-SKO	0.099239	1.07121	0.410256	0.685452	NoSig	Up-in-SKO	0.313605	1.24281	2.71945e-05	0.00076277	FDR005	Up-in-DKO	Up-in-SKO-Up-in-SKO
ENSMUSG00000016128.14	chr5	Stard13	MGI:2385331	OTTMUSG00000023438.4	14.1	13.77	11.21	0.370445	1.29275	0.00154557	0.0205674	FDR005	Up-in-SKO	0.175168	1.1291	0.0834884	0.317419	NoSig	Up-in-SKO	0.185143	1.13693	0.0976715	0.287901	NoSig	Up-in-DKO	Up-in-SKO-Up-in-SKO
ENSMUSG00000026643.16	chr2	Nmt2	MGI:1202298	OTTMUSG00000010789.1	16.69	18.01	14.94	0.192414	1.14267	0.00155102	0.0206221	FDR005	Up-in-SKO	0.0227857	1.01592	0.706503	0.869856	NoSig	Up-in-SKO	0.160269	1.1175	0.00253795	0.0248222	FDR005	Up-in-DKO	Up-in-SKO-Up-in-SKO
ENSMUSG00000036678.8	chr15	Aaas	MGI:2443767	OTTMUSG00000071242.1	20.14	19.45	17.05	0.269959	1.20577	0.0015555	0.0206638	FDR005	Up-in-SKO	0.176446	1.1301	0.0349254	0.197417	FDR025	Up-in-SKO	0.0843945	1.06024	0.121334	0.32489	NoSig	Up-in-DKO	Up-in-SKO-Up-in-SKO
ENSMUSG00000028544.14	chr4	Slc5a9	MGI:2140201	OTTMUSG00000009474.5	12.91	10.06	10.5	0.338881	1.26478	0.00155862	0.0206874	FDR005	Up-in-SKO	0.477099	1.39194	0.00143059	0.0254467	FDR005	Up-in-SKO	-0.14564	-1.10622	0.311508	0.554357	NoSig	Down-in-DKO	Up-in-SKO-Up-in-SKO
ENSMUSG00000027935.14	chr3	Rab13	MGI:1927232	OTTMUSG00000021948.2	15.66	14.34	13.08	0.290867	1.22338	0.00156606	0.0207682	FDR005	Up-in-SKO	0.249783	1.18903	0.00283991	0.0402597	FDR005	Up-in-SKO	0.0308395	1.02161	0.562592	0.765716	NoSig	Up-in-DKO	Up-in-SKO-Up-in-SKO
ENSMUSG00000026764.15	chr2	Kif5c	MGI:1098269	OTTMUSG00000012481.3	1.23	1.96	1.84	-0.519636	-1.43359	0.00156856	0.0207682	FDR005	Down-in-SKO	-0.498434	-1.41268	0.0041597	0.0525417	FDR025	Down-in-SKO	-0.031962	-1.0224	0.849496	0.928904	NoSig	Down-in-DKO	Down-in-SKO-Down-in-SKO
ENSMUSG00000047528.13	chr1	Flacc1	MGI:1918359	OTTMUSG00000047212.1	1.64	2.41	2.92	-0.793159	-1.73286	0.00156877	0.0207682	FDR005	Down-in-SKO	-0.420556	-1.33844	0.0825362	0.315298	NoSig	Down-in-SKO	-0.378957	-1.3004	0.0574943	0.206875	FDR025	Down-in-DKO	Down-in-SKO-Down-in-SKO
ENSMUSG00000020300.14	chr11	Cpeb4	MGI:1914829	OTTMUSG00000005363.1	78.83	108.29	97.22	-0.270692	-1.20639	0.00158024	0.0208842	FDR005	Down-in-SKO	-0.319911	-1.24825	0.0022866	0.0350184	FDR005	Down-in-SKO	0.0404811	1.02846	0.657656	0.824147	NoSig	Up-in-DKO	Down-in-SKO-Down-in-SKO
ENSMUSG00000063873.10	chr2	Slc24a3	MGI:2137513	OTTMUSG00000004017.2	1.45	1.36	0.94	0.655912	1.57561	0.00158008	0.0208842	FDR005	Up-in-SKO	0.21593	1.16145	0.248363	0.545825	NoSig	Up-in-SKO	0.42969	1.34694	0.000995531	0.0128534	FDR005	Up-in-DKO	Up-in-SKO-Up-in-SKO
ENSMUSG00000046733.7	chr6	Gprc5a	MGI:1891250	OTTMUSG00000023088.1	8.7	8.12	4.97	0.829874	1.77753	0.00158255	0.0208967	FDR005	Up-in-SKO	0.220802	1.16538	0.368089	0.655607	NoSig	Up-in-SKO	0.595789	1.5113	0.000539798	0.00811382	FDR005	Up-in-DKO	Up-in-SKO-Up-in-SKO
ENSMUSG00000033579.16	chr8	Fa2h	MGI:2443327	OTTMUSG00000027478.1	6.34	11.86	9.81	-0.571131	-1.48569	0.00159269	0.0210126	FDR005	Down-in-SKO	-0.743103	-1.67377	1.08698e-05	0.000619792	FDR005	Down-in-SKO	0.160982	1.11805	0.385159	0.624831	NoSig	Up-in-DKO	Down-in-SKO-Down-in-SKO
ENSMUSG00000041688.16	chrX	Amot	MGI:108440	OTTMUSG00000018901.1	22.38	22.2	18.25	0.323852	1.25167	0.00160315	0.0211324	FDR005	Up-in-SKO	0.148179	1.10817	0.207442	0.501163	NoSig	Up-in-SKO	0.165319	1.12141	0.144267	0.36086	NoSig	Up-in-DKO	Up-in-SKO-Up-in-SKO
ENSMUSG00000062646.12	chr2	Ganc	MGI:1923301	OTTMUSG00000015382.1	21.28	14.13	27.19	-0.321381	-1.24953	0.00161243	0.0212366	FDR005	Down-in-SKO	0.733575	1.66275	2.67605e-14	1.18869e-11	FDR005	Up-in-SKO	-1.0643	-2.09116	7.59116e-39	1.01158e-35	FDR005	Down-in-DKO	Down-in-SKO-Up-in-SKO
ENSMUSG00000024737.2	chr19	Slc15a3	MGI:1929691	OTTMUSG00000028260.2	1.21	0.78	0.48	1.30259	2.46672	0.00161621	0.0212682	FDR005	Up-in-SKO	0.671304	1.59251	0.0745723	0.298268	NoSig	Up-in-SKO	0.617087	1.53377	0.00266947	0.025669	FDR005	Up-in-DKO	Up-in-SKO-Up-in-SKO
ENSMUSG00000039328.11	chr8	Rnf122	MGI:1916117	OTTMUSG00000027149.5	1.64	1.43	1.29	0.37304	1.29508	0.00162639	0.0213837	FDR005	Up-in-SKO	0.310267	1.23994	0.00211455	0.0330781	FDR005	Up-in-SKO	0.053586	1.03784	0.616698	0.79984	NoSig	Up-in-DKO	Up-in-SKO-Up-in-SKO
ENSMUSG00000071537.6	chr6	Klrg2	MGI:1921503	OTTMUSG00000056252.1	3.63	3.34	2.06	0.836652	1.7859	0.00163008	0.0214139	FDR005	Up-in-SKO	0.239099	1.18026	0.333675	0.625346	NoSig	Up-in-SKO	0.583609	1.49859	4.16697e-05	0.00106274	FDR005	Up-in-DKO	Up-in-SKO-Up-in-SKO
ENSMUSG00000041324.14	chr13	Inhba	MGI:96570	OTTMUSG00000066798.2	0.2	0.18	0.08	1.30798	2.47595	0.00163166	0.0214164	FDR005	Up-in-SKO	0.203776	1.15171	0.56788	0.794555	NoSig	Up-in-SKO	1.08669	2.12386	0.000200369	0.00369989	FDR005	Up-in-DKO	Up-in-SKO-Up-in-SKO
ENSMUSG00000032271.13	chr9	Nnmt	MGI:1099443	OTTMUSG00000027445.2	2.58	1.75	1.14	1.15936	2.23358	0.00165104	0.0216522	FDR005	Up-in-SKO	0.59795	1.51356	0.0874599	0.326163	NoSig	Up-in-SKO	0.543788	1.45779	0.00635044	0.0479235	FDR005	Up-in-DKO	Up-in-SKO-Up-in-SKO
ENSMUSG00000012519.14	chr8	Mlkl	MGI:1921818	OTTMUSG00000031320.7	3.48	2.77	1.58	1.12139	2.17557	0.00165658	0.0217064	FDR005	Up-in-SKO	0.411145	1.32974	0.191099	0.482224	NoSig	Up-in-SKO	0.69629	1.62033	0.000495691	0.00760848	FDR005	Up-in-DKO	Up-in-SKO-Up-in-SKO
ENSMUSG00000048782.15	chr7	Insc	MGI:1917942	OTTMUSG00000030984.7	3.57	2.77	2.02	0.860142	1.81522	0.00165983	0.0217305	FDR005	Up-in-SKO	0.473238	1.38822	0.00816746	0.0802247	FDR025	Up-in-SKO	0.378795	1.30026	0.118456	0.319943	NoSig	Up-in-DKO	Up-in-SKO-Up-in-SKO
ENSMUSG00000078546.8	chr17	Zfp995	MGI:1917331	OTTMUSG00000045959.1	3.1	3.53	2.47	0.37962	1.301	0.00166491	0.0217784	FDR005	Up-in-SKO	-0.0387794	-1.02724	0.717189	0.873502	NoSig	Down-in-SKO	0.409092	1.32785	0.000183474	0.00345983	FDR005	Up-in-DKO	Up-in-SKO-Down-in-SKO
ENSMUSG00000031860.17	chr8	Pbx4	MGI:1931321	OTTMUSG00000033445.5	2	1.87	1.32	0.624569	1.54175	0.00166691	0.021786	FDR005	Up-in-SKO	0.225291	1.16901	0.205089	0.498339	NoSig	Up-in-SKO	0.388367	1.30891	0.0232831	0.117084	FDR025	Up-in-DKO	Up-in-SKO-Up-in-SKO
ENSMUSG00000022952.17	chr16	Runx1	MGI:99852	OTTMUSG00000049470.3	1.35	1.03	0.57	1.21741	2.32529	0.00167229	0.0218378	FDR005	Up-in-SKO	0.461203	1.37669	0.188319	0.47964	NoSig	Up-in-SKO	0.74124	1.67161	0.00021131	0.00385881	FDR005	Up-in-DKO	Up-in-SKO-Up-in-SKO
ENSMUSG00000022383.13	chr15	Ppara	MGI:104740	OTTMUSG00000023590.1	69.8	87.68	93.58	-0.377829	-1.29938	0.00168648	0.0219858	FDR005	Down-in-SKO	-0.170638	-1.12556	0.193386	0.484253	NoSig	Down-in-SKO	-0.214889	-1.16061	0.0461612	0.180967	FDR025	Down-in-DKO	Down-in-SKO-Down-in-SKO
ENSMUSG00000022464.14	chr15	Slc38a4	MGI:1916604	OTTMUSG00000070892.1	2.09	1.52	1.4	0.60359	1.51949	0.00168621	0.0219858	FDR005	Up-in-SKO	0.592448	1.5078	0.000497126	0.012063	FDR005	Up-in-SKO	0.00340292	1.00236	0.983541	0.992523	NoSig	Up-in-DKO	Up-in-SKO-Up-in-SKO
ENSMUSG00000032011.5	chr9	Thy1	MGI:98747	OTTMUSG00000016734.2	1.54	0.64	0.52	1.53547	2.89883	0.00169008	0.022014	FDR005	Up-in-SKO	1.29672	2.4567	0.00394159	0.0507728	FDR025	Up-in-SKO	0.22437	1.16827	0.417566	0.654706	NoSig	Up-in-DKO	Up-in-SKO-Up-in-SKO
ENSMUSG00000039686.14	chr2	Zer1	MGI:2442511	OTTMUSG00000016742.1	11.64	14.9	14.76	-0.293549	-1.22565	0.00169251	0.022027	FDR005	Down-in-SKO	-0.20273	-1.15087	0.0466615	0.230582	FDR025	Down-in-SKO	-0.0999004	-1.0717	0.247213	0.487926	NoSig	Down-in-DKO	Down-in-SKO-Down-in-SKO
ENSMUSG00000044067.7	chr12	Gpr22	MGI:1920260	OTTMUSG00000022806.5	0.33	0.34	0.22	0.612341	1.52874	0.00169852	0.0220768	FDR005	Up-in-SKO	0.0501764	1.03539	0.786663	0.909452	NoSig	Up-in-SKO	0.553864	1.46801	0.00111983	0.0139583	FDR005	Up-in-DKO	Up-in-SKO-Up-in-SKO
ENSMUSG00000051278.12	chr3	Zgrf1	MGI:1918893	OTTMUSG00000053270.2	0.69	0.69	0.45	0.647987	1.56698	0.00169921	0.0220768	FDR005	Up-in-SKO	0.132032	1.09584	0.475196	0.733976	NoSig	Up-in-SKO	0.50434	1.41847	0.00308537	0.0282902	FDR005	Up-in-DKO	Up-in-SKO-Up-in-SKO
ENSMUSG00000032523.11	chr9	Hhatl	MGI:1922020	OTTMUSG00000062671.1	5.19	7.09	8.1	-0.579523	-1.49436	0.00170613	0.022148	FDR005	Down-in-SKO	-0.316242	-1.24508	0.073063	0.29571	NoSig	Down-in-SKO	-0.2711	-1.20673	0.0867084	0.268101	NoSig	Down-in-DKO	Down-in-SKO-Down-in-SKO
ENSMUSG00000027298.17	chr2	Tyro3	MGI:104294	OTTMUSG00000016527.1	1.7	1.53	1.26	0.465903	1.38118	0.00171137	0.0221972	FDR005	Up-in-SKO	0.249925	1.18915	0.13252	0.402865	NoSig	Up-in-SKO	0.206813	1.15414	0.183192	0.412583	NoSig	Up-in-DKO	Up-in-SKO-Up-in-SKO
ENSMUSG00000028848.13	chr4	Gpn2	MGI:2140368	OTTMUSG00000011156.4	26.8	26.93	22.26	0.295686	1.22747	0.00171617	0.022222	FDR005	Up-in-SKO	0.10444	1.07508	0.358103	0.646032	NoSig	Up-in-SKO	0.183028	1.13526	0.115624	0.31482	NoSig	Up-in-DKO	Up-in-SKO-Up-in-SKO
ENSMUSG00000031378.14	chrX	Abcd1	MGI:1349215	OTTMUSG00000017700.3	10.17	12.76	13	-0.317572	-1.24623	0.00171608	0.022222	FDR005	Down-in-SKO	-0.184127	-1.13613	0.0991598	0.348881	NoSig	Down-in-SKO	-0.143244	-1.10439	0.112847	0.310645	NoSig	Down-in-DKO	Down-in-SKO-Down-in-SKO
ENSMUSG00000024600.8	chr18	Slc27a6	MGI:3036230	OTTMUSG00000029853.1	0.28	0.17	0.11	1.3824	2.60703	0.00171958	0.0222474	FDR005	Up-in-SKO	0.836584	1.78582	0.0838089	0.318259	NoSig	Up-in-SKO	0.532775	1.44671	0.197876	0.432332	NoSig	Up-in-DKO	Up-in-SKO-Up-in-SKO
ENSMUSG00000025223.15	chr19	Ldb1	MGI:894762	OTTMUSG00000033442.2	36.27	44.65	43.14	-0.21687	-1.16221	0.00173297	0.0224019	FDR005	Down-in-SKO	-0.167513	-1.12312	0.00342415	0.0461722	FDR005	Down-in-SKO	-0.0590082	-1.04175	0.293311	0.537483	NoSig	Down-in-DKO	Down-in-SKO-Down-in-SKO
ENSMUSG00000049866.12	chr1	Arl4c	MGI:2445172	OTTMUSG00000028785.5	16.1	15.12	10.62	0.614613	1.53115	0.00173578	0.0224193	FDR005	Up-in-SKO	0.185447	1.13717	0.296902	0.593286	NoSig	Up-in-SKO	0.41705	1.33519	3.58712e-05	0.000949696	FDR005	Up-in-DKO	Up-in-SKO-Up-in-SKO
ENSMUSG00000005534.10	chr8	Insr	MGI:96575	OTTMUSG00000031438.2	28.14	34.64	34.68	-0.255786	-1.19399	0.00174504	0.02252	FDR005	Down-in-SKO	-0.145265	-1.10593	0.137045	0.40955	NoSig	Down-in-SKO	-0.119451	-1.08632	0.125989	0.332733	NoSig	Down-in-DKO	Down-in-SKO-Down-in-SKO
ENSMUSG00000024691.13	chr19	Fam111a	MGI:1915508	OTTMUSG00000033033.2	3.99	2.98	1.81	1.12309	2.17813	0.00174665	0.02252	FDR005	Up-in-SKO	0.491366	1.40578	0.131652	0.401688	NoSig	Up-in-SKO	0.617677	1.5344	0.00137025	0.0161115	FDR005	Up-in-DKO	Up-in-SKO-Up-in-SKO
ENSMUSG00000042306.11	chr3	S100a14	MGI:1913416	OTTMUSG00000052751.1	4.9	4.59	2.99	0.749447	1.68115	0.00174798	0.02252	FDR005	Up-in-SKO	0.205288	1.15292	0.389267	0.671983	NoSig	Up-in-SKO	0.532977	1.44691	0.0154435	0.0893154	FDR025	Up-in-DKO	Up-in-SKO-Up-in-SKO
ENSMUSG00000022536.14	chr16	Glyr1	MGI:1921272	OTTMUSG00000071047.1	60.57	69.59	67.91	-0.125294	-1.09073	0.00175696	0.0226168	FDR005	Down-in-SKO	-0.0581776	-1.04115	0.204677	0.498096	NoSig	Down-in-SKO	-0.0758941	-1.05401	0.0262801	0.126971	FDR025	Down-in-DKO	Down-in-SKO-Down-in-SKO
ENSMUSG00000022377.16	chr15	Asap1	MGI:1342335	OTTMUSG00000042047.6	20.08	19.71	15.77	0.377959	1.2995	0.00177268	0.0227811	FDR005	Up-in-SKO	0.157768	1.11556	0.168879	0.454867	NoSig	Up-in-SKO	0.209588	1.15636	0.0114541	0.0730893	FDR025	Up-in-DKO	Up-in-SKO-Up-in-SKO
ENSMUSG00000024955.15	chr19	Esrra	MGI:1346831	OTTMUSG00000023201.7	97.42	119.84	116.24	-0.214652	-1.16042	0.00177212	0.0227811	FDR005	Down-in-SKO	-0.167797	-1.12334	0.0446124	0.224975	FDR025	Down-in-SKO	-0.0555118	-1.03923	0.481316	0.708619	NoSig	Down-in-DKO	Down-in-SKO-Down-in-SKO
ENSMUSG00000062939.11	chr1	Stat4	MGI:103062	OTTMUSG00000046732.1	0.21	0.11	0.07	1.62103	3.07595	0.00179104	0.0229873	FDR005	Up-in-SKO	0.182223	1.13463	0.562841	0.791105	NoSig	Up-in-SKO	0.615168	1.53174	0.0732467	0.241304	FDR025	Up-in-DKO	Up-in-SKO-Up-in-SKO
ENSMUSG00000090171.1	chr1	Ugt1a2	MGI:3576049	OTTMUSG00000020805.1	1.71	26.35	3.43	1.08277	2.11811	0.00179172	0.0229873	FDR005	Up-in-SKO	-2.02347	-4.06559	0.0327896	0.190253	FDR025	Down-in-SKO	3.08262	8.47149	0.000470012	0.00727586	FDR005	Up-in-DKO	Up-in-SKO-Down-in-SKO
ENSMUSG00000071089.3	chr8	Trim75	MGI:2685640	OTTMUSG00000061293.1	0.62	0.42	0.26	1.23869	2.35983	0.00179544	0.0230157	FDR005	Up-in-SKO	0.702941	1.62782	0.058913	0.262271	NoSig	Up-in-SKO	0.525295	1.43923	0.0308639	0.140703	FDR025	Up-in-DKO	Up-in-SKO-Up-in-SKO
ENSMUSG00000018486.2	chr11	Wnt9b	MGI:1197020	OTTMUSG00000003017.1	4.96	6.56	3.46	0.586467	1.50157	0.00179951	0.0230295	FDR005	Up-in-SKO	-0.250208	-1.18938	0.167768	0.453786	NoSig	Down-in-SKO	0.82772	1.77488	1.48663e-06	6.91068e-05	FDR005	Up-in-DKO	Up-in-SKO-Down-in-SKO
ENSMUSG00000027086.16	chr2	Fastkd1	MGI:2444596	OTTMUSG00000013008.2	19.04	21.92	22.18	-0.179394	-1.13241	0.00179857	0.0230295	FDR005	Down-in-SKO	-0.0614144	-1.04349	0.291818	0.588383	NoSig	Down-in-SKO	-0.126358	-1.09153	0.000357149	0.00587553	FDR005	Down-in-DKO	Down-in-SKO-Down-in-SKO
ENSMUSG00000044139.12	chr7	Prss53	MGI:2652890	OTTMUSG00000031114.2	0.13	0.29	0.34	-1.29078	-2.4466	0.00180167	0.023038	FDR005	Down-in-SKO	-0.962294	-1.9484	0.00641078	0.0685718	FDR025	Down-in-SKO	-0.337575	-1.26363	0.311786	0.554574	NoSig	Down-in-DKO	Down-in-SKO-Down-in-SKO
ENSMUSG00000025887.10	chr9	Casp12	MGI:1312922	OTTMUSG00000033710.3	1.63	1.17	0.75	1.09666	2.1386	0.00180763	0.023095	FDR005	Up-in-SKO	0.541489	1.45547	0.0962993	0.343113	NoSig	Up-in-SKO	0.541391	1.45537	0.00693348	0.0508593	FDR025	Up-in-DKO	Up-in-SKO-Up-in-SKO
ENSMUSG00000045667.14	chr11	Smtnl2	MGI:2442764	OTTMUSG00000006108.4	28.11	40.97	36.06	-0.315833	-1.24473	0.00182246	0.0232458	FDR005	Down-in-SKO	-0.386076	-1.30683	0.00702369	0.0725086	FDR025	Down-in-SKO	0.0595738	1.04216	0.653666	0.821953	NoSig	Up-in-DKO	Down-in-SKO-Down-in-SKO
ENSMUSG00000053846.5	chr18	Lipg	MGI:1341803	OTTMUSG00000073672.1	0.36	1.57	0.74	-1.03309	-2.0464	0.00182161	0.0232458	FDR005	Down-in-SKO	-2.00096	-4.00267	8.72639e-16	4.81185e-13	FDR005	Down-in-SKO	0.954188	1.93749	0.00022514	0.00405887	FDR005	Up-in-DKO	Down-in-SKO-Down-in-SKO
ENSMUSG00000018168.8	chr11	Ikzf3	MGI:1342542	OTTMUSG00000006450.1	0.31	0.17	0.11	1.42634	2.68765	0.00182787	0.0232955	FDR005	Up-in-SKO	0.931884	1.90777	0.027374	0.170392	FDR025	Up-in-SKO	0.483474	1.39811	0.117181	0.317761	NoSig	Up-in-DKO	Up-in-SKO-Up-in-SKO
ENSMUSG00000027994.14	chr3	Mcub	MGI:1914065	OTTMUSG00000026525.5	4	1.95	1.53	1.35755	2.56249	0.00183233	0.0233136	FDR005	Up-in-SKO	1.09655	2.13842	0.00506889	0.0589075	FDR025	Up-in-SKO	0.246475	1.18631	0.153712	0.373218	NoSig	Up-in-DKO	Up-in-SKO-Up-in-SKO
ENSMUSG00000038366.15	chr11	Lasp1	MGI:109656	OTTMUSG00000002777.8	113.1	100.27	98.25	0.229682	1.17258	0.00183146	0.0233136	FDR005	Up-in-SKO	0.287377	1.22042	0.000236396	0.00705264	FDR005	Up-in-SKO	-0.0668106	-1.0474	0.372833	0.613561	NoSig	Down-in-DKO	Up-in-SKO-Up-in-SKO
ENSMUSG00000025579.14	chr11	Gaa	MGI:95609	OTTMUSG00000003997.2	32.08	36.25	43.19	-0.387575	-1.30819	0.00183569	0.0233185	FDR005	Down-in-SKO	-0.0404914	-1.02846	0.735518	0.884159	NoSig	Down-in-SKO	-0.355855	-1.27974	0.000335761	0.00563395	FDR005	Down-in-DKO	Down-in-SKO-Down-in-SKO
ENSMUSG00000033467.12	chr5	Crlf2	MGI:1889506	OTTMUSG00000054032.1	4.84	3.32	2.8	0.78521	1.72334	0.00183575	0.0233185	FDR005	Up-in-SKO	0.617044	1.53373	0.0105007	0.0946012	FDR025	Up-in-SKO	0.157864	1.11563	0.37317	0.613925	NoSig	Up-in-DKO	Up-in-SKO-Up-in-SKO
ENSMUSG00000042109.8	chr15	Csdc2	MGI:2146027	OTTMUSG00000028156.4	2.84	2.59	1.97	0.551087	1.46519	0.00183807	0.0233288	FDR005	Up-in-SKO	0.239739	1.18078	0.171266	0.457367	NoSig	Up-in-SKO	0.300144	1.23127	0.0171797	0.0959221	FDR025	Up-in-DKO	Up-in-SKO-Up-in-SKO
ENSMUSG00000027624.20	chr2	Epb41l1	MGI:103010	OTTMUSG00000015876.7	23.78	29.84	29.11	-0.242213	-1.18281	0.00185372	0.023508	FDR005	Down-in-SKO	-0.173301	-1.12764	0.074776	0.298637	NoSig	Down-in-SKO	-0.0786778	-1.05605	0.423923	0.660846	NoSig	Down-in-DKO	Down-in-SKO-Down-in-SKO
ENSMUSG00000024778.13	chr19	Fas	MGI:95484	OTTMUSG00000074037.1	7.6	6.7	6.01	0.362808	1.28593	0.00185968	0.0235548	FDR005	Up-in-SKO	0.287753	1.22074	0.0288699	0.176205	FDR025	Up-in-SKO	0.0659913	1.0468	0.643212	0.816059	NoSig	Up-in-DKO	Up-in-SKO-Up-in-SKO
ENSMUSG00000029546.12	chr5	Uncx	MGI:108013	OTTMUSG00000038278.3	0.85	1.97	1.6	-0.837308	-1.78671	0.00186201	0.0235548	FDR005	Down-in-SKO	-1.00549	-2.00762	0.000634834	0.0143587	FDR005	Down-in-SKO	0.158612	1.11621	0.558139	0.762707	NoSig	Up-in-DKO	Down-in-SKO-Down-in-SKO
ENSMUSG00000039680.10	chr16	Mrps6	MGI:2153111	OTTMUSG00000025871.2	149.02	225.43	195.32	-0.342305	-1.26778	0.0018605	0.0235548	FDR005	Down-in-SKO	-0.431103	-1.34826	0.0120224	0.102643	FDR025	Down-in-SKO	0.078436	1.05587	0.644553	0.816813	NoSig	Up-in-DKO	Down-in-SKO-Down-in-SKO
ENSMUSG00000043885.14	chr9	Slc36a4	MGI:2442595	OTTMUSG00000024294.4	9.81	11.17	8	0.334162	1.26065	0.00186423	0.0235635	FDR005	Up-in-SKO	-0.0603995	-1.04275	0.449898	0.716188	NoSig	Down-in-SKO	0.384367	1.30529	7.09526e-06	0.000256698	FDR005	Up-in-DKO	Up-in-SKO-Down-in-SKO
ENSMUSG00000020974.6	chr12	Pole2	MGI:1197514	OTTMUSG00000065759.1	2.92	2.38	2.1	0.494589	1.40892	0.00187125	0.0236134	FDR005	Up-in-SKO	0.409714	1.32842	0.0101149	0.0923218	FDR025	Up-in-SKO	0.0748447	1.05325	0.624564	0.804634	NoSig	Up-in-DKO	Up-in-SKO-Up-in-SKO
ENSMUSG00000029207.16	chr5	Apbb2	MGI:108405	OTTMUSG00000033024.10	35.55	39.34	32.45	0.170821	1.1257	0.0018705	0.0236134	FDR005	Up-in-SKO	-0.00779646	-1.00542	0.866546	0.9469	NoSig	Down-in-SKO	0.169687	1.12481	0.000970352	0.0126051	FDR005	Up-in-DKO	Up-in-SKO-Down-in-SKO
ENSMUSG00000027955.16	chr3	Gask1b	MGI:1915909	OTTMUSG00000026688.4	0.64	0.63	0.36	0.814359	1.75852	0.00187765	0.0236747	FDR005	Up-in-SKO	0.110556	1.07964	0.650072	0.839346	NoSig	Up-in-SKO	0.691728	1.61522	3.07149e-05	0.000839594	FDR005	Up-in-DKO	Up-in-SKO-Up-in-SKO
ENSMUSG00000038976.12	chr11	Ppp1r9b	MGI:2387581	OTTMUSG00000001501.1	73.81	69.79	52.09	0.524357	1.43829	0.00188684	0.0237711	FDR005	Up-in-SKO	0.194058	1.14398	0.227975	0.522734	NoSig	Up-in-SKO	0.318865	1.24735	6.24934e-06	0.000230261	FDR005	Up-in-DKO	Up-in-SKO-Up-in-SKO
ENSMUSG00000023959.10	chr17	Clic5	MGI:1917912	OTTMUSG00000072117.2	39.95	39.29	36.07	0.18294	1.13519	0.00189778	0.0238698	FDR005	Up-in-SKO	0.150771	1.11016	0.0514295	0.24267	FDR025	Up-in-SKO	0.0238441	1.01666	0.764178	0.884672	NoSig	Up-in-DKO	Up-in-SKO-Up-in-SKO
ENSMUSG00000039239.14	chr1	Tgfb2	MGI:98726	OTTMUSG00000050852.3	1.11	0.91	0.67	0.743861	1.67465	0.00189765	0.0238698	FDR005	Up-in-SKO	0.408991	1.32776	0.033641	0.193369	FDR025	Up-in-SKO	0.322845	1.25079	0.0567411	0.205361	FDR025	Up-in-DKO	Up-in-SKO-Up-in-SKO
ENSMUSG00000030101.15	chr6	Sumf1	MGI:1889844	OTTMUSG00000035993.3	46.57	40.16	39.64	0.266411	1.20281	0.00190654	0.0239471	FDR005	Up-in-SKO	0.336954	1.26309	0.000572973	0.0133082	FDR005	Up-in-SKO	-0.0784168	-1.05586	0.420694	0.657735	NoSig	Down-in-DKO	Up-in-SKO-Up-in-SKO
ENSMUSG00000040537.17	chr5	Adam22	MGI:1340046	OTTMUSG00000016341.5	1.22	1.7	1.73	-0.440927	-1.35748	0.00190743	0.0239471	FDR005	Down-in-SKO	-0.32642	-1.2539	0.00596017	0.0655046	FDR025	Down-in-SKO	-0.123521	-1.08939	0.324755	0.56731	NoSig	Down-in-DKO	Down-in-SKO-Down-in-SKO
ENSMUSG00000049191.12	chrX	Rtl5	MGI:3045324	OTTMUSG00000018291.3	6.11	8.68	7.32	-0.224304	-1.16821	0.0019086	0.0239471	FDR005	Down-in-SKO	-0.356775	-1.28056	7.56896e-05	0.00303451	FDR005	Down-in-SKO	0.122304	1.08847	0.146437	0.363659	NoSig	Up-in-DKO	Down-in-SKO-Down-in-SKO
ENSMUSG00000007021.5	chr17	Syngr3	MGI:1341881	OTTMUSG00000028128.2	0.22	0.19	0.4	-0.792527	-1.73211	0.00191419	0.0239977	FDR005	Down-in-SKO	0.369766	1.29214	0.218089	0.512593	NoSig	Up-in-SKO	-1.16891	-2.24841	9.60432e-07	4.72562e-05	FDR005	Down-in-DKO	Down-in-SKO-Up-in-SKO
ENSMUSG00000037706.17	chr7	Cd81	MGI:1096398	OTTMUSG00000031887.3	209.9	210.34	168.13	0.355386	1.27933	0.00192438	0.0240866	FDR005	Up-in-SKO	0.109512	1.07886	0.422562	0.695594	NoSig	Up-in-SKO	0.237137	1.17865	0.0486023	0.186423	FDR025	Up-in-DKO	Up-in-SKO-Up-in-SKO
ENSMUSG00000089917.7	chr2	Uckl1	MGI:1915806	OTTMUSG00000016737.6	11.07	11.65	12.77	-0.164177	-1.12053	0.00192442	0.0240866	FDR005	Down-in-SKO	0.0627951	1.04449	0.177287	0.464222	NoSig	Up-in-SKO	-0.235428	-1.17726	6.32776e-08	4.62042e-06	FDR005	Down-in-DKO	Down-in-SKO-Up-in-SKO
ENSMUSG00000022159.16	chr14	Rab2b	MGI:1923588	OTTMUSG00000038080.2	2.24	2.38	1.58	0.542428	1.45642	0.0019315	0.0241556	FDR005	Up-in-SKO	0.0571835	1.04043	0.683283	0.856635	NoSig	Up-in-SKO	0.474473	1.38941	0.000102633	0.00215949	FDR005	Up-in-DKO	Up-in-SKO-Up-in-SKO
ENSMUSG00000035161.7	chr14	Ints6	MGI:1202397	OTTMUSG00000069094.1	4.74	6.55	5.82	-0.260578	-1.19796	0.00193945	0.0242353	FDR005	Down-in-SKO	-0.337318	-1.26341	0.00447965	0.05485	FDR025	Down-in-SKO	0.0682445	1.04844	0.507268	0.726726	NoSig	Up-in-DKO	Down-in-SKO-Down-in-SKO
ENSMUSG00000029408.13	chr5	Abcb9	MGI:1861729	OTTMUSG00000028882.2	2.65	2.95	3.38	-0.308513	-1.23843	0.00194205	0.024248	FDR005	Down-in-SKO	-0.0212488	-1.01484	0.829328	0.930455	NoSig	Down-in-SKO	-0.296302	-1.22799	0.000515516	0.00783613	FDR005	Down-in-DKO	Down-in-SKO-Down-in-SKO
ENSMUSG00000029135.10	chr5	Fosl2	MGI:102858	OTTMUSG00000055218.2	18.84	20.56	12.79	0.577966	1.49274	0.00194625	0.024261	FDR005	Up-in-SKO	-0.0119692	-1.00833	0.951366	0.980405	NoSig	Down-in-SKO	0.577725	1.49249	9.66295e-06	0.000330593	FDR005	Up-in-DKO	Up-in-SKO-Down-in-SKO
ENSMUSG00000070436.12	chr7	Serpinh1	MGI:88283	OTTMUSG00000058974.1	91.11	83.01	69.56	0.421775	1.33957	0.0019459	0.024261	FDR005	Up-in-SKO	0.242804	1.18329	0.0858738	0.323488	NoSig	Up-in-SKO	0.168836	1.12415	0.0998984	0.291404	NoSig	Up-in-DKO	Up-in-SKO-Up-in-SKO
ENSMUSG00000025912.16	chr1	Mybl1	MGI:99925	OTTMUSG00000034736.3	1.94	2.25	1.31	0.599034	1.5147	0.00195117	0.0242633	FDR005	Up-in-SKO	-0.0963822	-1.06909	0.528245	0.769048	NoSig	Down-in-SKO	0.682301	1.6047	9.30678e-09	9.30155e-07	FDR005	Up-in-DKO	Up-in-SKO-Down-in-SKO
ENSMUSG00000028998.6	chr5	Tomm7	MGI:1913419	OTTMUSG00000028516.1	499.71	457.71	422.96	0.271205	1.20682	0.0019497	0.0242633	FDR005	Up-in-SKO	0.246353	1.18621	0.0110116	0.0971783	FDR025	Up-in-SKO	0.0169109	1.01179	0.857788	0.933579	NoSig	Up-in-DKO	Up-in-SKO-Up-in-SKO
ENSMUSG00000050315.14	chr3	Synpo2	MGI:2153070	OTTMUSG00000021275.5	2.88	2.5	1.57	0.897768	1.86318	0.00195035	0.0242633	FDR005	Up-in-SKO	0.288319	1.22122	0.231438	0.52677	NoSig	Up-in-SKO	0.598779	1.51443	0.0124602	0.0774995	FDR025	Up-in-DKO	Up-in-SKO-Up-in-SKO
ENSMUSG00000054793.8	chr7	Cadm4	MGI:2449088	OTTMUSG00000017136.2	32.84	43.21	45.13	-0.398424	-1.31807	0.00195795	0.0243279	FDR005	Down-in-SKO	-0.241095	-1.18189	0.0725509	0.294457	NoSig	Down-in-SKO	-0.16637	-1.12223	0.129207	0.338213	NoSig	Down-in-DKO	Down-in-SKO-Down-in-SKO
ENSMUSG00000031791.8	chr8	Tmem38a	MGI:1921416	OTTMUSG00000062136.1	19.73	26.77	24.77	-0.275033	-1.21002	0.00196149	0.0243523	FDR005	Down-in-SKO	-0.295175	-1.22703	0.00397741	0.0509496	FDR025	Down-in-SKO	0.0108439	1.00754	0.913458	0.960034	NoSig	Up-in-DKO	Down-in-SKO-Down-in-SKO
ENSMUSG00000061950.17	chr17	Ppp4r1	MGI:1917601	OTTMUSG00000034201.3	64.71	61.11	58.36	0.185879	1.13751	0.00197547	0.0245061	FDR005	Up-in-SKO	0.207894	1.155	0.00157057	0.0270054	FDR005	Up-in-SKO	-0.0303589	-1.02127	0.650518	0.819802	NoSig	Down-in-DKO	Up-in-SKO-Up-in-SKO
ENSMUSG00000079471.4	chr17	Mymx	MGI:3649059	OTTMUSG00000059717.1	4.34	4.19	8.39	-0.881147	-1.84184	0.00197977	0.0245396	FDR005	Down-in-SKO	0.220768	1.16535	0.379679	0.664544	NoSig	Up-in-SKO	-1.10999	-2.15844	2.62394e-07	1.57742e-05	FDR005	Down-in-DKO	Down-in-SKO-Up-in-SKO
ENSMUSG00000028093.15	chr3	Acp6	MGI:1931010	OTTMUSG00000022388.4	12.27	15.7	16.29	-0.36704	-1.2897	0.0019825	0.0245536	FDR005	Down-in-SKO	-0.198822	-1.14776	0.0328326	0.190304	FDR025	Down-in-SKO	-0.176976	-1.13051	0.0950144	0.283518	NoSig	Down-in-DKO	Down-in-SKO-Down-in-SKO
ENSMUSG00000070643.11	chr1	Sox13	MGI:98361	OTTMUSG00000026807.5	24.92	28.86	31.03	-0.274028	-1.20918	0.00199288	0.0246623	FDR005	Down-in-SKO	-0.0752341	-1.05353	0.337257	0.627978	NoSig	Down-in-SKO	-0.207629	-1.15479	0.00284511	0.0267467	FDR005	Down-in-DKO	Down-in-SKO-Down-in-SKO
ENSMUSG00000032584.12	chr9	Mst1r	MGI:99614	OTTMUSG00000050789.3	0.14	0.26	0.26	-0.768064	-1.70298	0.00201142	0.0248717	FDR005	Down-in-SKO	-0.690882	-1.61427	0.00479498	0.0568817	FDR025	Down-in-SKO	-0.0856782	-1.06119	0.631947	0.809338	NoSig	Down-in-DKO	Down-in-SKO-Down-in-SKO
ENSMUSG00000052688.12	chr1	Rab7b	MGI:2442295	OTTMUSG00000026757.4	2.24	1.36	0.79	1.46073	2.75249	0.0020208	0.0249676	FDR005	Up-in-SKO	0.767653	1.7025	0.0862393	0.323962	NoSig	Up-in-SKO	0.677838	1.59974	0.00200834	0.0210041	FDR005	Up-in-DKO	Up-in-SKO-Up-in-SKO
ENSMUSG00000021108.18	chr12	Prkch	MGI:97600	OTTMUSG00000029341.2	11.88	10.04	8.05	0.589173	1.50438	0.00202358	0.0249819	FDR005	Up-in-SKO	0.358687	1.28226	0.0325837	0.189471	FDR025	Up-in-SKO	0.21863	1.16363	0.0550992	0.201346	FDR025	Up-in-DKO	Up-in-SKO-Up-in-SKO
ENSMUSG00000006235.6	chr9	Epor	MGI:95408	OTTMUSG00000062323.1	5.94	6.61	4.52	0.441838	1.35833	0.00202736	0.0250085	FDR005	Up-in-SKO	-0.00150667	-1.00104	0.992809	0.996759	NoSig	Down-in-SKO	0.433756	1.35075	0.0169791	0.0952006	FDR025	Up-in-DKO	Up-in-SKO-Down-in-SKO
ENSMUSG00000030096.8	chr6	Slc6a6	MGI:98488	OTTMUSG00000058000.2	123.71	126.47	159.75	-0.326537	-1.254	0.00205252	0.0252985	FDR005	Down-in-SKO	0.101931	1.07321	0.218601	0.513009	NoSig	Up-in-SKO	-0.438152	-1.35487	6.80855e-07	3.50594e-05	FDR005	Down-in-DKO	Down-in-SKO-Up-in-SKO
ENSMUSG00000052459.13	chr16	Atp6v1a	MGI:1201780	OTTMUSG00000023485.2	429.8	569.41	548.08	-0.310091	-1.23979	0.00205736	0.0253378	FDR005	Down-in-SKO	-0.251645	-1.19056	0.00960737	0.0889071	FDR025	Down-in-SKO	-0.0677152	-1.04806	0.506079	0.725685	NoSig	Down-in-DKO	Down-in-SKO-Down-in-SKO
ENSMUSG00000001497.18	chr12	Pax9	MGI:97493	OTTMUSG00000023206.3	0.23	0.19	0.14	0.78446	1.72245	0.00206226	0.0253394	FDR005	Up-in-SKO	0.451945	1.36788	0.0693953	0.287338	NoSig	Up-in-SKO	0.325711	1.25328	0.141954	0.357422	NoSig	Up-in-DKO	Up-in-SKO-Up-in-SKO
ENSMUSG00000002870.8	chr6	Mcm2	MGI:105380	OTTMUSG00000057511.1	13.43	11.89	10.08	0.444987	1.3613	0.00206244	0.0253394	FDR005	Up-in-SKO	0.316511	1.24532	0.0208621	0.143117	FDR025	Up-in-SKO	0.117455	1.08482	0.358997	0.599428	NoSig	Up-in-DKO	Up-in-SKO-Up-in-SKO
ENSMUSG00000079164.8	chr1	Tlr5	MGI:1858171	OTTMUSG00000050487.3	0.52	0.5	0.27	0.975834	1.96678	0.00206152	0.0253394	FDR005	Up-in-SKO	0.174431	1.12852	0.505188	0.754644	NoSig	Up-in-SKO	0.788616	1.72742	0.000644368	0.00928297	FDR005	Up-in-DKO	Up-in-SKO-Up-in-SKO
ENSMUSG00000035692.7	chr4	Isg15	MGI:1855694	OTTMUSG00000074683.1	10.27	8.45	4.46	1.16958	2.24946	0.00206631	0.0253667	FDR005	Up-in-SKO	0.317437	1.24612	0.373119	0.659026	NoSig	Up-in-SKO	0.835976	1.78506	9.76238e-07	4.78866e-05	FDR005	Up-in-DKO	Up-in-SKO-Up-in-SKO
ENSMUSG00000044469.8	chr17	Tnfaip8l1	MGI:1913693	OTTMUSG00000035458.2	0.61	0.34	0.26	1.23745	2.35781	0.00207246	0.0254219	FDR005	Up-in-SKO	0.943032	1.92256	0.0105437	0.0947213	FDR025	Up-in-SKO	0.281768	1.21568	0.146262	0.363519	NoSig	Up-in-DKO	Up-in-SKO-Up-in-SKO
ENSMUSG00000068699.12	chr6	Flnc	MGI:95557	OTTMUSG00000022425.3	4.37	3.23	2.22	1.00684	2.00951	0.00207627	0.0254484	FDR005	Up-in-SKO	0.578562	1.49336	0.0693674	0.287297	NoSig	Up-in-SKO	0.413085	1.33153	0.103153	0.297049	NoSig	Up-in-DKO	Up-in-SKO-Up-in-SKO
ENSMUSG00000042647.13	chr5	Acad12	MGI:2443320	OTTMUSG00000023497.3	25.13	25.88	31.89	-0.310714	-1.24032	0.00208417	0.0255248	FDR005	Down-in-SKO	0.0908599	1.065	0.296341	0.593058	NoSig	Up-in-SKO	-0.409651	-1.32836	1.16581e-05	0.000382802	FDR005	Down-in-DKO	Down-in-SKO-Up-in-SKO
ENSMUSG00000020954.16	chr12	Strn3	MGI:2151064	OTTMUSG00000065434.1	42.83	54.58	49.89	-0.185242	-1.13701	0.0020967	0.0256579	FDR005	Down-in-SKO	-0.216636	-1.16202	0.000534303	0.0126587	FDR005	Down-in-SKO	0.0229115	1.01601	0.646384	0.817825	NoSig	Up-in-DKO	Down-in-SKO-Down-in-SKO
ENSMUSG00000006586.15	chr4	Runx1t1	MGI:104793	OTTMUSG00000004483.2	0.76	0.66	0.52	0.569697	1.48421	0.0021172	0.0258686	FDR005	Up-in-SKO	0.318203	1.24678	0.128425	0.397467	NoSig	Up-in-SKO	0.244716	1.18486	0.259329	0.501079	NoSig	Up-in-DKO	Up-in-SKO-Up-in-SKO
ENSMUSG00000055639.16	chr14	Dach1	MGI:1277991	OTTMUSG00000022525.1	9.16	11.52	11.73	-0.307547	-1.2376	0.00211729	0.0258686	FDR005	Down-in-SKO	-0.178836	-1.13197	0.0789057	0.307114	NoSig	Down-in-SKO	-0.137924	-1.10032	0.144825	0.361689	NoSig	Down-in-DKO	Down-in-SKO-Down-in-SKO
ENSMUSG00000037035.5	chr1	Inhbb	MGI:96571	OTTMUSG00000034781.1	2.71	2.58	1.3	1.05058	2.07136	0.00212679	0.0259641	FDR005	Up-in-SKO	0.134751	1.0979	0.670929	0.850618	NoSig	Up-in-SKO	0.902707	1.86957	6.64024e-05	0.00153382	FDR005	Up-in-DKO	Up-in-SKO-Up-in-SKO
ENSMUSG00000031438.11	chrX	Rnf128	MGI:1914139	OTTMUSG00000018735.2	59.76	74.53	76.66	-0.31247	-1.24183	0.00213577	0.026053	FDR005	Down-in-SKO	-0.176885	-1.13044	0.0548451	0.252232	NoSig	Down-in-SKO	-0.143885	-1.10488	0.0670901	0.227876	FDR025	Down-in-DKO	Down-in-SKO-Down-in-SKO
ENSMUSG00000043822.18	chr10	Adamtsl5	MGI:1913798	OTTMUSG00000019127.3	1.24	0.84	0.72	0.805648	1.74793	0.0021402	0.0260645	FDR005	Up-in-SKO	0.655013	1.57463	0.00336749	0.0456352	FDR005	Up-in-SKO	0.139469	1.1015	0.371118	0.611557	NoSig	Up-in-DKO	Up-in-SKO-Up-in-SKO
ENSMUSG00000056290.16	chr19	Ms4a4b	MGI:1913083	OTTMUSG00000028271.2	0.15	0.05	0.04	1.88425	3.69162	0.00214162	0.0260645	FDR005	Up-in-SKO	1.49698	2.82252	0.00406714	0.0516582	FDR025	Up-in-SKO	0.374272	1.29619	0.337227	0.578729	NoSig	Up-in-DKO	Up-in-SKO-Up-in-SKO
ENSMUSG00000068606.6	chr18	Gm4841	MGI:3643814	OTTMUSG00000073507.1	3.45	3.8	1.25	1.42123	2.67813	0.0021418	0.0260645	FDR005	Up-in-SKO	-0.10693	-1.07693	0.80275	0.917466	NoSig	Down-in-SKO	1.51896	2.86584	0.00155682	0.0175813	FDR005	Up-in-DKO	Up-in-SKO-Down-in-SKO
ENSMUSG00000025789.9	chr7	St8sia2	MGI:106020	OTTMUSG00000049840.2	0.18	0.15	0.07	1.33043	2.51478	0.00215767	0.0262369	FDR005	Up-in-SKO	0.392405	1.31258	0.308872	0.60383	NoSig	Up-in-SKO	0.923806	1.89711	0.00779417	0.0555669	FDR025	Up-in-DKO	Up-in-SKO-Up-in-SKO
ENSMUSG00000044026.3	chr19	Slc35g1	MGI:2444789	OTTMUSG00000074137.1	12.62	18.09	16.77	-0.355828	-1.27972	0.00216872	0.0263504	FDR005	Down-in-SKO	-0.370316	-1.29264	0.00408219	0.0517671	FDR025	Down-in-SKO	0.00588954	1.00409	0.948044	0.977262	NoSig	Up-in-DKO	Down-in-SKO-Down-in-SKO
ENSMUSG00000028212.16	chr4	Ccne2	MGI:1329034	OTTMUSG00000004537.1	1.67	1.54	1.08	0.651446	1.57074	0.00217509	0.0264069	FDR005	Up-in-SKO	0.233845	1.17596	0.231941	0.527443	NoSig	Up-in-SKO	0.406961	1.32589	0.011512	0.073313	FDR025	Up-in-DKO	Up-in-SKO-Up-in-SKO
ENSMUSG00000001855.15	chr2	Nup214	MGI:1095411	OTTMUSG00000012954.3	13.95	17.58	17.05	-0.249527	-1.18882	0.00218257	0.0264768	FDR005	Down-in-SKO	-0.181031	-1.13369	0.0745723	0.298268	NoSig	Down-in-SKO	-0.078805	-1.05614	0.448842	0.682007	NoSig	Down-in-DKO	Down-in-SKO-Down-in-SKO
ENSMUSG00000079685.10	chr10	Ulbp1	MGI:1925027	OTTMUSG00000064192.1	0.11	0.04	0.04	1.41319	2.66326	0.00219244	0.0265755	FDR005	Up-in-SKO	1.76407	3.39655	0.000193131	0.00605555	FDR005	Up-in-SKO	-0.362153	-1.28534	0.317437	0.560836	NoSig	Down-in-DKO	Up-in-SKO-Up-in-SKO
ENSMUSG00000031337.16	chrX	Mtm1	MGI:1099452	OTTMUSG00000017829.3	2.48	3.2	2.93	-0.2048	-1.15253	0.00219879	0.0266106	FDR005	Down-in-SKO	-0.216912	-1.16224	0.0363515	0.202401	FDR025	Down-in-SKO	0.00269344	1.00187	0.976811	0.990569	NoSig	Up-in-DKO	Down-in-SKO-Down-in-SKO
ENSMUSG00000033726.8	chr6	Emx1	MGI:95387	OTTMUSG00000037267.1	44.71	52.66	56.99	-0.300492	-1.23156	0.00219853	0.0266106	FDR005	Down-in-SKO	-0.0956245	-1.06853	0.365015	0.653199	NoSig	Down-in-SKO	-0.213129	-1.1592	0.00244001	0.0240853	FDR005	Down-in-DKO	Down-in-SKO-Down-in-SKO
ENSMUSG00000028071.12	chr3	Sh2d2a	MGI:1351596	OTTMUSG00000051868.1	0.27	0.11	0.07	1.95231	3.86994	0.00220092	0.0266154	FDR005	Up-in-SKO	1.40612	2.65024	0.011224	0.098455	FDR025	Up-in-SKO	0.534478	1.44842	0.124714	0.330676	NoSig	Up-in-DKO	Up-in-SKO-Up-in-SKO
ENSMUSG00000036672.5	chr8	Cenpt	MGI:2443939	OTTMUSG00000062059.1	3.35	3.02	2.48	0.4778	1.39262	0.00220629	0.0266584	FDR005	Up-in-SKO	0.287026	1.22012	0.0278408	0.172211	FDR025	Up-in-SKO	0.179215	1.13227	0.030859	0.140703	FDR025	Up-in-DKO	Up-in-SKO-Up-in-SKO
ENSMUSG00000073758.10	chr4	Sh3d21	MGI:1914188	OTTMUSG00000009352.1	7.22	8.56	10.2	-0.442261	-1.35873	0.00220795	0.0266584	FDR005	Down-in-SKO	-0.0864172	-1.06173	0.524253	0.766342	NoSig	Down-in-SKO	-0.36472	-1.28763	0.00193624	0.0204999	FDR005	Down-in-DKO	Down-in-SKO-Down-in-SKO
ENSMUSG00000018849.6	chr11	Wwc1	MGI:2388637	OTTMUSG00000005418.1	318.78	389.95	408.7	-0.322664	-1.25064	0.00221379	0.0267079	FDR005	Down-in-SKO	-0.163409	-1.11993	0.0383759	0.207384	FDR025	Down-in-SKO	-0.168926	-1.12422	0.0273119	0.130294	FDR025	Down-in-DKO	Down-in-SKO-Down-in-SKO
ENSMUSG00000060935.6	chr10	Tmem263	MGI:2143652	OTTMUSG00000063530.2	12.09	13	10.18	0.27497	1.20997	0.00222794	0.0268576	FDR005	Up-in-SKO	0.00655255	1.00455	0.945152	0.977968	NoSig	Up-in-SKO	0.258971	1.19663	0.00198186	0.0207952	FDR005	Up-in-DKO	Up-in-SKO-Up-in-SKO
ENSMUSG00000024601.9	chr18	Isoc1	MGI:1913557	OTTMUSG00000073482.1	110.75	144.91	134.7	-0.247213	-1.18691	0.00223711	0.026947	FDR005	Down-in-SKO	-0.26538	-1.20195	0.00418238	0.0526652	FDR025	Down-in-SKO	0.00998209	1.00694	0.905564	0.95604	NoSig	Up-in-DKO	Down-in-SKO-Down-in-SKO
ENSMUSG00000025037.6	chrX	Maoa	MGI:96915	OTTMUSG00000016928.1	7.06	10.85	8.99	-0.30845	-1.23838	0.00224564	0.0270286	FDR005	Down-in-SKO	-0.451806	-1.36775	0.00355486	0.0471357	FDR005	Down-in-SKO	0.132724	1.09636	0.338493	0.579613	NoSig	Up-in-DKO	Down-in-SKO-Down-in-SKO
ENSMUSG00000030717.9	chr7	Nupr1	MGI:1891834	OTTMUSG00000025271.3	35.45	33.71	24.72	0.558843	1.47309	0.00225052	0.0270661	FDR005	Up-in-SKO	0.217531	1.16274	0.159145	0.44103	NoSig	Up-in-SKO	0.329906	1.25693	0.0479023	0.18507	FDR025	Up-in-DKO	Up-in-SKO-Up-in-SKO
ENSMUSG00000004530.12	chr5	Coro1c	MGI:1345964	OTTMUSG00000036099.2	34.6	31.32	28.58	0.297769	1.22924	0.00225454	0.0270933	FDR005	Up-in-SKO	0.262097	1.19922	0.00667958	0.0701794	FDR025	Up-in-SKO	0.0261556	1.0183	0.756321	0.880552	NoSig	Up-in-DKO	Up-in-SKO-Up-in-SKO
ENSMUSG00000024223.3	chr17	Armc12	MGI:1914895	OTTMUSG00000024250.3	0.32	0.43	0.84	-1.31467	-2.48745	0.00225706	0.0271023	FDR005	Down-in-SKO	-0.273326	-1.20859	0.560359	0.789907	NoSig	Down-in-SKO	-1.04619	-2.06507	0.00273737	0.0260327	FDR005	Down-in-DKO	Down-in-SKO-Down-in-SKO
ENSMUSG00000028758.12	chr4	Kif17	MGI:1098229	OTTMUSG00000009977.4	0.18	0.63	0.34	-0.876068	-1.83537	0.00226531	0.0271801	FDR005	Down-in-SKO	-1.63321	-3.10203	1.63714e-08	2.56662e-06	FDR005	Down-in-SKO	0.746123	1.67728	8.01821e-05	0.00177589	FDR005	Up-in-DKO	Down-in-SKO-Down-in-SKO
ENSMUSG00000001983.7	chr11	Taco1	MGI:1917457	OTTMUSG00000003077.1	63.73	76.42	75.07	-0.200615	-1.14919	0.00227811	0.027288	FDR005	Down-in-SKO	-0.121222	-1.08766	0.0479802	0.234418	FDR025	Down-in-SKO	-0.0874142	-1.06246	0.0298035	0.137345	FDR025	Down-in-DKO	Down-in-SKO-Down-in-SKO
ENSMUSG00000022382.15	chr15	Wnt7b	MGI:98962	OTTMUSG00000070694.1	18.27	19.84	13.53	0.480486	1.39521	0.00227615	0.027288	FDR005	Up-in-SKO	0.0297029	1.0208	0.878367	0.950552	NoSig	Up-in-SKO	0.438988	1.35565	0.0145503	0.0858126	FDR025	Up-in-DKO	Up-in-SKO-Up-in-SKO
ENSMUSG00000033948.3	chr4	Zswim5	MGI:1921714	OTTMUSG00000009781.1	15.32	18.14	18.68	-0.242395	-1.18295	0.00227962	0.027288	FDR005	Down-in-SKO	-0.101338	-1.07277	0.196702	0.489109	NoSig	Down-in-SKO	-0.149114	-1.10889	0.00112811	0.0140063	FDR005	Down-in-DKO	Down-in-SKO-Down-in-SKO
ENSMUSG00000071659.4	chr19	Hnrnpul2	MGI:1915943	OTTMUSG00000074536.1	86.03	96.33	97.49	-0.138328	-1.10063	0.00229281	0.0274245	FDR005	Down-in-SKO	-0.0165856	-1.01156	0.761382	0.897351	NoSig	Down-in-SKO	-0.130628	-1.09477	0.00656319	0.049043	FDR005	Down-in-DKO	Down-in-SKO-Down-in-SKO
ENSMUSG00000060063.9	chr5	Alox5ap	MGI:107505	OTTMUSG00000028828.3	2.01	0.82	0.58	0.78367	1.7215	0.00229577	0.0274386	FDR005	Up-in-SKO	0.390844	1.31116	0.106345	0.360934	NoSig	Up-in-SKO	0.411264	1.32985	0.0971633	0.286826	NoSig	Up-in-DKO	Up-in-SKO-Up-in-SKO
ENSMUSG00000053137.7	chr15	Mapk11	MGI:1338024	OTTMUSG00000070739.1	3.27	2.3	1.77	0.896827	1.86197	0.00230529	0.0275309	FDR005	Up-in-SKO	0.623079	1.54016	0.0255017	0.162501	FDR025	Up-in-SKO	0.260552	1.19794	0.214431	0.451853	NoSig	Up-in-DKO	Up-in-SKO-Up-in-SKO
ENSMUSG00000024587.10	chr18	Nars	MGI:1917473	OTTMUSG00000073621.5	83.64	101.13	93.9	-0.128576	-1.09321	0.00231145	0.0275415	FDR005	Down-in-SKO	-0.127908	-1.09271	0.0411902	0.215704	FDR025	Down-in-SKO	-0.00983622	-1.00684	0.85249	0.930523	NoSig	Down-in-DKO	Down-in-SKO-Down-in-SKO
ENSMUSG00000037846.18	chr10	Rtkn2	MGI:2158417	OTTMUSG00000031778.2	0.18	0.19	0.09	1.07264	2.10327	0.00230815	0.0275415	FDR005	Up-in-SKO	0.116373	1.08401	0.721503	0.876381	NoSig	Up-in-SKO	0.945363	1.92567	0.000606799	0.00885339	FDR005	Up-in-DKO	Up-in-SKO-Up-in-SKO
ENSMUSG00000058301.8	chr8	Upf1	MGI:107995	OTTMUSG00000062217.2	76.21	85.26	94.39	-0.263092	-1.20005	0.00231155	0.0275415	FDR005	Down-in-SKO	-0.00782648	-1.00544	0.933459	0.97301	NoSig	Down-in-SKO	-0.264831	-1.2015	0.00878118	0.0607124	FDR025	Down-in-DKO	Down-in-SKO-Down-in-SKO
ENSMUSG00000029811.14	chr6	Aoc1	MGI:1923757	OTTMUSG00000034260.3	7.89	6.29	3.84	1.02825	2.03955	0.00231596	0.0275645	FDR005	Up-in-SKO	0.460548	1.37606	0.19736	0.489785	NoSig	Up-in-SKO	0.552396	1.46652	0.0118753	0.0748068	FDR025	Up-in-DKO	Up-in-SKO-Up-in-SKO
ENSMUSG00000032564.16	chr9	Cpne4	MGI:1921270	OTTMUSG00000023466.6	2.7	3.56	3.65	-0.399053	-1.31864	0.00231707	0.0275645	FDR005	Down-in-SKO	-0.25897	-1.19662	0.00926134	0.0868427	FDR025	Down-in-SKO	-0.147719	-1.10782	0.198079	0.432597	NoSig	Down-in-DKO	Down-in-SKO-Down-in-SKO
ENSMUSG00000037020.16	chr7	Wdr62	MGI:1923696	OTTMUSG00000024362.6	2.14	1.73	1.51	0.53779	1.45175	0.00233046	0.0277024	FDR005	Up-in-SKO	0.44667	1.36289	0.0163103	0.123924	FDR025	Up-in-SKO	0.0806257	1.05748	0.644754	0.816848	NoSig	Up-in-DKO	Up-in-SKO-Up-in-SKO
ENSMUSG00000066438.6	chr12	Plekhd1	MGI:3036228	OTTMUSG00000033011.1	10.98	13.36	13.86	-0.282641	-1.21642	0.00233778	0.0277679	FDR005	Down-in-SKO	-0.131762	-1.09563	0.24717	0.544347	NoSig	Down-in-SKO	-0.160073	-1.11734	0.177168	0.406237	NoSig	Down-in-DKO	Down-in-SKO-Down-in-SKO
ENSMUSG00000105096.1	chr5	Gbp10	MGI:4359647	OTTMUSG00000053860.1	1	0.73	0.47	1.06025	2.08529	0.00234529	0.0278356	FDR005	Up-in-SKO	0.513858	1.42786	0.124826	0.391283	NoSig	Up-in-SKO	0.53724	1.45119	0.116646	0.316645	NoSig	Up-in-DKO	Up-in-SKO-Up-in-SKO
ENSMUSG00000027907.4	chr3	S100a11	MGI:1338798	OTTMUSG00000022126.1	1087.91	1058.04	857.51	0.368142	1.29069	0.00235575	0.0279167	FDR005	Up-in-SKO	0.154742	1.11322	0.233425	0.528935	NoSig	Up-in-SKO	0.202989	1.15108	0.0387972	0.162198	FDR025	Up-in-DKO	Up-in-SKO-Up-in-SKO
ENSMUSG00000091387.2	chr13	Gcnt4	MGI:2684919	OTTMUSG00000067652.1	3.63	4.2	2.23	0.736936	1.66663	0.00235484	0.0279167	FDR005	Up-in-SKO	-0.0898563	-1.06426	0.679731	0.855211	NoSig	Down-in-SKO	0.814788	1.75904	1.68618e-06	7.72598e-05	FDR005	Up-in-DKO	Up-in-SKO-Down-in-SKO
ENSMUSG00000096727.3	chr17	Psmb9	MGI:1346526	OTTMUSG00000036472.3	4.32	2.51	2.05	1.03579	2.05023	0.00237149	0.0280815	FDR005	Up-in-SKO	0.231347	1.17393	0.0658833	0.279231	NoSig	Up-in-SKO	0.190262	1.14097	0.23728	0.476617	NoSig	Up-in-DKO	Up-in-SKO-Up-in-SKO
ENSMUSG00000064065.15	chr10	Ipcef1	MGI:2444159	OTTMUSG00000022995.2	6.72	9.66	10.01	-0.521743	-1.43569	0.0023796	0.0281558	FDR005	Down-in-SKO	-0.379101	-1.30053	0.00413669	0.0523337	FDR025	Down-in-SKO	-0.15091	-1.11027	0.196839	0.43126	NoSig	Down-in-DKO	Down-in-SKO-Down-in-SKO
ENSMUSG00000010663.5	chr19	Fads1	MGI:1923517	OTTMUSG00000073898.1	59.72	54.51	49	0.335654	1.26195	0.00238579	0.0281698	FDR005	Up-in-SKO	0.268194	1.2043	0.016678	0.125376	FDR025	Up-in-SKO	0.0587183	1.04154	0.517593	0.735276	NoSig	Up-in-DKO	Up-in-SKO-Up-in-SKO
ENSMUSG00000033400.14	chr3	Agl	MGI:1924809	OTTMUSG00000034170.10	23.07	31.25	27.17	-0.194117	-1.14402	0.00238513	0.0281698	FDR005	Down-in-SKO	-0.281102	-1.21512	0.00431541	0.0534944	FDR025	Down-in-SKO	0.077801	1.05541	0.394674	0.633404	NoSig	Up-in-DKO	Down-in-SKO-Down-in-SKO
ENSMUSG00000034853.16	chr4	Acot11	MGI:1913736	OTTMUSG00000008201.5	19.36	24.84	27.17	-0.450437	-1.36645	0.00238628	0.0281698	FDR005	Down-in-SKO	-0.202043	-1.15033	0.110499	0.367639	NoSig	Down-in-SKO	-0.256904	-1.19491	0.0610119	0.214482	FDR025	Down-in-DKO	Down-in-SKO-Down-in-SKO
ENSMUSG00000030108.14	chr6	Slc6a13	MGI:95629	OTTMUSG00000023510.3	111.27	82.54	94.1	0.275925	1.21077	0.00240256	0.0283397	FDR005	Up-in-SKO	0.539566	1.45354	0.000326433	0.00903113	FDR005	Up-in-SKO	-0.271678	-1.20721	0.0631989	0.219555	FDR025	Down-in-DKO	Up-in-SKO-Up-in-SKO
ENSMUSG00000033544.6	chr1	Angptl1	MGI:1919963	OTTMUSG00000022614.1	1.05	0.57	0.61	0.811517	1.75506	0.00240436	0.0283397	FDR005	Up-in-SKO	0.992502	1.98963	6.45652e-05	0.00269467	FDR005	Up-in-SKO	-0.187927	-1.13913	0.495733	0.718505	NoSig	Down-in-DKO	Up-in-SKO-Up-in-SKO
ENSMUSG00000037960.11	chr13	Card19	MGI:1915730	OTTMUSG00000066944.1	43.1	42.92	37.32	0.238155	1.17948	0.00243048	0.0286257	FDR005	Up-in-SKO	0.124872	1.09041	0.143204	0.418162	NoSig	Up-in-SKO	0.103659	1.0745	0.193235	0.426616	NoSig	Up-in-DKO	Up-in-SKO-Up-in-SKO
ENSMUSG00000042901.10	chr1	Aida	MGI:1919737	OTTMUSG00000050559.1	17.72	16.38	14.16	0.344908	1.27007	0.00243361	0.0286405	FDR005	Up-in-SKO	0.225766	1.1694	0.0415463	0.21662	FDR025	Up-in-SKO	0.109443	1.07881	0.2288	0.468228	NoSig	Up-in-DKO	Up-in-SKO-Up-in-SKO
ENSMUSG00000043542.12	chr3	Zc2hc1a	MGI:1914556	OTTMUSG00000051307.1	21.97	24.17	19.05	0.233069	1.17533	0.00245842	0.0289105	FDR005	Up-in-SKO	-0.016047	-1.01119	0.849136	0.939136	NoSig	Down-in-SKO	0.239595	1.18066	0.000662707	0.00949262	FDR005	Up-in-DKO	Up-in-SKO-Down-in-SKO
ENSMUSG00000032643.12	chr4	Fhl3	MGI:1341092	OTTMUSG00000009181.2	9.08	6.96	6.3	0.535779	1.44972	0.00247156	0.0290428	FDR005	Up-in-SKO	0.480214	1.39495	0.00365246	0.0481505	FDR005	Up-in-SKO	0.045092	1.03175	0.684679	0.839367	NoSig	Up-in-DKO	Up-in-SKO-Up-in-SKO
ENSMUSG00000075502.2	chr14	Kbtbd6	MGI:3643058	OTTMUSG00000055529.2	0.49	0.28	0.29	0.744154	1.67499	0.00247375	0.0290463	FDR005	Up-in-SKO	0.934711	1.91151	0.000463107	0.0113931	FDR005	Up-in-SKO	-0.198948	-1.14786	0.39451	0.633331	NoSig	Down-in-DKO	Up-in-SKO-Up-in-SKO
ENSMUSG00000027792.11	chr3	Bche	MGI:894278	OTTMUSG00000026601.4	0.48	0.34	0.28	0.83348	1.78198	0.00247664	0.029058	FDR005	Up-in-SKO	0.645756	1.56456	0.00250932	0.0370963	FDR005	Up-in-SKO	0.176811	1.13038	0.422292	0.659224	NoSig	Up-in-DKO	Up-in-SKO-Up-in-SKO
ENSMUSG00000020230.15	chr10	Prmt2	MGI:1316652	OTTMUSG00000020177.5	23.18	22.83	18.08	0.384027	1.30498	0.00248878	0.0291781	FDR005	Up-in-SKO	0.13584	1.09873	0.219697	0.513847	NoSig	Up-in-SKO	0.237777	1.17917	0.00135455	0.0159707	FDR005	Up-in-DKO	Up-in-SKO-Up-in-SKO
ENSMUSG00000035107.13	chr16	Dcbld2	MGI:1920629	OTTMUSG00000025632.1	9.03	10.33	6.84	0.451881	1.36782	0.00249808	0.0292649	FDR005	Up-in-SKO	-0.0463346	-1.03264	0.737219	0.884784	NoSig	Down-in-SKO	0.487246	1.40177	0.000243154	0.00432031	FDR005	Up-in-DKO	Up-in-SKO-Down-in-SKO
ENSMUSG00000030187.15	chr6	Klra2	MGI:101906	OTTMUSG00000027143.3	0.98	0.54	0.33	1.52374	2.87535	0.00250652	0.0292881	FDR005	Up-in-SKO	0.946929	1.92777	0.0566616	0.256533	NoSig	Up-in-SKO	0.563088	1.47743	0.0531503	0.196606	FDR025	Up-in-DKO	Up-in-SKO-Up-in-SKO
ENSMUSG00000032009.8	chr9	Sesn3	MGI:1922997	OTTMUSG00000021054.3	32.87	35.15	27.69	0.286035	1.21928	0.00250824	0.0292881	FDR005	Up-in-SKO	0.0359082	1.0252	0.624585	0.826062	NoSig	Up-in-SKO	0.240799	1.18165	0.00122678	0.0148384	FDR005	Up-in-DKO	Up-in-SKO-Up-in-SKO
ENSMUSG00000033256.14	chr2	Shf	MGI:3613669	OTTMUSG00000015613.4	9.21	10.75	11.75	-0.311822	-1.24127	0.00250624	0.0292881	FDR005	Down-in-SKO	-0.0927602	-1.06641	0.377718	0.662726	NoSig	Down-in-SKO	-0.227709	-1.17097	0.0191524	0.102362	FDR025	Down-in-DKO	Down-in-SKO-Down-in-SKO
ENSMUSG00000035246.16	chrX	Pcyt1b	MGI:2147987	OTTMUSG00000017967.2	0.2	0.1	0.07	1.49318	2.81508	0.0025057	0.0292881	FDR005	Up-in-SKO	1.0142	2.01978	0.0345588	0.196367	FDR025	Up-in-SKO	0.465046	1.38036	0.183042	0.41249	NoSig	Up-in-DKO	Up-in-SKO-Up-in-SKO
ENSMUSG00000053819.16	chr3	Camk2d	MGI:1341265	OTTMUSG00000023550.10	5.3	6.19	4.61	0.236562	1.17818	0.00250959	0.0292881	FDR005	Up-in-SKO	-0.081381	-1.05803	0.327088	0.620618	NoSig	Down-in-SKO	0.308067	1.23805	6.66886e-05	0.00153441	FDR005	Up-in-DKO	Up-in-SKO-Down-in-SKO
ENSMUSG00000027324.1	chr2	Rpusd2	MGI:1918066	OTTMUSG00000015765.1	6.39	7.41	7.69	-0.241826	-1.18249	0.00251483	0.029327	FDR005	Down-in-SKO	-0.0848028	-1.06054	0.252701	0.550077	NoSig	Down-in-SKO	-0.166602	-1.12241	0.0270325	0.129348	FDR025	Down-in-DKO	Down-in-SKO-Down-in-SKO
ENSMUSG00000004789.10	chr12	Dlst	MGI:1926170	OTTMUSG00000067247.4	158.9	183.32	181.36	-0.152626	-1.11159	0.00251682	0.0293279	FDR005	Down-in-SKO	-0.0694345	-1.04931	0.138646	0.411562	NoSig	Down-in-SKO	-0.0915681	-1.06553	0.00646732	0.0485002	FDR005	Down-in-DKO	Down-in-SKO-Down-in-SKO
ENSMUSG00000010830.8	chr15	Kdelr3	MGI:2145953	OTTMUSG00000070781.1	5.06	3.29	2.84	0.853982	1.80748	0.00252341	0.02933	FDR005	Up-in-SKO	0.699872	1.62436	0.00595031	0.0655046	FDR025	Up-in-SKO	0.141958	1.1034	0.535949	0.747589	NoSig	Up-in-DKO	Up-in-SKO-Up-in-SKO
ENSMUSG00000020326.7	chr11	Ccng1	MGI:102890	OTTMUSG00000005434.2	522.29	762.91	409.06	0.37776	1.29932	0.00252823	0.02933	FDR005	Up-in-SKO	-0.437312	-1.35408	0.000754326	0.0162129	FDR005	Down-in-SKO	0.806017	1.74838	4.16217e-14	1.2558e-11	FDR005	Up-in-DKO	Up-in-SKO-Down-in-SKO
ENSMUSG00000021010.9	chr12	Npas3	MGI:1351610	OTTMUSG00000065578.3	0.24	1.68	0.1	1.27413	2.41853	0.00252845	0.02933	FDR005	Up-in-SKO	-2.77753	-6.85678	5.49146e-18	3.818e-15	FDR005	Down-in-SKO	4.03451	16.3874	7.3933e-96	3.94088e-92	FDR005	Up-in-DKO	Up-in-SKO-Down-in-SKO
ENSMUSG00000026104.14	chr1	Stat1	MGI:103063	OTTMUSG00000046734.2	6.15	6.32	4.34	0.508137	1.42221	0.00252487	0.02933	FDR005	Up-in-SKO	0.0725214	1.05155	0.647048	0.837448	NoSig	Up-in-SKO	0.425123	1.34269	6.09855e-07	3.17661e-05	FDR005	Up-in-DKO	Up-in-SKO-Up-in-SKO
ENSMUSG00000057337.13	chr10	Chst3	MGI:1858224	OTTMUSG00000035235.2	6.69	4.88	4.95	0.491743	1.40614	0.00252095	0.02933	FDR005	Up-in-SKO	0.579	1.49381	0.00642823	0.0685979	FDR025	Up-in-SKO	-0.0947532	-1.06788	0.652054	0.820969	NoSig	Down-in-DKO	Up-in-SKO-Up-in-SKO
ENSMUSG00000058952.12	chr3	Cfi	MGI:105937	OTTMUSG00000054726.3	6.85	4.61	4.2	0.729673	1.65826	0.00252187	0.02933	FDR005	Up-in-SKO	0.667718	1.58856	0.00353736	0.0469427	FDR005	Up-in-SKO	0.0524359	1.03701	0.770683	0.888088	NoSig	Up-in-DKO	Up-in-SKO-Up-in-SKO
ENSMUSG00000028573.18	chr4	Fggy	MGI:1922828	OTTMUSG00000008049.14	45.9	51.76	57.27	-0.279329	-1.21363	0.00253632	0.0293991	FDR005	Down-in-SKO	-0.0310181	-1.02173	0.696279	0.864938	NoSig	Down-in-SKO	-0.256333	-1.19444	0.000142702	0.00284177	FDR005	Down-in-DKO	Down-in-SKO-Down-in-SKO
ENSMUSG00000029430.13	chr5	Ran	MGI:1333112	OTTMUSG00000016923.1	163.46	170.12	147.27	0.175573	1.12941	0.00254552	0.0294835	FDR005	Up-in-SKO	0.0615061	1.04355	0.306286	0.601402	NoSig	Up-in-SKO	0.105009	1.0755	0.086841	0.268395	NoSig	Up-in-DKO	Up-in-SKO-Up-in-SKO
ENSMUSG00000022523.10	chr16	Fgf12	MGI:109183	OTTMUSG00000071367.2	1.66	1.33	0.98	0.773647	1.70959	0.00255478	0.0295685	FDR005	Up-in-SKO	0.41966	1.33761	0.067196	0.281955	NoSig	Up-in-SKO	0.339517	1.26533	0.00414012	0.0350584	FDR005	Up-in-DKO	Up-in-SKO-Up-in-SKO
ENSMUSG00000040592.11	chr11	Cd79b	MGI:96431	OTTMUSG00000003415.1	1.43	1.74	0.85	0.778374	1.7152	0.00255832	0.0295872	FDR005	Up-in-SKO	-0.170163	-1.12519	0.496287	0.74899	NoSig	Down-in-SKO	0.937587	1.91532	5.48969e-06	0.000207531	FDR005	Up-in-DKO	Up-in-SKO-Down-in-SKO
ENSMUSG00000024242.15	chr17	Map4k3	MGI:2154405	OTTMUSG00000072685.2	42.81	45.07	39.54	0.150861	1.11023	0.00256501	0.0296422	FDR005	Up-in-SKO	0.05973	1.04227	0.197563	0.489785	NoSig	Up-in-SKO	0.0815177	1.05813	0.0140967	0.0839864	FDR025	Up-in-DKO	Up-in-SKO-Up-in-SKO
ENSMUSG00000029168.14	chr5	Dpysl5	MGI:1929772	OTTMUSG00000022301.3	0.37	0.25	0.21	0.825273	1.77187	0.00257177	0.029698	FDR005	Up-in-SKO	0.681304	1.60359	0.00215277	0.0334658	FDR005	Up-in-SKO	0.130516	1.09469	0.56804	0.769974	NoSig	Up-in-DKO	Up-in-SKO-Up-in-SKO
ENSMUSG00000043311.7	chr17	D17H6S53E	MGI:90673	OTTMUSG00000037181.2	32.53	30.54	29.83	0.165418	1.12149	0.00257734	0.0297401	FDR005	Up-in-SKO	0.225608	1.16927	0.000503924	0.0121858	FDR005	Up-in-SKO	-0.0693952	-1.04928	0.149436	0.367818	NoSig	Down-in-DKO	Up-in-SKO-Up-in-SKO
ENSMUSG00000000247.11	chr2	Lhx2	MGI:96785	OTTMUSG00000012866.6	0.09	0.03	0.03	1.78189	3.43876	0.00258429	0.0297978	FDR005	Up-in-SKO	1.40945	2.65636	0.00921121	0.086696	FDR025	Up-in-SKO	0.362044	1.28525	0.526689	0.741072	NoSig	Up-in-DKO	Up-in-SKO-Up-in-SKO
ENSMUSG00000047986.12	chr8	Palm3	MGI:1921587	OTTMUSG00000032834.1	7.67	7.16	5.13	0.611894	1.52826	0.00258648	0.0298008	FDR005	Up-in-SKO	0.229089	1.17209	0.134607	0.405927	NoSig	Up-in-SKO	0.373335	1.29534	0.0148963	0.0873831	FDR025	Up-in-DKO	Up-in-SKO-Up-in-SKO
ENSMUSG00000017737.2	chr2	Mmp9	MGI:97011	OTTMUSG00000001184.3	0.31	0.24	0.12	1.41834	2.67279	0.00259386	0.0298525	FDR005	Up-in-SKO	0.49643	1.41072	0.21184	0.506131	NoSig	Up-in-SKO	0.9078	1.87618	0.00352821	0.0310852	FDR005	Up-in-DKO	Up-in-SKO-Up-in-SKO
ENSMUSG00000025507.13	chr7	Pidd1	MGI:1889507	OTTMUSG00000024561.6	4.14	3.4	3.31	0.344601	1.2698	0.00259486	0.0298525	FDR005	Up-in-SKO	0.397057	1.31682	8.2165e-05	0.00322826	FDR005	Up-in-SKO	-0.0613402	-1.04343	0.575629	0.7743	NoSig	Down-in-DKO	Up-in-SKO-Up-in-SKO
ENSMUSG00000022814.6	chr16	Umps	MGI:1298388	OTTMUSG00000031003.1	28.47	34.47	34.62	-0.240364	-1.18129	0.00259981	0.0298872	FDR005	Down-in-SKO	-0.117344	-1.08474	0.307408	0.602422	NoSig	Down-in-SKO	-0.132906	-1.0965	0.204556	0.439148	NoSig	Down-in-DKO	Down-in-SKO-Down-in-SKO
ENSMUSG00000004568.13	chr8	Arhgef18	MGI:2142567	OTTMUSG00000030752.6	19.33	25.79	24.65	-0.299396	-1.23063	0.00261283	0.0299695	FDR005	Down-in-SKO	-0.250413	-1.18955	0.0560654	0.255303	NoSig	Down-in-SKO	-0.0592706	-1.04194	0.656867	0.823939	NoSig	Down-in-DKO	Down-in-SKO-Down-in-SKO
ENSMUSG00000032511.17	chr9	Scn5a	MGI:98251	OTTMUSG00000031832.3	0.37	0.27	0.23	0.717759	1.64463	0.00261091	0.0299695	FDR005	Up-in-SKO	0.538909	1.45287	0.0130347	0.10772	FDR025	Up-in-SKO	0.164644	1.12089	0.275324	0.51855	NoSig	Up-in-DKO	Up-in-SKO-Up-in-SKO
ENSMUSG00000059430.14	chr6	Actg2	MGI:104589	OTTMUSG00000029749.3	1.25	0.48	0.37	1.73804	3.33581	0.00261218	0.0299695	FDR005	Up-in-SKO	1.42236	2.68023	0.00722072	0.0736864	FDR025	Up-in-SKO	0.298585	1.22994	0.416057	0.653299	NoSig	Up-in-DKO	Up-in-SKO-Up-in-SKO
ENSMUSG00000028937.14	chr4	Acot7	MGI:1917275	OTTMUSG00000010306.5	46.38	46.23	39.28	0.276333	1.21111	0.00262809	0.0301029	FDR005	Up-in-SKO	0.136098	1.09893	0.0754178	0.300002	NoSig	Up-in-SKO	0.130173	1.09442	0.111434	0.308584	NoSig	Up-in-DKO	Up-in-SKO-Up-in-SKO
ENSMUSG00000034135.15	chr9	Sik3	MGI:2446296	OTTMUSG00000028702.5	36.5	45.07	43.63	-0.216085	-1.16158	0.00262838	0.0301029	FDR005	Down-in-SKO	-0.149873	-1.10947	0.0721868	0.293575	NoSig	Down-in-SKO	-0.0755397	-1.05376	0.327707	0.570303	NoSig	Down-in-DKO	Down-in-SKO-Down-in-SKO
ENSMUSG00000026810.12	chr2	Dpm2	MGI:1330238	OTTMUSG00000011991.2	30.54	28.84	26.34	0.238092	1.17943	0.00263411	0.0301377	FDR005	Up-in-SKO	0.190987	1.14154	0.0783602	0.305848	NoSig	Up-in-SKO	0.0382997	1.0269	0.715821	0.858244	NoSig	Up-in-DKO	Up-in-SKO-Up-in-SKO
ENSMUSG00000044647.16	chr2	Csrnp3	MGI:1925021	OTTMUSG00000012965.3	2.58	2.34	1.7	0.623715	1.54084	0.00263533	0.0301377	FDR005	Up-in-SKO	0.282706	1.21647	0.209817	0.503519	NoSig	Up-in-SKO	0.330124	1.25712	0.0707837	0.236106	FDR025	Up-in-DKO	Up-in-SKO-Up-in-SKO
ENSMUSG00000020228.11	chr10	Helb	MGI:2152895	OTTMUSG00000033558.1	14.35	16.03	16.84	-0.192807	-1.14299	0.00264765	0.030256	FDR005	Down-in-SKO	-0.00695217	-1.00483	0.938714	0.976548	NoSig	Down-in-SKO	-0.194469	-1.1443	0.0211904	0.110018	FDR025	Down-in-DKO	Down-in-SKO-Down-in-SKO
ENSMUSG00000042616.8	chr4	Oscp1	MGI:1916308	OTTMUSG00000009294.2	4.11	3.96	3.37	0.315777	1.24468	0.00265566	0.0303025	FDR005	Up-in-SKO	0.176941	1.13048	0.0473614	0.232706	FDR025	Up-in-SKO	0.130555	1.09471	0.101659	0.294125	NoSig	Up-in-DKO	Up-in-SKO-Up-in-SKO
ENSMUSG00000048337.3	chr14	Npy4r	MGI:105374	OTTMUSG00000069957.1	0.1	0.21	0.03	1.56598	2.96079	0.00265517	0.0303025	FDR005	Up-in-SKO	-0.965782	-1.95312	0.0429448	0.220388	FDR025	Down-in-SKO	2.51966	5.73448	1.59455e-07	1.02404e-05	FDR005	Up-in-DKO	Up-in-SKO-Down-in-SKO
ENSMUSG00000029322.12	chr5	Plac8	MGI:2445289	OTTMUSG00000026150.1	24.48	16.02	14.37	0.764326	1.69858	0.00265898	0.0303179	FDR005	Up-in-SKO	0.683974	1.60656	0.00459234	0.0557069	FDR025	Up-in-SKO	0.0684456	1.04859	0.590774	0.783012	NoSig	Up-in-DKO	Up-in-SKO-Up-in-SKO
ENSMUSG00000018574.14	chr11	Acadvl	MGI:895149	OTTMUSG00000006027.2	178.61	206.99	211.27	-0.208681	-1.15563	0.00266161	0.0303254	FDR005	Down-in-SKO	-0.075447	-1.05369	0.185961	0.476709	NoSig	Down-in-SKO	-0.142052	-1.10347	0.0310772	0.141261	FDR025	Down-in-DKO	Down-in-SKO-Down-in-SKO
ENSMUSG00000027533.10	chr3	Fabp5	MGI:101790	OTTMUSG00000029875.1	6.28	4.69	3.83	0.714132	1.6405	0.00267018	0.0304005	FDR005	Up-in-SKO	0.516353	1.43033	0.0215072	0.145729	FDR025	Up-in-SKO	0.186935	1.13834	0.0190242	0.101847	FDR025	Up-in-DKO	Up-in-SKO-Up-in-SKO
ENSMUSG00000043079.17	chr18	Synpo	MGI:1099446	OTTMUSG00000033190.5	9.3	8.32	5.45	0.783693	1.72153	0.00268914	0.0305937	FDR005	Up-in-SKO	0.263407	1.20031	0.262701	0.560353	NoSig	Up-in-SKO	0.507028	1.42112	0.0011538	0.0142255	FDR005	Up-in-DKO	Up-in-SKO-Up-in-SKO
ENSMUSG00000019913.4	chr10	Sim1	MGI:98306	OTTMUSG00000063890.5	15.61	23.49	20.42	-0.331879	-1.25865	0.00271532	0.0308687	FDR005	Down-in-SKO	-0.418994	-1.337	0.00347271	0.0465093	FDR005	Down-in-SKO	0.0773542	1.05508	0.597034	0.786803	NoSig	Up-in-DKO	Down-in-SKO-Down-in-SKO
ENSMUSG00000028642.7	chr4	Tmem269	MGI:1922430	OTTMUSG00000008917.3	0.42	0.29	0.17	1.31377	2.48591	0.00272513	0.0309573	FDR005	Up-in-SKO	0.631996	1.54971	0.0687655	0.285692	NoSig	Up-in-SKO	0.665901	1.58656	0.0531301	0.196606	FDR025	Up-in-DKO	Up-in-SKO-Up-in-SKO
ENSMUSG00000003348.10	chr10	Mob3a	MGI:3050117	OTTMUSG00000065007.1	8.59	8.26	6.43	0.437299	1.35407	0.00274978	0.0312142	FDR005	Up-in-SKO	0.163989	1.12038	0.262158	0.559927	NoSig	Up-in-SKO	0.262759	1.19977	0.00384388	0.0332437	FDR005	Up-in-DKO	Up-in-SKO-Up-in-SKO
ENSMUSG00000056666.13	chr6	Retsat	MGI:1914692	OTTMUSG00000026938.6	85.16	85.51	117.3	-0.421487	-1.33931	0.00276164	0.0313027	FDR005	Down-in-SKO	0.123923	1.08969	0.347686	0.636502	NoSig	Up-in-SKO	-0.553347	-1.46749	2.1675e-05	0.000637141	FDR005	Down-in-DKO	Down-in-SKO-Up-in-SKO
ENSMUSG00000057421.12	chrX	Las1l	MGI:1923380	OTTMUSG00000018162.1	17.76	21.03	21.44	-0.229888	-1.17274	0.00275968	0.0313027	FDR005	Down-in-SKO	-0.0884395	-1.06322	0.360346	0.648471	NoSig	Down-in-SKO	-0.1505	-1.10995	0.108741	0.305024	NoSig	Down-in-DKO	Down-in-SKO-Down-in-SKO
ENSMUSG00000022673.5	chr16	Mcm4	MGI:103199	OTTMUSG00000071269.1	20	18.7	14.13	0.523401	1.43734	0.00276679	0.0313149	FDR005	Up-in-SKO	0.239834	1.18086	0.187678	0.478883	NoSig	Up-in-SKO	0.271694	1.20722	0.0891279	0.272357	NoSig	Up-in-DKO	Up-in-SKO-Up-in-SKO
ENSMUSG00000030652.11	chr7	Coq7	MGI:107207	OTTMUSG00000025111.2	25.42	28.76	29.11	-0.154331	-1.11291	0.00276672	0.0313149	FDR005	Down-in-SKO	-0.049092	-1.03461	0.466692	0.728802	NoSig	Down-in-SKO	-0.113768	-1.08205	0.0779218	0.250512	NoSig	Down-in-DKO	Down-in-SKO-Down-in-SKO
ENSMUSG00000022829.14	chr16	Stxbp5l	MGI:2443815	OTTMUSG00000024758.8	3.16	3.62	4.8	-0.562946	-1.47728	0.00277276	0.0313424	FDR005	Down-in-SKO	-0.0536678	-1.0379	0.779658	0.905918	NoSig	Down-in-SKO	-0.515277	-1.42927	0.000374777	0.00608433	FDR005	Down-in-DKO	Down-in-SKO-Down-in-SKO
ENSMUSG00000038782.7	chr7	1700028J19Rik	MGI:1917254	OTTMUSG00000058323.4	7.21	11.85	10.41	-0.460915	-1.37641	0.0027733	0.0313424	FDR005	Down-in-SKO	-0.555583	-1.46976	0.000101873	0.00378849	FDR005	Down-in-SKO	0.0859698	1.0614	0.565392	0.767894	NoSig	Up-in-DKO	Down-in-SKO-Down-in-SKO
ENSMUSG00000033308.16	chr3	Dpyd	MGI:2139667	OTTMUSG00000025956.4	25.72	28.34	33.63	-0.34785	-1.27266	0.00277564	0.0313458	FDR005	Down-in-SKO	0.0168451	1.01174	0.881829	0.952535	NoSig	Up-in-SKO	-0.372763	-1.29483	0.000244132	0.00432326	FDR005	Down-in-DKO	Down-in-SKO-Up-in-SKO
ENSMUSG00000020859.16	chr11	Spag9	MGI:1918084	OTTMUSG00000001645.5	74.9	85.86	91.34	-0.243837	-1.18414	0.00278822	0.0314417	FDR005	Down-in-SKO	-0.0485959	-1.03426	0.529298	0.769455	NoSig	Down-in-SKO	-0.203392	-1.1514	0.000825804	0.0112005	FDR005	Down-in-DKO	Down-in-SKO-Down-in-SKO
ENSMUSG00000021838.17	chr14	Samd4	MGI:1921730	OTTMUSG00000023718.7	4.29	3.26	2.68	0.70772	1.63322	0.00278705	0.0314417	FDR005	Up-in-SKO	0.51271	1.42673	0.0123536	0.104408	FDR025	Up-in-SKO	0.182659	1.13497	0.256787	0.498275	NoSig	Up-in-DKO	Up-in-SKO-Up-in-SKO
ENSMUSG00000010914.10	chr2	Pdhx	MGI:1351627	OTTMUSG00000014841.3	40.65	44.12	47.11	-0.172055	-1.12666	0.0027923	0.0314645	FDR005	Down-in-SKO	0.0189426	1.01322	0.744284	0.88803	NoSig	Up-in-SKO	-0.199598	-1.14838	1.75898e-06	7.99087e-05	FDR005	Down-in-DKO	Down-in-SKO-Up-in-SKO
ENSMUSG00000037993.8	chr8	Dhx38	MGI:1927617	OTTMUSG00000061917.1	47.25	42.78	37.79	0.359092	1.28262	0.00279494	0.0314713	FDR005	Up-in-SKO	0.290617	1.22316	0.0155671	0.120026	FDR025	Up-in-SKO	0.0583465	1.04127	0.569484	0.770663	NoSig	Up-in-DKO	Up-in-SKO-Up-in-SKO
ENSMUSG00000022237.17	chr15	Ankrd33b	MGI:1917904	OTTMUSG00000032733.2	81.14	73.41	71.82	0.207989	1.15508	0.00281601	0.0316853	FDR005	Up-in-SKO	0.271443	1.20701	0.000103893	0.00385464	FDR005	Up-in-SKO	-0.0718309	-1.05105	0.261575	0.503229	NoSig	Down-in-DKO	Up-in-SKO-Up-in-SKO
ENSMUSG00000029254.16	chr5	Stap1	MGI:1926193	OTTMUSG00000022745.2	1.02	1.43	1.56	-0.578828	-1.49364	0.00282121	0.0316973	FDR005	Down-in-SKO	-0.343403	-1.26875	0.0815052	0.312854	NoSig	Down-in-SKO	-0.244991	-1.18509	0.0622635	0.217392	FDR025	Down-in-DKO	Down-in-SKO-Down-in-SKO
ENSMUSG00000029699.13	chr5	Ssc4d	MGI:1924709	OTTMUSG00000023659.3	1.5	1.58	1.95	-0.334391	-1.26085	0.00282001	0.0316973	FDR005	Down-in-SKO	0.0539182	1.03808	0.662365	0.846538	NoSig	Up-in-SKO	-0.397607	-1.31732	0.000240366	0.00428505	FDR005	Down-in-DKO	Down-in-SKO-Up-in-SKO
ENSMUSG00000038102.15	chr8	Trappc11	MGI:2444585	OTTMUSG00000028479.2	31.14	37.67	37.36	-0.220844	-1.16541	0.00282625	0.0317223	FDR005	Down-in-SKO	-0.115844	-1.08361	0.259963	0.558146	NoSig	Down-in-SKO	-0.114311	-1.08246	0.273972	0.516577	NoSig	Down-in-DKO	Down-in-SKO-Down-in-SKO
ENSMUSG00000047654.6	chr8	Tssk6	MGI:2148775	OTTMUSG00000050077.1	3.11	3.06	2.24	0.501404	1.41559	0.00282755	0.0317223	FDR005	Up-in-SKO	0.146973	1.10724	0.291207	0.587743	NoSig	Up-in-SKO	0.345306	1.27042	0.0233242	0.117252	FDR025	Up-in-DKO	Up-in-SKO-Up-in-SKO
ENSMUSG00000035459.18	chr10	Stab2	MGI:2178743	OTTMUSG00000032950.3	0.84	1.18	1.36	-0.638054	-1.55623	0.0028369	0.031804	FDR005	Down-in-SKO	-0.309684	-1.23944	0.185348	0.475771	NoSig	Down-in-SKO	-0.33647	-1.26266	0.0844183	0.26335	NoSig	Down-in-DKO	Down-in-SKO-Down-in-SKO
ENSMUSG00000090000.2	chr18	Ier3ip1	MGI:1913441	OTTMUSG00000033485.2	32.83	33.57	26.37	0.345425	1.27053	0.00286111	0.0320519	FDR005	Up-in-SKO	0.0921611	1.06597	0.499491	0.750128	NoSig	Up-in-SKO	0.244868	1.18498	0.0218971	0.112327	FDR025	Up-in-DKO	Up-in-SKO-Up-in-SKO
ENSMUSG00000018965.11	chr5	Ywhah	MGI:109194	OTTMUSG00000016346.4	64.06	64.99	52.48	0.311417	1.24093	0.0028723	0.0320838	FDR005	Up-in-SKO	0.0901744	1.0645	0.353702	0.641711	NoSig	Up-in-SKO	0.2115	1.15789	0.0212318	0.110126	FDR025	Up-in-DKO	Up-in-SKO-Up-in-SKO
ENSMUSG00000031239.5	chrX	Itm2a	MGI:107706	OTTMUSG00000018150.1	2	3.27	1.54	0.413532	1.33194	0.00286928	0.0320838	FDR005	Up-in-SKO	-0.557604	-1.47182	0.000775832	0.0166082	FDR005	Down-in-SKO	0.962991	1.94935	1.13004e-09	1.49342e-07	FDR005	Up-in-DKO	Up-in-SKO-Down-in-SKO
ENSMUSG00000033096.7	chr2	Apmap	MGI:1919131	OTTMUSG00000015735.1	59.05	79.72	75.08	-0.305532	-1.23587	0.00287161	0.0320838	FDR005	Down-in-SKO	-0.297043	-1.22862	4.97715e-05	0.00217458	FDR005	Down-in-SKO	-0.0171353	-1.01195	0.842092	0.924919	NoSig	Down-in-DKO	Down-in-SKO-Down-in-SKO
ENSMUSG00000035105.5	chr12	Egln3	MGI:1932288	OTTMUSG00000034921.2	34.91	39.74	30.1	0.247823	1.18741	0.00286676	0.0320838	FDR005	Up-in-SKO	-0.0672218	-1.0477	0.393108	0.674629	NoSig	Down-in-SKO	0.306291	1.23652	7.52236e-05	0.00168473	FDR005	Up-in-DKO	Up-in-SKO-Down-in-SKO
ENSMUSG00000058297.16	chr10	Spock2	MGI:1891351	OTTMUSG00000029785.2	0.3	0.43	0.5	-0.677172	-1.599	0.0028878	0.0322335	FDR005	Down-in-SKO	-0.375264	-1.29708	0.0361669	0.201584	FDR025	Down-in-SKO	-0.310503	-1.24014	0.0920768	0.278179	NoSig	Down-in-DKO	Down-in-SKO-Down-in-SKO
ENSMUSG00000043903.4	chr8	Zfp469	MGI:2684868	OTTMUSG00000046182.2	0.61	0.53	0.29	1.08218	2.11723	0.00289625	0.0323043	FDR005	Up-in-SKO	0.288746	1.22158	0.387519	0.670797	NoSig	Up-in-SKO	0.778994	1.71593	0.000995897	0.0128534	FDR005	Up-in-DKO	Up-in-SKO-Up-in-SKO
ENSMUSG00000015053.14	chr6	Gata2	MGI:95662	OTTMUSG00000057342.2	23.21	28.28	30.16	-0.320643	-1.24889	0.00290841	0.0324165	FDR005	Down-in-SKO	-0.134935	-1.09804	0.221744	0.515843	NoSig	Down-in-SKO	-0.194993	-1.14472	0.0413784	0.168538	FDR025	Down-in-DKO	Down-in-SKO-Down-in-SKO
ENSMUSG00000038080.17	chr13	Kdm1b	MGI:2145261	OTTMUSG00000024759.4	33.45	39.21	39.92	-0.20875	-1.15569	0.00292018	0.032524	FDR005	Down-in-SKO	-0.0814587	-1.05809	0.282648	0.579687	NoSig	Down-in-SKO	-0.135968	-1.09883	0.0029109	0.0271568	FDR005	Down-in-DKO	Down-in-SKO-Down-in-SKO
ENSMUSG00000027111.16	chr2	Itga6	MGI:96605	OTTMUSG00000013266.3	57.62	53.53	43.85	0.428971	1.34627	0.00292767	0.0325838	FDR005	Up-in-SKO	0.229333	1.17229	0.036992	0.203698	FDR025	Up-in-SKO	0.190765	1.14137	0.141727	0.3573	NoSig	Up-in-DKO	Up-in-SKO-Up-in-SKO
ENSMUSG00000024294.14	chr18	Mib1	MGI:2443157	OTTMUSG00000028579.2	81.89	85.09	74.35	0.18336	1.13553	0.00294338	0.032735	FDR005	Up-in-SKO	0.0879602	1.06287	0.113235	0.372612	NoSig	Up-in-SKO	0.0863609	1.06169	0.0993469	0.290643	NoSig	Up-in-DKO	Up-in-SKO-Up-in-SKO
ENSMUSG00000032841.15	chr2	Prr5l	MGI:1919696	OTTMUSG00000015047.3	3.6	3.28	2.64	0.482814	1.39747	0.00295372	0.0328263	FDR005	Up-in-SKO	0.282906	1.21664	0.143755	0.41857	NoSig	Up-in-SKO	0.188874	1.13987	0.273387	0.516082	NoSig	Up-in-DKO	Up-in-SKO-Up-in-SKO
ENSMUSG00000026141.13	chr1	Col19a1	MGI:1095415	OTTMUSG00000021418.1	0.22	0.1	0.58	-1.34475	-2.53986	0.00295693	0.0328382	FDR005	Down-in-SKO	1.20212	2.30077	0.0495481	0.23815	FDR025	Up-in-SKO	-2.55025	-5.85736	8.57027e-05	0.00186713	FDR005	Down-in-DKO	Down-in-SKO-Up-in-SKO
ENSMUSG00000028080.16	chr3	Lrba	MGI:1933162	OTTMUSG00000051661.4	44	60.86	58.15	-0.341998	-1.26751	0.00296595	0.0329146	FDR005	Down-in-SKO	-0.283294	-1.21697	0.0882547	0.327351	NoSig	Down-in-SKO	-0.0686105	-1.04871	0.678306	0.83688	NoSig	Down-in-DKO	Down-in-SKO-Down-in-SKO
ENSMUSG00000002458.13	chr2	Rgs19	MGI:1915153	OTTMUSG00000016814.2	5.76	4.8	3.49	0.73471	1.66406	0.00297346	0.0329741	FDR005	Up-in-SKO	0.36565	1.28846	0.112658	0.371811	NoSig	Up-in-SKO	0.355061	1.27904	0.00585008	0.0453459	FDR005	Up-in-DKO	Up-in-SKO-Up-in-SKO
ENSMUSG00000020115.3	chr10	Tbk1	MGI:1929658	OTTMUSG00000064432.1	28.79	33.3	33.67	-0.195902	-1.14544	0.00297779	0.0329816	FDR005	Down-in-SKO	-0.0684998	-1.04863	0.416078	0.68977	NoSig	Down-in-SKO	-0.136532	-1.09926	0.06927	0.233059	FDR025	Down-in-DKO	Down-in-SKO-Down-in-SKO
ENSMUSG00000062296.8	chr9	Trank1	MGI:1341834	OTTMUSG00000052507.6	0.74	0.66	0.39	0.899655	1.86562	0.00297843	0.0329816	FDR005	Up-in-SKO	0.279516	1.21379	0.226798	0.521756	NoSig	Up-in-SKO	0.608512	1.52469	0.00249366	0.0244939	FDR005	Up-in-DKO	Up-in-SKO-Up-in-SKO
ENSMUSG00000029601.13	chr5	Iqcd	MGI:1922982	OTTMUSG00000025341.2	1.26	1.86	1.84	-0.494478	-1.40881	0.00298267	0.0330048	FDR005	Down-in-SKO	-0.41553	-1.33379	0.0138748	0.111738	FDR025	Down-in-SKO	-0.0869556	-1.06213	0.562431	0.765628	NoSig	Down-in-DKO	Down-in-SKO-Down-in-SKO
ENSMUSG00000002699.13	chr11	Lcp2	MGI:1321402	OTTMUSG00000005404.2	1.43	0.77	0.53	1.38644	2.61433	0.00299433	0.0331099	FDR005	Up-in-SKO	0.949521	1.93123	0.0302723	0.181577	FDR025	Up-in-SKO	0.42433	1.34195	0.0784212	0.25141	NoSig	Up-in-DKO	Up-in-SKO-Up-in-SKO
ENSMUSG00000057406.16	chr5	Nsd2	MGI:1276574	OTTMUSG00000025044.5	14.12	13.83	12.71	0.185685	1.13736	0.00300518	0.0331822	FDR005	Up-in-SKO	0.155178	1.11356	0.0026595	0.0384174	FDR005	Up-in-SKO	0.0212573	1.01484	0.679596	0.837591	NoSig	Up-in-DKO	Up-in-SKO-Up-in-SKO
ENSMUSG00000076441.9	chr2	Ass1	MGI:88090	OTTMUSG00000012079.2	1945.57	2544.48	2953.85	-0.559273	-1.47353	0.00300462	0.0331822	FDR005	Down-in-SKO	-0.24567	-1.18564	0.159047	0.44103	NoSig	Down-in-SKO	-0.320141	-1.24845	0.041273	0.168308	FDR025	Down-in-DKO	Down-in-SKO-Down-in-SKO
ENSMUSG00000048503.7	chr9	Tlcd5	MGI:2685030	OTTMUSG00000063149.1	10.99	12.36	9.52	0.24166	1.18235	0.00301134	0.0332263	FDR005	Up-in-SKO	-0.0434015	-1.03054	0.532955	0.7721	NoSig	Down-in-SKO	0.275952	1.21079	0.000500658	0.00766126	FDR005	Up-in-DKO	Up-in-SKO-Down-in-SKO
ENSMUSG00000082229.1	chrX	Nap1l2	MGI:106654	OTTMUSG00000018175.1	0.23	0.16	0.06	2.03148	4.08823	0.00301625	0.0332566	FDR005	Up-in-SKO	0.552681	1.46681	0.37307	0.659026	NoSig	Up-in-SKO	1.46146	2.75386	0.0155435	0.0896993	FDR025	Up-in-DKO	Up-in-SKO-Up-in-SKO
ENSMUSG00000043153.6	chr12	Crppa	MGI:1923097	OTTMUSG00000065799.3	2.14	2.86	2.59	-0.236757	-1.17834	0.0030194	0.0332675	FDR005	Down-in-SKO	-0.277647	-1.21222	0.00202741	0.0320993	FDR005	Down-in-SKO	0.0313012	1.02193	0.686364	0.840275	NoSig	Up-in-DKO	Down-in-SKO-Down-in-SKO
ENSMUSG00000024485.16	chr18	Slc4a9	MGI:2443384	OTTMUSG00000073390.1	12.03	15.3	17.01	-0.4396	-1.35623	0.00302943	0.0333541	FDR005	Down-in-SKO	-0.185067	-1.13687	0.242338	0.538826	NoSig	Down-in-SKO	-0.262035	-1.19917	0.0289735	0.135156	FDR025	Down-in-DKO	Down-in-SKO-Down-in-SKO
ENSMUSG00000030263.13	chr6	Lrmp	MGI:108424	OTTMUSG00000024094.9	1.08	0.58	0.38	1.48936	2.80765	0.00303435	0.0333843	FDR005	Up-in-SKO	0.0233513	1.01632	0.932318	0.972499	NoSig	Up-in-SKO	0.493065	1.40743	0.110542	0.307368	NoSig	Up-in-DKO	Up-in-SKO-Up-in-SKO
ENSMUSG00000026991.20	chr2	Pkp4	MGI:109281	OTTMUSG00000012706.4	331.22	396.96	395.32	-0.214828	-1.16057	0.00303769	0.0333972	FDR005	Down-in-SKO	-0.123755	-1.08957	0.0582261	0.260438	NoSig	Down-in-SKO	-0.09931	-1.07126	0.101724	0.294193	NoSig	Down-in-DKO	Down-in-SKO-Down-in-SKO
ENSMUSG00000025544.13	chr14	Tm9sf2	MGI:1915309	OTTMUSG00000035868.2	116.57	141.6	144.26	-0.264951	-1.2016	0.00304108	0.0334106	FDR005	Down-in-SKO	-0.137502	-1.1	0.100379	0.35124	NoSig	Down-in-SKO	-0.136165	-1.09898	0.0651571	0.223782	FDR025	Down-in-DKO	Down-in-SKO-Down-in-SKO
ENSMUSG00000035849.14	chr11	Krt222	MGI:2442728	OTTMUSG00000006442.3	1.8	1.52	1.37	0.431939	1.34905	0.00304666	0.0334241	FDR005	Up-in-SKO	0.353982	1.27808	0.0672383	0.281964	NoSig	Up-in-SKO	0.0702243	1.04988	0.661765	0.826548	NoSig	Up-in-DKO	Up-in-SKO-Up-in-SKO
ENSMUSG00000074457.10	chr3	S100a16	MGI:1915110	OTTMUSG00000021998.2	82.85	81.92	70.83	0.255316	1.1936	0.00304532	0.0334241	FDR005	Up-in-SKO	0.134073	1.09739	0.193151	0.484194	NoSig	Up-in-SKO	0.111211	1.08013	0.153823	0.373412	NoSig	Up-in-DKO	Up-in-SKO-Up-in-SKO
ENSMUSG00000028519.16	chr4	Dab1	MGI:108554	OTTMUSG00000008111.5	7.01	9.43	4.89	0.538466	1.45243	0.00305209	0.0334598	FDR005	Up-in-SKO	-0.319238	-1.24767	0.0192832	0.136507	FDR025	Down-in-SKO	0.847039	1.79881	1.32243e-11	2.71116e-09	FDR005	Up-in-DKO	Up-in-SKO-Down-in-SKO
ENSMUSG00000037904.14	chr12	Ankrd9	MGI:1921501	OTTMUSG00000032940.1	10.08	12.29	12.98	-0.314838	-1.24387	0.00306143	0.0335382	FDR005	Down-in-SKO	-0.14217	-1.10356	0.0954375	0.341253	NoSig	Down-in-SKO	-0.181804	-1.1343	0.0801943	0.254906	NoSig	Down-in-DKO	Down-in-SKO-Down-in-SKO
ENSMUSG00000028444.17	chr4	Cntfr	MGI:99605	OTTMUSG00000006676.3	3.19	2.32	5.17	-0.635978	-1.55399	0.00308729	0.0337975	FDR005	Down-in-SKO	0.5924	1.50775	0.000467329	0.0114618	FDR005	Up-in-SKO	-1.23633	-2.35599	2.32339e-11	4.64416e-09	FDR005	Down-in-DKO	Down-in-SKO-Up-in-SKO
ENSMUSG00000047180.8	chr1	Neurl3	MGI:2429944	OTTMUSG00000045459.2	7.29	5.74	4.29	0.761315	1.69503	0.00310827	0.034003	FDR005	Up-in-SKO	0.435698	1.35257	0.0791852	0.307417	NoSig	Up-in-SKO	0.313257	1.24251	0.0300329	0.138164	FDR025	Up-in-DKO	Up-in-SKO-Up-in-SKO
ENSMUSG00000038046.4	chr11	Mrm3	MGI:1914640	OTTMUSG00000006229.3	14.97	17.15	17.94	-0.22515	-1.1689	0.00311779	0.0340828	FDR005	Down-in-SKO	-0.0601452	-1.04257	0.367889	0.655563	NoSig	Down-in-SKO	-0.173523	-1.12781	0.00528646	0.0421204	FDR005	Down-in-DKO	Down-in-SKO-Down-in-SKO
ENSMUSG00000001986.16	chrX	Gria3	MGI:95810	OTTMUSG00000017323.5	2.94	3.12	2.23	0.434392	1.35134	0.00312153	0.0340995	FDR005	Up-in-SKO	0.0391701	1.02752	0.776212	0.904167	NoSig	Up-in-SKO	0.385716	1.30651	0.000213117	0.00388452	FDR005	Up-in-DKO	Up-in-SKO-Up-in-SKO
ENSMUSG00000005774.12	chr3	Rfx5	MGI:1858421	OTTMUSG00000019670.5	8.24	8.23	7.09	0.24652	1.18634	0.00312427	0.0341051	FDR005	Up-in-SKO	0.125016	1.09052	0.109609	0.365803	NoSig	Up-in-SKO	0.111664	1.08047	0.0344889	0.150522	FDR025	Up-in-DKO	Up-in-SKO-Up-in-SKO
ENSMUSG00000045802.13	chrX	Hsf3	MGI:3045337	OTTMUSG00000018499.4	0.07	0.13	0.15	-1.12939	-2.18766	0.00314382	0.0342942	FDR005	Down-in-SKO	-0.855417	-1.80928	0.0191828	0.136121	FDR025	Down-in-SKO	-0.290663	-1.2232	0.197366	0.431688	NoSig	Down-in-DKO	Down-in-SKO-Down-in-SKO
ENSMUSG00000024885.9	chr19	Aldh3b1	MGI:1914939	OTTMUSG00000073857.1	12.25	14.28	16.1	-0.363196	-1.28627	0.00314946	0.0343313	FDR005	Down-in-SKO	-0.0782521	-1.05574	0.429996	0.702356	NoSig	Down-in-SKO	-0.295525	-1.22733	0.0079775	0.0564368	FDR025	Down-in-DKO	Down-in-SKO-Down-in-SKO
ENSMUSG00000026281.15	chr1	Dtymk	MGI:108396	OTTMUSG00000022163.3	29.12	26.17	24.94	0.255483	1.19374	0.00317058	0.0345371	FDR005	Up-in-SKO	0.274333	1.20943	0.00462128	0.0557306	FDR025	Up-in-SKO	-0.027577	-1.0193	0.757994	0.881789	NoSig	Down-in-DKO	Up-in-SKO-Up-in-SKO
ENSMUSG00000020564.17	chr12	Atxn7l1	MGI:3584458	OTTMUSG00000032964.5	8.17	7.87	6.65	0.328688	1.25587	0.00318019	0.0345802	FDR005	Up-in-SKO	0.169736	1.12485	0.220095	0.514326	NoSig	Up-in-SKO	0.1504	1.10988	0.248589	0.489795	NoSig	Up-in-DKO	Up-in-SKO-Up-in-SKO
ENSMUSG00000031360.14	chrX	Ctps2	MGI:1933185	OTTMUSG00000019496.3	29.29	35.11	32.7	-0.126546	-1.09168	0.00318129	0.0345802	FDR005	Down-in-SKO	-0.126899	-1.09194	0.00855099	0.0829692	FDR025	Down-in-SKO	-0.00899339	-1.00625	0.853349	0.931143	NoSig	Down-in-DKO	Down-in-SKO-Down-in-SKO
ENSMUSG00000062542.11	chr7	Syt9	MGI:1926373	OTTMUSG00000031453.2	1.53	1.67	1.1	0.526079	1.44001	0.00318016	0.0345802	FDR005	Up-in-SKO	0.00509019	1.00353	0.974346	0.989528	NoSig	Up-in-SKO	0.512322	1.42634	0.000978312	0.0126879	FDR005	Up-in-DKO	Up-in-SKO-Up-in-SKO
ENSMUSG00000038844.10	chr2	Kif16b	MGI:1098240	OTTMUSG00000015608.3	52	63.16	63.08	-0.233003	-1.17528	0.0031924	0.0346764	FDR005	Down-in-SKO	-0.126955	-1.09199	0.129979	0.399941	NoSig	Down-in-SKO	-0.114599	-1.08267	0.0653368	0.224158	FDR025	Down-in-DKO	Down-in-SKO-Down-in-SKO
ENSMUSG00000022353.10	chr15	Mtss1	MGI:2384818	OTTMUSG00000070026.1	27.03	33.61	33.73	-0.28358	-1.21721	0.00320224	0.0347587	FDR005	Down-in-SKO	-0.170793	-1.12568	0.0261508	0.165084	FDR025	Down-in-SKO	-0.120948	-1.08745	0.149086	0.36717	NoSig	Down-in-DKO	Down-in-SKO-Down-in-SKO
ENSMUSG00000025047.9	chr19	Pdcd11	MGI:1341788	OTTMUSG00000074286.1	20.5	23.65	25.83	-0.292137	-1.22445	0.0032053	0.0347675	FDR005	Down-in-SKO	-0.0468422	-1.033	0.678919	0.854896	NoSig	Down-in-SKO	-0.255091	-1.19341	0.036555	0.156088	FDR025	Down-in-DKO	Down-in-SKO-Down-in-SKO
ENSMUSG00000020664.10	chr12	Dld	MGI:107450	OTTMUSG00000065102.1	216.68	282.39	264.56	-0.248586	-1.18804	0.00321694	0.0348157	FDR005	Down-in-SKO	-0.228936	-1.17197	0.01537	0.119142	FDR025	Down-in-SKO	-0.0280903	-1.01966	0.674848	0.834119	NoSig	Down-in-DKO	Down-in-SKO-Down-in-SKO
ENSMUSG00000023991.16	chr17	Foxp4	MGI:1921373	OTTMUSG00000018348.3	25.07	19.73	21.52	0.248847	1.18826	0.003213	0.0348157	FDR005	Up-in-SKO	0.470661	1.38574	3.01842e-13	1.1225e-10	FDR005	Up-in-SKO	-0.230697	-1.1734	0.00143698	0.0165672	FDR005	Down-in-DKO	Up-in-SKO-Up-in-SKO
ENSMUSG00000024401.14	chr17	Tnf	MGI:104798	OTTMUSG00000037196.1	0.6	0.35	0.25	1.27794	2.42492	0.00321881	0.0348157	FDR005	Up-in-SKO	0.855003	1.80876	0.026946	0.168647	FDR025	Up-in-SKO	0.406488	1.32546	0.144783	0.36164	NoSig	Up-in-DKO	Up-in-SKO-Up-in-SKO
ENSMUSG00000028484.16	chr4	Psip1	MGI:2142116	OTTMUSG00000000034.3	17.72	18.17	15.28	0.24752	1.18716	0.00321452	0.0348157	FDR005	Up-in-SKO	0.0901022	1.06445	0.140293	0.413686	NoSig	Up-in-SKO	0.148026	1.10805	0.0425811	0.171601	FDR025	Up-in-DKO	Up-in-SKO-Up-in-SKO
ENSMUSG00000026709.10	chr1	Dars2	MGI:2442510	OTTMUSG00000031015.6	21.54	20.46	25.05	-0.181843	-1.13433	0.00323621	0.0349793	FDR005	Down-in-SKO	0.202845	1.15097	0.000946281	0.0192587	FDR005	Up-in-SKO	-0.393407	-1.31349	2.08644e-10	3.37013e-08	FDR005	Down-in-DKO	Down-in-SKO-Up-in-SKO
ENSMUSG00000028684.14	chr4	Urod	MGI:98916	OTTMUSG00000009782.4	74.78	81.85	88.6	-0.207328	-1.15455	0.00323985	0.034994	FDR005	Down-in-SKO	0.00663707	1.00461	0.903805	0.961206	NoSig	Up-in-SKO	-0.222419	-1.16669	6.31939e-05	0.00147836	FDR005	Down-in-DKO	Down-in-SKO-Up-in-SKO
ENSMUSG00000031767.13	chr8	Nudt7	MGI:1914778	OTTMUSG00000027518.5	12.18	15.8	14.4	-0.207333	-1.15455	0.00324723	0.0350491	FDR005	Down-in-SKO	-0.236366	-1.17802	0.000453924	0.0112538	FDR005	Down-in-SKO	0.0205058	1.01432	0.730066	0.86561	NoSig	Up-in-DKO	Down-in-SKO-Down-in-SKO
ENSMUSG00000025588.4	chr8	Nat1	MGI:97279	OTTMUSG00000061937.2	0.24	0.6	0.53	-1.07749	-2.11036	0.0032541	0.0350986	FDR005	Down-in-SKO	-1.15424	-2.22567	0.00129378	0.0237257	FDR005	Down-in-SKO	0.0704418	1.05004	0.808986	0.908525	NoSig	Up-in-DKO	Down-in-SKO-Down-in-SKO
ENSMUSG00000009076.10	chr11	Zmat5	MGI:1914428	OTTMUSG00000005068.1	21.67	23.59	25.26	-0.187854	-1.13907	0.00326007	0.0351384	FDR005	Down-in-SKO	0.0165231	1.01152	0.77236	0.902314	NoSig	Up-in-SKO	-0.213036	-1.15913	0.000263228	0.00463066	FDR005	Down-in-DKO	Down-in-SKO-Up-in-SKO
ENSMUSG00000023055.10	chr15	Calcoco1	MGI:1914738	OTTMUSG00000035802.3	41.26	52.54	51.43	-0.270412	-1.20615	0.00328062	0.035335	FDR005	Down-in-SKO	-0.181216	-1.13384	0.19532	0.486807	NoSig	Down-in-SKO	-0.0994006	-1.07133	0.471032	0.699505	NoSig	Down-in-DKO	Down-in-SKO-Down-in-SKO
ENSMUSG00000039952.15	chr9	Dag1	MGI:101864	OTTMUSG00000050793.6	107.45	100.7	89.3	0.300199	1.23131	0.00329862	0.0355041	FDR005	Up-in-SKO	0.21577	1.16132	0.01344	0.109877	FDR025	Up-in-SKO	0.0743813	1.05291	0.202533	0.437425	NoSig	Up-in-DKO	Up-in-SKO-Up-in-SKO
ENSMUSG00000034573.14	chr5	Ptpn13	MGI:103293	OTTMUSG00000053726.1	93.56	86.29	71.13	0.429376	1.34665	0.00330569	0.0355552	FDR005	Up-in-SKO	0.264467	1.20119	0.113784	0.373057	NoSig	Up-in-SKO	0.153805	1.1125	0.230712	0.47012	NoSig	Up-in-DKO	Up-in-SKO-Up-in-SKO
ENSMUSG00000022965.8	chr16	Ifngr2	MGI:107654	OTTMUSG00000028337.3	34.68	31.96	28.17	0.313487	1.24271	0.00331392	0.0356188	FDR005	Up-in-SKO	0.218695	1.16368	0.0501775	0.239946	FDR025	Up-in-SKO	0.0852868	1.0609	0.31835	0.561458	NoSig	Up-in-DKO	Up-in-SKO-Up-in-SKO
ENSMUSG00000023942.15	chr17	Slc29a1	MGI:1927073	OTTMUSG00000036637.5	6.06	7.2	8.87	-0.50259	-1.41676	0.00332994	0.0357661	FDR005	Down-in-SKO	-0.113988	-1.08222	0.431873	0.703841	NoSig	Down-in-SKO	-0.398005	-1.31768	0.002025	0.0210956	FDR005	Down-in-DKO	Down-in-SKO-Down-in-SKO
ENSMUSG00000004267.16	chr6	Eno2	MGI:95394	OTTMUSG00000022240.6	1.27	1.44	0.75	0.796447	1.73682	0.00333544	0.0358001	FDR005	Up-in-SKO	-0.0541112	-1.03822	0.798112	0.916064	NoSig	Down-in-SKO	0.837263	1.78666	5.62723e-05	0.00135097	FDR005	Up-in-DKO	Up-in-SKO-Down-in-SKO
ENSMUSG00000005220.10	chr5	Corin	MGI:1349451	OTTMUSG00000039797.2	1.35	1.74	1.94	-0.458763	-1.37436	0.00334227	0.0358467	FDR005	Down-in-SKO	-0.166965	-1.12269	0.456206	0.720584	NoSig	Down-in-SKO	-0.300269	-1.23137	0.0923846	0.278635	NoSig	Down-in-DKO	Down-in-SKO-Down-in-SKO
ENSMUSG00000033192.5	chr8	Lpcat2	MGI:3606214	OTTMUSG00000024681.3	1.03	0.59	0.39	1.35583	2.55945	0.00334642	0.0358467	FDR005	Up-in-SKO	0.868136	1.8253	0.0513065	0.242528	FDR025	Up-in-SKO	0.476787	1.39164	0.0317532	0.143016	FDR025	Up-in-DKO	Up-in-SKO-Up-in-SKO
ENSMUSG00000033540.18	chr5	Idua	MGI:96418	OTTMUSG00000027012.3	5.51	5.97	6.33	-0.162412	-1.11916	0.00334678	0.0358467	FDR005	Down-in-SKO	0.0225169	1.01573	0.700277	0.866934	NoSig	Up-in-SKO	-0.193919	-1.14387	0.00128372	0.0152927	FDR005	Down-in-DKO	Down-in-SKO-Up-in-SKO
ENSMUSG00000038352.15	chr11	Arl5c	MGI:3028577	OTTMUSG00000002915.1	0.75	0.48	0.22	1.7112	3.27432	0.00335385	0.0358974	FDR005	Up-in-SKO	0.69127	1.6147	0.0882092	0.327351	NoSig	Up-in-SKO	1.00628	2.00873	0.00624724	0.0474993	FDR005	Up-in-DKO	Up-in-SKO-Up-in-SKO
ENSMUSG00000027078.14	chr2	Ube2l6	MGI:1914500	OTTMUSG00000013725.3	8.89	7.5	5.35	0.741515	1.67193	0.00335866	0.0359172	FDR005	Up-in-SKO	0.351936	1.27627	0.122977	0.388226	NoSig	Up-in-SKO	0.376684	1.29835	0.00997821	0.0667041	FDR025	Up-in-DKO	Up-in-SKO-Up-in-SKO
ENSMUSG00000047515.8	chr6	BC049715	MGI:3605234	OTTMUSG00000024469.4	0.67	0.79	0.89	-0.368256	-1.29079	0.00336142	0.0359172	FDR005	Down-in-SKO	-0.111744	-1.08053	0.264069	0.561916	NoSig	Down-in-SKO	-0.264601	-1.2013	0.0156542	0.0902265	FDR025	Down-in-DKO	Down-in-SKO-Down-in-SKO
ENSMUSG00000070985.3	chr4	Acnat1	MGI:2140197	OTTMUSG00000008317.2	40.37	61.72	58.8	-0.521538	-1.43548	0.00336271	0.0359172	FDR005	Down-in-SKO	-0.466875	-1.38211	0.00676119	0.0708043	FDR025	Down-in-SKO	-0.0655113	-1.04646	0.674962	0.83417	NoSig	Down-in-DKO	Down-in-SKO-Down-in-SKO
ENSMUSG00000004044.9	chr11	Cavin1	MGI:1277968	OTTMUSG00000002126.1	52.95	52.93	37.14	0.540323	1.4543	0.00337684	0.0359989	FDR005	Up-in-SKO	0.128317	1.09302	0.467309	0.729261	NoSig	Up-in-SKO	0.399866	1.31939	0.00280575	0.0264389	FDR005	Up-in-DKO	Up-in-SKO-Up-in-SKO
ENSMUSG00000040133.2	chr2	Gpr176	MGI:2685858	OTTMUSG00000015238.1	0.69	0.48	0.3	1.2244	2.33657	0.00337739	0.0359989	FDR005	Up-in-SKO	0.555251	1.46942	0.177945	0.465193	NoSig	Up-in-SKO	0.655087	1.57471	0.0378407	0.15966	FDR025	Up-in-DKO	Up-in-SKO-Up-in-SKO
ENSMUSG00000070044.15	chr8	Fam149a	MGI:2387177	OTTMUSG00000027153.1	104.76	107.96	86.29	0.317071	1.2458	0.00337332	0.0359989	FDR005	Up-in-SKO	0.076824	1.05469	0.522393	0.765778	NoSig	Up-in-SKO	0.232826	1.17513	0.036618	0.1562	FDR025	Up-in-DKO	Up-in-SKO-Up-in-SKO
ENSMUSG00000021879.13	chr14	Dnah12	MGI:107720	OTTMUSG00000032533.4	0.26	0.57	0.38	-0.476465	-1.39133	0.00338984	0.0360842	FDR005	Down-in-SKO	-0.945412	-1.92574	4.86657e-06	0.000326981	FDR005	Down-in-SKO	0.458192	1.37382	0.0147887	0.0870074	FDR025	Up-in-DKO	Down-in-SKO-Down-in-SKO
ENSMUSG00000023349.14	chr6	Clec4n	MGI:1861231	OTTMUSG00000027044.2	0.41	0.16	0.07	2.41015	5.31528	0.00339008	0.0360842	FDR005	Up-in-SKO	1.44854	2.72931	0.0436338	0.221859	FDR025	Up-in-SKO	0.945724	1.92616	0.106416	0.301772	NoSig	Up-in-DKO	Up-in-SKO-Up-in-SKO
ENSMUSG00000027004.3	chr2	Frzb	MGI:892032	OTTMUSG00000013372.1	30.26	21.33	21.82	0.497495	1.41176	0.00340183	0.0361842	FDR005	Up-in-SKO	0.601507	1.5173	0.0136471	0.110708	FDR025	Up-in-SKO	-0.110876	-1.07988	0.650403	0.819802	NoSig	Down-in-DKO	Up-in-SKO-Up-in-SKO
ENSMUSG00000040328.16	chr11	Olfr56	MGI:1333785	OTTMUSG00000005539.3	0.28	0.21	0.11	1.29075	2.44655	0.00343424	0.0365036	FDR005	Up-in-SKO	0.418277	1.33633	0.272299	0.569402	NoSig	Up-in-SKO	0.861551	1.81699	0.00163599	0.0181675	FDR005	Up-in-DKO	Up-in-SKO-Up-in-SKO
ENSMUSG00000040600.9	chr3	Eps8l3	MGI:2139743	OTTMUSG00000053020.2	1.68	0.65	1.1	0.638964	1.55721	0.00343847	0.0365233	FDR005	Up-in-SKO	1.47083	2.77182	1.20327e-06	0.000104573	FDR005	Up-in-SKO	-0.838946	-1.78874	0.00330243	0.0295906	FDR005	Down-in-DKO	Up-in-SKO-Up-in-SKO
ENSMUSG00000058626.16	chr17	Capn11	MGI:1352490	OTTMUSG00000031350.1	1.95	1.87	0.09	4.45773	21.974	0.00344325	0.0365489	FDR005	Up-in-SKO	0.233626	1.17579	0.853303	0.940852	NoSig	Up-in-SKO	4.21349	18.5518	0.000321689	0.00546666	FDR005	Up-in-DKO	Up-in-SKO-Up-in-SKO
ENSMUSG00000020773.11	chr11	Trim47	MGI:1917374	OTTMUSG00000003688.2	29.83	32.46	38.64	-0.352504	-1.27677	0.0034531	0.0366028	FDR005	Down-in-SKO	-0.00827486	-1.00575	0.944337	0.977907	NoSig	Down-in-SKO	-0.353755	-1.27788	6.11568e-05	0.00144418	FDR005	Down-in-DKO	Down-in-SKO-Down-in-SKO
ENSMUSG00000045679.14	chr12	Pqlc3	MGI:2444067	OTTMUSG00000027499.2	1.38	1.06	1.01	0.472952	1.38795	0.0034512	0.0366028	FDR005	Up-in-SKO	0.494832	1.40916	0.0019084	0.0308818	FDR005	Up-in-SKO	-0.0317766	-1.02227	0.813057	0.910795	NoSig	Down-in-DKO	Up-in-SKO-Up-in-SKO
ENSMUSG00000024043.13	chr17	Arhgap28	MGI:2147003	OTTMUSG00000035732.9	4.27	4.33	2.82	0.63415	1.55202	0.0034682	0.036687	FDR005	Up-in-SKO	0.113215	1.08164	0.557599	0.787613	NoSig	Up-in-SKO	0.509095	1.42316	0.0047053	0.0387648	FDR005	Up-in-DKO	Up-in-SKO-Up-in-SKO
ENSMUSG00000032006.15	chr9	Pdgfd	MGI:1919035	OTTMUSG00000062234.1	11.48	10.32	9.02	0.362155	1.28534	0.00346714	0.036687	FDR005	Up-in-SKO	0.26045	1.19785	0.0188778	0.134627	FDR025	Up-in-SKO	0.0926567	1.06633	0.409191	0.646514	NoSig	Up-in-DKO	Up-in-SKO-Up-in-SKO
ENSMUSG00000042842.11	chr13	Serpinb6b	MGI:894688	OTTMUSG00000000698.3	16.99	15.57	11.84	0.528517	1.44245	0.00346695	0.036687	FDR005	Up-in-SKO	0.231736	1.17425	0.176631	0.463442	NoSig	Up-in-SKO	0.285139	1.21853	0.000250669	0.00442433	FDR005	Up-in-DKO	Up-in-SKO-Up-in-SKO
ENSMUSG00000033793.12	chr1	Atp6v1h	MGI:1914864	OTTMUSG00000050145.9	37.83	46.61	44.79	-0.20497	-1.15266	0.00348108	0.0367727	FDR005	Down-in-SKO	-0.158871	-1.11641	0.0183952	0.132445	FDR025	Down-in-SKO	-0.0544776	-1.03848	0.252694	0.493746	NoSig	Down-in-DKO	Down-in-SKO-Down-in-SKO
ENSMUSG00000040734.14	chr7	Ppp1r13l	MGI:3525053	OTTMUSG00000029180.1	7.92	7.58	6.5	0.313581	1.24279	0.00347875	0.0367727	FDR005	Up-in-SKO	0.194136	1.14404	0.0666408	0.281249	NoSig	Up-in-SKO	0.108985	1.07847	0.113355	0.311341	NoSig	Up-in-DKO	Up-in-SKO-Up-in-SKO
ENSMUSG00000024565.10	chr18	Sall3	MGI:109295	OTTMUSG00000073786.2	3.81	5.41	5.03	-0.350439	-1.27495	0.00350149	0.0369629	FDR005	Down-in-SKO	-0.354806	-1.27881	0.000783492	0.0167274	FDR005	Down-in-SKO	-0.00455806	-1.00316	0.962899	0.983311	NoSig	Down-in-DKO	Down-in-SKO-Down-in-SKO
ENSMUSG00000039253.7	chr11	Fn3krp	MGI:2679256	OTTMUSG00000004676.1	51.86	65.43	59.51	-0.159012	-1.11652	0.00352638	0.0371745	FDR005	Down-in-SKO	-0.198355	-1.14739	0.000100179	0.00373672	FDR005	Down-in-SKO	0.0308497	1.02161	0.544051	0.752972	NoSig	Up-in-DKO	Down-in-SKO-Down-in-SKO
ENSMUSG00000055692.21	chr16	Tmem191c	MGI:107238	OTTMUSG00000028710.5	1.54	2.03	2.29	-0.511292	-1.42533	0.00352572	0.0371745	FDR005	Down-in-SKO	-0.245562	-1.18555	0.129043	0.398121	NoSig	Down-in-SKO	-0.274007	-1.20916	0.0362953	0.155519	FDR025	Down-in-DKO	Down-in-SKO-Down-in-SKO
[truncated: 14,533 more rows]

## Sheet: FDR005&sameDirectionMale
Gene Annotation					TPM value			Pkd1KO vs noncystic						Pkd1KO vs Pkd1KO+ciliaKO						Pkd1KO+ciliaKO vs noncystic
[truncated: 441 more rows]

## Sheet: overlap_with_female
Gene Annotation					TPM value			Pkd1KO vs noncystic						Pkd1KO vs Pkd1KO+ciliaKO						Pkd1KO+ciliaKO vs noncystic
[truncated: 168 more rows]

[truncated: 5 more sheets: readmeMale, SKO.Centered.DEGs.female, FDR005&sameDirectionFemale, overlap_with_male, readmeFemale]
