# Supplementary material for: Glis2 is an early effector of polycystin signaling and a target for therapy in polycystic kidney disease
Source: Nat Commun. 2024 May 1;15:3698. doi: 10.1038/s41467-024-48025-6 (PMC11063051; doi:10.1038/s41467-024-48025-6)
Supplement: Supplementary file 6 — Supplementary Data 3 [file 41467_2024_48025_MOESM6_ESM.xlsx]

## Sheet: Male
GroupID	Category	Term	Description	LogP	Log(q-value)	InTerm_InList	Genes	Symbols
1_Summary	Reactome Gene Sets	R-MMU-1640170	Cell Cycle	-20.1058	-15.838	54/579	12235,12428,12442,12447,12534,12615,12649,13555,15270,16319,16881,16913,17218,17219,17220,19075,20877,22143,22154,23834,26886,26909,66311,66352,66468,66570,67177,68612,68942,69263,69270,69928,70645,71876,71988,72107,72119,72151,72155,72415,78177,102920,106344,107823,219072,269582,272551,319167,319168,319172,319173,319178,319184,319186,11461,97908,233406,319148,319150,319152,360198,404710,12709,13…	Bub1,Ccna2,Ccnb2,Ccne1,Cdk1,Cenpa,Chek1,E2f1,H2ax,Incenp,Lig1,Psmb8,Mcm5,Mcm6,Mcm7,Prim1,Aurkb,Tuba1b,Tubb5,Cdc6,Cenph,Exo1,Cenpw,Blzf1,Ska1,Cenpm,Cdt1,Ube2c,Chmp2b,Rfc3,Gins1,Cenps,Oip5,Cenpu,Esco2,Dscc1,Tpx2,Rfc5,Cenpn,Sgo1,Ninl,Cenpi,Rfc4,Nsd2,Haus4,Clspn,Gins2,H2ac11,H2ac12,H2ac4,H2ac10,H2bc3,H2bc12,H2bc14,Actb,H3c8,Prc1,H3c3,H3c2,H3c10,H3c1,Iqgap3,Ckb,Ect2,Lck,Muc13,Sos2,Tnfaip1,Add3,Pcdh7,M…
1_Member	Reactome Gene Sets	R-MMU-1640170	Cell Cycle	-20.1058	-15.838	54/579	12235,12428,12442,12447,12534,12615,12649,13555,15270,16319,16881,16913,17218,17219,17220,19075,20877,22143,22154,23834,26886,26909,66311,66352,66468,66570,67177,68612,68942,69263,69270,69928,70645,71876,71988,72107,72119,72151,72155,72415,78177,102920,106344,107823,219072,269582,272551,319167,319168,319172,319173,319178,319184,319186	Bub1,Ccna2,Ccnb2,Ccne1,Cdk1,Cenpa,Chek1,E2f1,H2ax,Incenp,Lig1,Psmb8,Mcm5,Mcm6,Mcm7,Prim1,Aurkb,Tuba1b,Tubb5,Cdc6,Cenph,Exo1,Cenpw,Blzf1,Ska1,Cenpm,Cdt1,Ube2c,Chmp2b,Rfc3,Gins1,Cenps,Oip5,Cenpu,Esco2,Dscc1,Tpx2,Rfc5,Cenpn,Sgo1,Ninl,Cenpi,Rfc4,Nsd2,Haus4,Clspn,Gins2,H2ac11,H2ac12,H2ac4,H2ac10,H2bc3,H2bc12,H2bc14
1_Member	Reactome Gene Sets	R-MMU-69278	Cell Cycle, Mitotic	-17.7773	-13.8106	47/496	12235,12428,12442,12447,12534,12615,13555,15270,16319,16881,16913,17218,17219,17220,19075,20877,22143,22154,23834,26886,66352,66468,66570,67177,68612,68942,69263,69270,69928,71876,71988,72119,72151,72155,72415,78177,102920,106344,219072,272551,319167,319168,319172,319173,319178,319184,319186	Bub1,Ccna2,Ccnb2,Ccne1,Cdk1,Cenpa,E2f1,H2ax,Incenp,Lig1,Psmb8,Mcm5,Mcm6,Mcm7,Prim1,Aurkb,Tuba1b,Tubb5,Cdc6,Cenph,Blzf1,Ska1,Cenpm,Cdt1,Ube2c,Chmp2b,Rfc3,Gins1,Cenps,Cenpu,Esco2,Tpx2,Rfc5,Cenpn,Sgo1,Ninl,Cenpi,Rfc4,Haus4,Gins2,H2ac11,H2ac12,H2ac4,H2ac10,H2bc3,H2bc12,H2bc14
1_Member	Reactome Gene Sets	R-MMU-73886	Chromosome Maintenance	-16.486	-12.8202	24/121	12428,12615,15270,16881,19075,26886,66311,66570,69263,69928,70645,71876,72107,72151,72155,102920,106344,319167,319168,319172,319173,319178,319184,319186	Ccna2,Cenpa,H2ax,Lig1,Prim1,Cenph,Cenpw,Cenpm,Rfc3,Cenps,Oip5,Cenpu,Dscc1,Rfc5,Cenpn,Cenpi,Rfc4,H2ac11,H2ac12,H2ac4,H2ac10,H2bc3,H2bc12,H2bc14
1_Member	Reactome Gene Sets	R-MMU-606279	Deposition of new CENPA-containing nucleosomes at the centromere	-12.9616	-9.53888	17/74	12615,15270,26886,66311,66570,69928,70645,71876,72155,102920,319167,319168,319172,319173,319178,319184,319186	Cenpa,H2ax,Cenph,Cenpw,Cenpm,Cenps,Oip5,Cenpu,Cenpn,Cenpi,H2ac11,H2ac12,H2ac4,H2ac10,H2bc3,H2bc12,H2bc14
1_Member	Reactome Gene Sets	R-MMU-774815	Nucleosome assembly	-12.9616	-9.53888	17/74	12615,15270,26886,66311,66570,69928,70645,71876,72155,102920,319167,319168,319172,319173,319178,319184,319186	Cenpa,H2ax,Cenph,Cenpw,Cenpm,Cenps,Oip5,Cenpu,Cenpn,Cenpi,H2ac11,H2ac12,H2ac4,H2ac10,H2bc3,H2bc12,H2bc14
1_Member	Reactome Gene Sets	R-MMU-195258	RHO GTPase Effectors	-11.1834	-7.86981	29/304	11461,12235,12615,15270,16319,20877,22143,26886,66468,66570,69928,71876,72155,72415,97908,102920,233406,319148,319150,319152,319167,319168,319172,319173,319178,319184,319186,360198,404710	Actb,Bub1,Cenpa,H2ax,Incenp,Aurkb,Tuba1b,Cenph,Ska1,Cenpm,Cenps,Cenpu,Cenpn,Sgo1,H3c8,Cenpi,Prc1,H3c3,H3c2,H3c10,H2ac11,H2ac12,H2ac4,H2ac10,H2bc3,H2bc12,H2bc14,H3c1,Iqgap3
1_Member	Reactome Gene Sets	R-MMU-9716542	Signaling by Rho GTPases, Miro GTPases and RHOBTB3	-10.5063	-7.32537	43/667	11461,12235,12447,12615,12709,13605,15270,16319,16818,17063,20663,20877,21927,22143,26886,27360,54216,66196,66468,66570,66922,69928,70361,71876,72155,72415,97908,102920,226751,230098,233406,319148,319150,319152,319167,319168,319172,319173,319178,319184,319186,360198,404710	Actb,Bub1,Ccne1,Cenpa,Ckb,Ect2,H2ax,Incenp,Lck,Muc13,Sos2,Aurkb,Tnfaip1,Tuba1b,Cenph,Add3,Pcdh7,Myo19,Ska1,Cenpm,Rras2,Cenps,Lman1,Cenpu,Cenpn,Sgo1,H3c8,Cenpi,Cdc42bpa,Arhgef39,Prc1,H3c3,H3c2,H3c10,H2ac11,H2ac12,H2ac4,H2ac10,H2bc3,H2bc12,H2bc14,H3c1,Iqgap3
1_Member	Reactome Gene Sets	R-MMU-194315	Signaling by Rho GTPases	-9.70604	-6.64238	41/652	11461,12235,12615,12709,13605,15270,16319,16818,17063,20663,20877,21927,22143,26886,27360,54216,66468,66570,66922,69928,70361,71876,72155,72415,97908,102920,226751,230098,233406,319148,319150,319152,319167,319168,319172,319173,319178,319184,319186,360198,404710	Actb,Bub1,Cenpa,Ckb,Ect2,H2ax,Incenp,Lck,Muc13,Sos2,Aurkb,Tnfaip1,Tuba1b,Cenph,Add3,Pcdh7,Ska1,Cenpm,Rras2,Cenps,Lman1,Cenpu,Cenpn,Sgo1,H3c8,Cenpi,Cdc42bpa,Arhgef39,Prc1,H3c3,H3c2,H3c10,H2ac11,H2ac12,H2ac4,H2ac10,H2bc3,H2bc12,H2bc14,H3c1,Iqgap3
1_Member	Reactome Gene Sets	R-MMU-68886	M Phase	-9.50841	-6.51938	30/380	12235,12442,12534,12615,15270,16319,16913,20877,22143,22154,26886,66352,66468,66570,68612,68942,69928,71876,72155,72415,78177,102920,219072,319167,319168,319172,319173,319178,319184,319186	Bub1,Ccnb2,Cdk1,Cenpa,H2ax,Incenp,Psmb8,Aurkb,Tuba1b,Tubb5,Cenph,Blzf1,Ska1,Cenpm,Ube2c,Chmp2b,Cenps,Cenpu,Cenpn,Sgo1,Ninl,Cenpi,Haus4,H2ac11,H2ac12,H2ac4,H2ac10,H2bc3,H2bc12,H2bc14
1_Member	Reactome Gene Sets	R-MMU-2500257	Resolution of Sister Chromatid Cohesion	-7.77474	-5.16971	15/117	12235,12442,12534,12615,16319,20877,22143,26886,66468,66570,69928,71876,72155,72415,102920	Bub1,Ccnb2,Cdk1,Cenpa,Incenp,Aurkb,Tuba1b,Cenph,Ska1,Cenpm,Cenps,Cenpu,Cenpn,Sgo1,Cenpi
1_Member	GO Biological Processes	GO:0034508	centromere complex assembly	-7.34562	-4.77681	8/27	12615,15201,26886,66311,69928,70645,72155,102920	Cenpa,Hells,Cenph,Cenpw,Cenps,Oip5,Cenpn,Cenpi
1_Member	Reactome Gene Sets	R-MMU-68877	Mitotic Prometaphase	-7.18401	-4.63223	18/188	12235,12442,12534,12615,16319,20877,22143,22154,26886,66468,66570,69928,71876,72155,72415,78177,102920,219072	Bub1,Ccnb2,Cdk1,Cenpa,Incenp,Aurkb,Tuba1b,Tubb5,Cenph,Ska1,Cenpm,Cenps,Cenpu,Cenpn,Sgo1,Ninl,Cenpi,Haus4
1_Member	Reactome Gene Sets	R-MMU-9648025	EML4 and NUDC in mitotic spindle formation	-6.58862	-4.13375	13/106	12235,12615,16319,20877,22143,26886,66468,66570,69928,71876,72155,72415,102920	Bub1,Cenpa,Incenp,Aurkb,Tuba1b,Cenph,Ska1,Cenpm,Cenps,Cenpu,Cenpn,Sgo1,Cenpi
1_Member	Reactome Gene Sets	R-MMU-69618	Mitotic Spindle Checkpoint	-6.54039	-4.09276	13/107	12235,12615,16319,20877,26886,66468,66570,68612,69928,71876,72155,72415,102920	Bub1,Cenpa,Incenp,Aurkb,Cenph,Ska1,Cenpm,Ube2c,Cenps,Cenpu,Cenpn,Sgo1,Cenpi
1_Member	Reactome Gene Sets	R-MMU-141424	Amplification of signal from the kinetochores	-6.52804	-4.09276	12/90	12235,12615,16319,20877,26886,66468,66570,69928,71876,72155,72415,102920	Bub1,Cenpa,Incenp,Aurkb,Cenph,Ska1,Cenpm,Cenps,Cenpu,Cenpn,Sgo1,Cenpi
1_Member	Reactome Gene Sets	R-MMU-141444	Amplification of signal from unattached kinetochores via a MAD2 inhibitory signal	-6.52804	-4.09276	12/90	12235,12615,16319,20877,26886,66468,66570,69928,71876,72155,72415,102920	Bub1,Cenpa,Incenp,Aurkb,Cenph,Ska1,Cenpm,Cenps,Cenpu,Cenpn,Sgo1,Cenpi
1_Member	Reactome Gene Sets	R-MMU-68882	Mitotic Anaphase	-6.36669	-3.95017	18/213	12235,12442,12534,12615,16319,16913,20877,22143,26886,66468,66570,68612,68942,69928,71876,72155,72415,102920	Bub1,Ccnb2,Cdk1,Cenpa,Incenp,Psmb8,Aurkb,Tuba1b,Cenph,Ska1,Cenpm,Ube2c,Chmp2b,Cenps,Cenpu,Cenpn,Sgo1,Cenpi
1_Member	Reactome Gene Sets	R-MMU-2555396	Mitotic Metaphase and Anaphase	-6.33664	-3.92619	18/214	12235,12442,12534,12615,16319,16913,20877,22143,26886,66468,66570,68612,68942,69928,71876,72155,72415,102920	Bub1,Ccnb2,Cdk1,Cenpa,Incenp,Psmb8,Aurkb,Tuba1b,Cenph,Ska1,Cenpm,Ube2c,Chmp2b,Cenps,Cenpu,Cenpn,Sgo1,Cenpi
1_Member	Reactome Gene Sets	R-MMU-5663220	RHO GTPases Activate Formins	-6.30009	-3.89563	14/131	11461,12235,12615,16319,20877,22143,26886,66468,66570,69928,71876,72155,72415,102920	Actb,Bub1,Cenpa,Incenp,Aurkb,Tuba1b,Cenph,Ska1,Cenpm,Cenps,Cenpu,Cenpn,Sgo1,Cenpi
1_Member	GO Biological Processes	GO:0051383	kinetochore organization	-5.81643	-3.43514	6/19	12615,26886,66311,67177,69928,72155	Cenpa,Cenph,Cenpw,Cdt1,Cenps,Cenpn
1_Member	Reactome Gene Sets	R-MMU-2467813	Separation of Sister Chromatids	-5.30052	-2.95702	15/181	12235,12615,16319,16913,20877,22143,26886,66468,66570,68612,69928,71876,72155,72415,102920	Bub1,Cenpa,Incenp,Psmb8,Aurkb,Tuba1b,Cenph,Ska1,Cenpm,Ube2c,Cenps,Cenpu,Cenpn,Sgo1,Cenpi
1_Member	GO Biological Processes	GO:0051382	kinetochore assembly	-5.222	-2.90847	5/14	12615,26886,66311,69928,72155	Cenpa,Cenph,Cenpw,Cenps,Cenpn
2_Summary	Reactome Gene Sets	R-MMU-69306	DNA Replication	-17.012	-13.2213	29/183	12428,12447,15270,16881,16913,17218,17219,17220,19075,23834,67177,68612,69263,69270,72151,97908,106344,272551,319148,319150,319152,319167,319168,319172,319173,319178,319184,319186,360198,20937,72107,11461,26414,80838,22256,14998,14999,15000,13869,12534,14013,107823,225888,17161,19049,20663,13645,18597,68263,16825,53603,12442,66352,12978,16180,16181,16192,16818,20969,11757,11973,22143,73442,16994,…	Ccna2,Ccne1,H2ax,Lig1,Psmb8,Mcm5,Mcm6,Mcm7,Prim1,Cdc6,Cdt1,Ube2c,Rfc3,Gins1,Rfc5,H3c8,Rfc4,Gins2,H3c3,H3c2,H3c10,H2ac11,H2ac12,H2ac4,H2ac10,H2bc3,H2bc12,H2bc14,H3c1,Suv39h1,Dscc1,Actb,Mapk10,H1f1,Ung,H2-DMa,H2-DMb1,H2-DMb2,Erbb4,Cdk1,Mecom,Nsd2,Kmt5b,Maoa,Ppp1r1b,Sos2,Egf,Pdha1,Pdhb,Ldb1,Tslp,Ccnb2,Blzf1,Csf1r,Il1rap,Il1rn,Il5ra,Lck,Sdc1,Prdx3,Atp6v1e1,Tuba1b,Hspa12a,Ltb,Hpgd,Pparg
2_Member	Reactome Gene Sets	R-MMU-69306	DNA Replication	-17.012	-13.2213	29/183	12428,12447,15270,16881,16913,17218,17219,17220,19075,23834,67177,68612,69263,69270,72151,97908,106344,272551,319148,319150,319152,319167,319168,319172,319173,319178,319184,319186,360198	Ccna2,Ccne1,H2ax,Lig1,Psmb8,Mcm5,Mcm6,Mcm7,Prim1,Cdc6,Cdt1,Ube2c,Rfc3,Gins1,Rfc5,H3c8,Rfc4,Gins2,H3c3,H3c2,H3c10,H2ac11,H2ac12,H2ac4,H2ac10,H2bc3,H2bc12,H2bc14,H3c1
2_Member	Reactome Gene Sets	R-MMU-69002	DNA Replication Pre-Initiation	-11.0025	-7.73474	21/157	15270,16913,17218,17219,17220,19075,23834,67177,68612,97908,319148,319150,319152,319167,319168,319172,319173,319178,319184,319186,360198	H2ax,Psmb8,Mcm5,Mcm6,Mcm7,Prim1,Cdc6,Cdt1,Ube2c,H3c8,H3c3,H3c2,H3c10,H2ac11,H2ac12,H2ac4,H2ac10,H2bc3,H2bc12,H2bc14,H3c1
2_Member	Reactome Gene Sets	R-MMU-68867	Assembly of the pre-replicative complex	-10.926	-7.69961	20/142	15270,16913,17218,17219,17220,23834,67177,68612,97908,319148,319150,319152,319167,319168,319172,319173,319178,319184,319186,360198	H2ax,Psmb8,Mcm5,Mcm6,Mcm7,Cdc6,Cdt1,Ube2c,H3c8,H3c3,H3c2,H3c10,H2ac11,H2ac12,H2ac4,H2ac10,H2bc3,H2bc12,H2bc14,H3c1
2_Member	Reactome Gene Sets	R-MMU-427359	SIRT1 negatively regulates rRNA expression	-10.4689	-7.32537	14/64	15270,20937,97908,319148,319150,319152,319167,319168,319172,319173,319178,319184,319186,360198	H2ax,Suv39h1,H3c8,H3c3,H3c2,H3c10,H2ac11,H2ac12,H2ac4,H2ac10,H2bc3,H2bc12,H2bc14,H3c1
2_Member	Reactome Gene Sets	R-MMU-5250941	Negative epigenetic regulation of rRNA expression	-10.3716	-7.27992	14/65	15270,20937,97908,319148,319150,319152,319167,319168,319172,319173,319178,319184,319186,360198	H2ax,Suv39h1,H3c8,H3c3,H3c2,H3c10,H2ac11,H2ac12,H2ac4,H2ac10,H2bc3,H2bc12,H2bc14,H3c1
2_Member	Reactome Gene Sets	R-MMU-427413	NoRC negatively regulates rRNA expression	-9.51729	-6.51938	13/62	15270,97908,319148,319150,319152,319167,319168,319172,319173,319178,319184,319186,360198	H2ax,H3c8,H3c3,H3c2,H3c10,H2ac11,H2ac12,H2ac4,H2ac10,H2bc3,H2bc12,H2bc14,H3c1
2_Member	Reactome Gene Sets	R-MMU-73728	RNA Polymerase I Promoter Opening	-9.42496	-6.45821	13/63	15270,97908,319148,319150,319152,319167,319168,319172,319173,319178,319184,319186,360198	H2ax,H3c8,H3c3,H3c2,H3c10,H2ac11,H2ac12,H2ac4,H2ac10,H2bc3,H2bc12,H2bc14,H3c1
2_Member	Reactome Gene Sets	R-MMU-5625886	Activated PKN1 stimulates transcription of AR (androgen receptor) regulated genes KLK2 and KLK3	-9.15832	-6.25226	13/66	15270,97908,319148,319150,319152,319167,319168,319172,319173,319178,319184,319186,360198	H2ax,H3c8,H3c3,H3c2,H3c10,H2ac11,H2ac12,H2ac4,H2ac10,H2bc3,H2bc12,H2bc14,H3c1
2_Member	Reactome Gene Sets	R-MMU-157579	Telomere Maintenance	-9.11996	-6.25011	15/94	12428,15270,16881,19075,69263,72107,72151,106344,319167,319168,319172,319173,319178,319184,319186	Ccna2,H2ax,Lig1,Prim1,Rfc3,Dscc1,Rfc5,Rfc4,H2ac11,H2ac12,H2ac4,H2ac10,H2bc3,H2bc12,H2bc14
2_Member	Reactome Gene Sets	R-MMU-2559582	Senescence-Associated Secretory Phenotype (SASP)	-8.98771	-6.15129	15/96	12428,15270,68612,97908,319148,319150,319152,319167,319168,319172,319173,319178,319184,319186,360198	Ccna2,H2ax,Ube2c,H3c8,H3c3,H3c2,H3c10,H2ac11,H2ac12,H2ac4,H2ac10,H2bc3,H2bc12,H2bc14,H3c1
2_Member	Reactome Gene Sets	R-MMU-68616	Assembly of the ORC complex at the origin of replication	-8.90596	-6.08534	13/69	15270,97908,319148,319150,319152,319167,319168,319172,319173,319178,319184,319186,360198	H2ax,H3c8,H3c3,H3c2,H3c10,H2ac11,H2ac12,H2ac4,H2ac10,H2bc3,H2bc12,H2bc14,H3c1
2_Member	Reactome Gene Sets	R-MMU-212300	PRC2 methylates histones and DNA	-8.51357	-5.7643	13/74	15270,97908,319148,319150,319152,319167,319168,319172,319173,319178,319184,319186,360198	H2ax,H3c8,H3c3,H3c2,H3c10,H2ac11,H2ac12,H2ac4,H2ac10,H2bc3,H2bc12,H2bc14,H3c1
2_Member	Reactome Gene Sets	R-MMU-5250913	Positive epigenetic regulation of rRNA expression	-8.40253	-5.67881	14/90	11461,15270,97908,319148,319150,319152,319167,319168,319172,319173,319178,319184,319186,360198	Actb,H2ax,H3c8,H3c3,H3c2,H3c10,H2ac11,H2ac12,H2ac4,H2ac10,H2bc3,H2bc12,H2bc14,H3c1
2_Member	Reactome Gene Sets	R-MMU-5250924	B-WICH complex positively regulates rRNA expression	-8.40253	-5.67881	14/90	11461,15270,97908,319148,319150,319152,319167,319168,319172,319173,319178,319184,319186,360198	Actb,H2ax,H3c8,H3c3,H3c2,H3c10,H2ac11,H2ac12,H2ac4,H2ac10,H2bc3,H2bc12,H2bc14,H3c1
2_Member	Reactome Gene Sets	R-MMU-212165	Epigenetic regulation of gene expression	-8.25902	-5.54754	15/108	11461,15270,20937,97908,319148,319150,319152,319167,319168,319172,319173,319178,319184,319186,360198	Actb,H2ax,Suv39h1,H3c8,H3c3,H3c2,H3c10,H2ac11,H2ac12,H2ac4,H2ac10,H2bc3,H2bc12,H2bc14,H3c1
2_Member	Reactome Gene Sets	R-MMU-2559583	Cellular Senescence	-8.1547	-5.49222	18/163	12428,12447,15270,26414,68612,80838,97908,319148,319150,319152,319167,319168,319172,319173,319178,319184,319186,360198	Ccna2,Ccne1,H2ax,Mapk10,Ube2c,H1f1,H3c8,H3c3,H3c2,H3c10,H2ac11,H2ac12,H2ac4,H2ac10,H2bc3,H2bc12,H2bc14,H3c1
2_Member	Reactome Gene Sets	R-MMU-8936459	RUNX1 regulates genes involved in megakaryocyte differentiation and platelet function	-8.15206	-5.49222	13/79	15270,97908,319148,319150,319152,319167,319168,319172,319173,319178,319184,319186,360198	H2ax,H3c8,H3c3,H3c2,H3c10,H2ac11,H2ac12,H2ac4,H2ac10,H2bc3,H2bc12,H2bc14,H3c1
2_Member	Reactome Gene Sets	R-MMU-5625740	RHO GTPases activate PKNs	-7.81729	-5.20272	13/84	15270,97908,319148,319150,319152,319167,319168,319172,319173,319178,319184,319186,360198	H2ax,H3c8,H3c3,H3c2,H3c10,H2ac11,H2ac12,H2ac4,H2ac10,H2bc3,H2bc12,H2bc14,H3c1
2_Member	Reactome Gene Sets	R-MMU-73884	Base Excision Repair	-7.81729	-5.20272	13/84	15270,16881,22256,69263,72151,106344,319167,319168,319172,319173,319178,319184,319186	H2ax,Lig1,Ung,Rfc3,Rfc5,Rfc4,H2ac11,H2ac12,H2ac4,H2ac10,H2bc3,H2bc12,H2bc14
2_Member	Reactome Gene Sets	R-MMU-73772	RNA Polymerase I Promoter Escape	-7.50591	-4.91937	13/89	15270,97908,319148,319150,319152,319167,319168,319172,319173,319178,319184,319186,360198	H2ax,H3c8,H3c3,H3c2,H3c10,H2ac11,H2ac12,H2ac4,H2ac10,H2bc3,H2bc12,H2bc14,H3c1
2_Member	Reactome Gene Sets	R-MMU-2559580	Oxidative Stress Induced Senescence	-7.41063	-4.83305	14/107	15270,26414,97908,319148,319150,319152,319167,319168,319172,319173,319178,319184,319186,360198	H2ax,Mapk10,H3c8,H3c3,H3c2,H3c10,H2ac11,H2ac12,H2ac4,H2ac10,H2bc3,H2bc12,H2bc14,H3c1
2_Member	KEGG Pathway	mmu05322	Systemic lupus erythematosus	-7.18494	-4.63223	16/148	14998,14999,15000,15270,97908,319148,319150,319152,319167,319168,319172,319173,319178,319184,319186,360198	H2-DMa,H2-DMb1,H2-DMb2,H2ax,H3c8,H3c3,H3c2,H3c10,H2ac11,H2ac12,H2ac4,H2ac10,H2bc3,H2bc12,H2bc14,H3c1
2_Member	Reactome Gene Sets	R-MMU-9018519	Estrogen-dependent gene expression	-7.057	-4.52161	14/114	13869,15270,97908,319148,319150,319152,319167,319168,319172,319173,319178,319184,319186,360198	Erbb4,H2ax,H3c8,H3c3,H3c2,H3c10,H2ac11,H2ac12,H2ac4,H2ac10,H2bc3,H2bc12,H2bc14,H3c1
2_Member	Reactome Gene Sets	R-MMU-5578749	Transcriptional regulation by small RNAs	-6.63742	-4.16596	13/105	15270,97908,319148,319150,319152,319167,319168,319172,319173,319178,319184,319186,360198	H2ax,H3c8,H3c3,H3c2,H3c10,H2ac11,H2ac12,H2ac4,H2ac10,H2bc3,H2bc12,H2bc14,H3c1
2_Member	Reactome Gene Sets	R-MMU-73854	RNA Polymerase I Promoter Clearance	-6.63742	-4.16596	13/105	15270,97908,319148,319150,319152,319167,319168,319172,319173,319178,319184,319186,360198	H2ax,H3c8,H3c3,H3c2,H3c10,H2ac11,H2ac12,H2ac4,H2ac10,H2bc3,H2bc12,H2bc14,H3c1
2_Member	Reactome Gene Sets	R-MMU-3214815	HDACs deacetylate histones	-6.6371	-4.16596	12/88	97908,319148,319150,319152,319167,319168,319172,319173,319178,319184,319186,360198	H3c8,H3c3,H3c2,H3c10,H2ac11,H2ac12,H2ac4,H2ac10,H2bc3,H2bc12,H2bc14,H3c1
2_Member	Reactome Gene Sets	R-MMU-73864	RNA Polymerase I Transcription	-6.58862	-4.13375	13/106	15270,97908,319148,319150,319152,319167,319168,319172,319173,319178,319184,319186,360198	H2ax,H3c8,H3c3,H3c2,H3c10,H2ac11,H2ac12,H2ac4,H2ac10,H2bc3,H2bc12,H2bc14,H3c1
2_Member	Reactome Gene Sets	R-MMU-211000	Gene Silencing by RNA	-6.26228	-3.86373	13/113	15270,97908,319148,319150,319152,319167,319168,319172,319173,319178,319184,319186,360198	H2ax,H3c8,H3c3,H3c2,H3c10,H2ac11,H2ac12,H2ac4,H2ac10,H2bc3,H2bc12,H2bc14,H3c1
2_Member	Reactome Gene Sets	R-MMU-2559586	DNA Damage/Telomere Stress Induced Senescence	-6.1698	-3.78283	11/80	12428,12447,15270,80838,319167,319168,319172,319173,319178,319184,319186	Ccna2,Ccne1,H2ax,H1f1,H2ac11,H2ac12,H2ac4,H2ac10,H2bc3,H2bc12,H2bc14
2_Member	Reactome Gene Sets	R-MMU-2299718	Condensation of Prophase Chromosomes	-5.47268	-3.10799	9/60	12534,15270,319167,319168,319172,319173,319178,319184,319186	Cdk1,H2ax,H2ac11,H2ac12,H2ac4,H2ac10,H2bc3,H2bc12,H2bc14
2_Member	Reactome Gene Sets	R-MMU-3214841	PKMTs methylate histone lysines	-5.3509	-2.9916	9/62	14013,20937,97908,107823,225888,319148,319150,319152,360198	Mecom,Suv39h1,H3c8,Nsd2,Kmt5b,H3c3,H3c2,H3c10,H3c1
2_Member	Reactome Gene Sets	R-MMU-3247509	Chromatin modifying enzymes	-5.33197	-2.98327	16/203	14013,20937,97908,107823,225888,319148,319150,319152,319167,319168,319172,319173,319178,319184,319186,360198	Mecom,Suv39h1,H3c8,Nsd2,Kmt5b,H3c3,H3c2,H3c10,H2ac11,H2ac12,H2ac4,H2ac10,H2bc3,H2bc12,H2bc14,H3c1
2_Member	Reactome Gene Sets	R-MMU-4839726	Chromatin organization	-5.33197	-2.98327	16/203	14013,20937,97908,107823,225888,319148,319150,319152,319167,319168,319172,319173,319178,319184,319186,360198	Mecom,Suv39h1,H3c8,Nsd2,Kmt5b,H3c3,H3c2,H3c10,H2ac11,H2ac12,H2ac4,H2ac10,H2bc3,H2bc12,H2bc14,H3c1
2_Member	Reactome Gene Sets	R-MMU-73929	Base-Excision Repair, AP Site Formation	-5.29178	-2.95342	9/63	15270,22256,319167,319168,319172,319173,319178,319184,319186	H2ax,Ung,H2ac11,H2ac12,H2ac4,H2ac10,H2bc3,H2bc12,H2bc14
2_Member	KEGG Pathway	mmu05034	Alcoholism	-5.27734	-2.94908	16/205	15270,17161,19049,20663,97908,319148,319150,319152,319167,319168,319172,319173,319178,319184,319186,360198	H2ax,Maoa,Ppp1r1b,Sos2,H3c8,H3c3,H3c2,H3c10,H2ac11,H2ac12,H2ac4,H2ac10,H2bc3,H2bc12,H2bc14,H3c1
2_Member	Reactome Gene Sets	R-MMU-8939211	ESR-mediated signaling	-5.27122	-2.94792	15/182	13645,13869,15270,97908,319148,319150,319152,319167,319168,319172,319173,319178,319184,319186,360198	Egf,Erbb4,H2ax,H3c8,H3c3,H3c2,H3c10,H2ac11,H2ac12,H2ac4,H2ac10,H2bc3,H2bc12,H2bc14,H3c1
2_Member	Reactome Gene Sets	R-MMU-9006931	Signaling by Nuclear Receptors	-5.20152	-2.89277	17/232	13645,13869,15270,18597,68263,97908,319148,319150,319152,319167,319168,319172,319173,319178,319184,319186,360198	Egf,Erbb4,H2ax,Pdha1,Pdhb,H3c8,H3c3,H3c2,H3c10,H2ac11,H2ac12,H2ac4,H2ac10,H2bc3,H2bc12,H2bc14,H3c1
2_Member	Reactome Gene Sets	R-MMU-8878171	Transcriptional regulation by RUNX1	-5.09977	-2.79577	15/188	15270,16825,16913,97908,319148,319150,319152,319167,319168,319172,319173,319178,319184,319186,360198	H2ax,Ldb1,Psmb8,H3c8,H3c3,H3c2,H3c10,H2ac11,H2ac12,H2ac4,H2ac10,H2bc3,H2bc12,H2bc14,H3c1
2_Member	Reactome Gene Sets	R-MMU-1266695	Interleukin-7 signaling	-4.94046	-2.6639	6/26	53603,97908,319148,319150,319152,360198	Tslp,H3c8,H3c3,H3c2,H3c10,H3c1
2_Member	Reactome Gene Sets	R-MMU-110330	Recognition and association of DNA glycosylase with site containing an affected purine	-4.88446	-2.62013	8/54	15270,319167,319168,319172,319173,319178,319184,319186	H2ax,H2ac11,H2ac12,H2ac4,H2ac10,H2bc3,H2bc12,H2bc14
2_Member	Reactome Gene Sets	R-MMU-9670095	Inhibition of DNA recombination at telomere	-4.88446	-2.62013	8/54	15270,319167,319168,319172,319173,319178,319184,319186	H2ax,H2ac11,H2ac12,H2ac4,H2ac10,H2bc3,H2bc12,H2bc14
2_Member	Reactome Gene Sets	R-MMU-3214858	RMTs methylate histone arginines	-4.85652	-2.60158	9/71	97908,319148,319150,319152,319167,319168,319172,319173,360198	H3c8,H3c3,H3c2,H3c10,H2ac11,H2ac12,H2ac4,H2ac10,H3c1
2_Member	Reactome Gene Sets	R-MMU-110331	Cleavage of the damaged purine	-4.76473	-2.53037	8/56	15270,319167,319168,319172,319173,319178,319184,319186	H2ax,H2ac11,H2ac12,H2ac4,H2ac10,H2bc3,H2bc12,H2bc14
2_Member	Reactome Gene Sets	R-MMU-73927	Depurination	-4.76473	-2.53037	8/56	15270,319167,319168,319172,319173,319178,319184,319186	H2ax,H2ac11,H2ac12,H2ac4,H2ac10,H2bc3,H2bc12,H2bc14
2_Member	Reactome Gene Sets	R-MMU-68875	Mitotic Prophase	-4.61556	-2.397	11/115	12442,12534,15270,66352,319167,319168,319172,319173,319178,319184,319186	Ccnb2,Cdk1,H2ax,Blzf1,H2ac11,H2ac12,H2ac4,H2ac10,H2bc3,H2bc12,H2bc14
2_Member	Reactome Gene Sets	R-MMU-3214847	HATs acetylate histones	-4.09537	-1.94236	8/69	97908,319148,319150,319152,319178,319184,319186,360198	H3c8,H3c3,H3c2,H3c10,H2bc3,H2bc12,H2bc14,H3c1
2_Member	KEGG Pathway	mmu04613	Neutrophil extracellular trap formation	-4.01056	-1.88265	14/207	11461,15270,97908,319148,319150,319152,319167,319168,319172,319173,319178,319184,319186,360198	Actb,H2ax,H3c8,H3c3,H3c2,H3c10,H2ac11,H2ac12,H2ac4,H2ac10,H2bc3,H2bc12,H2bc14,H3c1
2_Member	Reactome Gene Sets	R-MMU-449147	Signaling by Interleukins	-3.60346	-1.51752	15/254	12978,16180,16181,16192,16818,16913,20663,20969,26414,53603,97908,319148,319150,319152,360198	Csf1r,Il1rap,Il1rn,Il5ra,Lck,Psmb8,Sos2,Sdc1,Mapk10,Tslp,H3c8,H3c3,H3c2,H3c10,H3c1
2_Member	Reactome Gene Sets	R-MMU-2262752	Cellular responses to stress	-3.39978	-1.34151	23/513	11757,11973,12428,12447,15270,16913,22143,26414,68612,73442,80838,97908,319148,319150,319152,319167,319168,319172,319173,319178,319184,319186,360198	Prdx3,Atp6v1e1,Ccna2,Ccne1,H2ax,Psmb8,Tuba1b,Mapk10,Ube2c,Hspa12a,H1f1,H3c8,H3c3,H3c2,H3c10,H2ac11,H2ac12,H2ac4,H2ac10,H2bc3,H2bc12,H2bc14,H3c1
2_Member	Reactome Gene Sets	R-MMU-8953897	Cellular responses to stimuli	-3.36458	-1.31951	23/516	11757,11973,12428,12447,15270,16913,22143,26414,68612,73442,80838,97908,319148,319150,319152,319167,319168,319172,319173,319178,319184,319186,360198	Prdx3,Atp6v1e1,Ccna2,Ccne1,H2ax,Psmb8,Tuba1b,Mapk10,Ube2c,Hspa12a,H1f1,H3c8,H3c3,H3c2,H3c10,H2ac11,H2ac12,H2ac4,H2ac10,H2bc3,H2bc12,H2bc14,H3c1
2_Member	Reactome Gene Sets	R-MMU-3214842	HDMs demethylate histones	-2.57815	-0.703427	5/47	97908,319148,319150,319152,360198	H3c8,H3c3,H3c2,H3c10,H3c1
2_Member	Reactome Gene Sets	R-MMU-5689901	Metalloprotease DUBs	-2.26245	-0.468884	4/35	319167,319168,319172,319173	H2ac11,H2ac12,H2ac4,H2ac10
2_Member	Reactome Gene Sets	R-MMU-1280215	Cytokine Signaling in Immune system	-2.22795	-0.438924	16/384	12978,16180,16181,16192,16818,16913,16994,20663,20969,26414,53603,97908,319148,319150,319152,360198	Csf1r,Il1rap,Il1rn,Il5ra,Lck,Psmb8,Ltb,Sos2,Sdc1,Mapk10,Tslp,H3c8,H3c3,H3c2,H3c10,H3c1
2_Member	KEGG Pathway	mmu05202	Transcriptional misregulation in cancer	-2.18045	-0.401215	11/224	12428,12978,15446,16825,19016,97908,107823,319148,319150,319152,360198	Ccna2,Csf1r,Hpgd,Ldb1,Pparg,H3c8,Nsd2,H3c3,H3c2,H3c10,H3c1
3_Summary	Reactome Gene Sets	R-MMU-69620	Cell Cycle Checkpoints	-15.7968	-12.2279	33/270	12235,12428,12442,12447,12534,12615,12649,15270,16319,16913,17218,17219,17220,20877,23834,26886,26909,66468,66570,68612,69263,69928,71876,72151,72155,72415,102920,106344,107823,269582,319178,319184,319186,11461,15312,16881,22256,50721,76843,193838,208836,268465,319167,319168,319172,319173	Bub1,Ccna2,Ccnb2,Ccne1,Cdk1,Cenpa,Chek1,H2ax,Incenp,Psmb8,Mcm5,Mcm6,Mcm7,Aurkb,Cdc6,Cenph,Exo1,Ska1,Cenpm,Ube2c,Rfc3,Cenps,Cenpu,Rfc5,Cenpn,Sgo1,Cenpi,Rfc4,Nsd2,Clspn,H2bc3,H2bc12,H2bc14,Actb,Hmgn1,Lig1,Ung,Sirt6,Dtl,Eme2,Fanci,Eme1,H2ac11,H2ac12,H2ac4,H2ac10
3_Member	Reactome Gene Sets	R-MMU-69620	Cell Cycle Checkpoints	-15.7968	-12.2279	33/270	12235,12428,12442,12447,12534,12615,12649,15270,16319,16913,17218,17219,17220,20877,23834,26886,26909,66468,66570,68612,69263,69928,71876,72151,72155,72415,102920,106344,107823,269582,319178,319184,319186	Bub1,Ccna2,Ccnb2,Ccne1,Cdk1,Cenpa,Chek1,H2ax,Incenp,Psmb8,Mcm5,Mcm6,Mcm7,Aurkb,Cdc6,Cenph,Exo1,Ska1,Cenpm,Ube2c,Rfc3,Cenps,Cenpu,Rfc5,Cenpn,Sgo1,Cenpi,Rfc4,Nsd2,Clspn,H2bc3,H2bc12,H2bc14
3_Member	Reactome Gene Sets	R-MMU-73894	DNA Repair	-9.20261	-6.27725	26/299	11461,12428,12649,15270,15312,16881,22256,26909,50721,69263,69928,72151,76843,106344,107823,193838,208836,268465,269582,319167,319168,319172,319173,319178,319184,319186	Actb,Ccna2,Chek1,H2ax,Hmgn1,Lig1,Ung,Exo1,Sirt6,Rfc3,Cenps,Rfc5,Dtl,Rfc4,Nsd2,Eme2,Fanci,Eme1,Clspn,H2ac11,H2ac12,H2ac4,H2ac10,H2bc3,H2bc12,H2bc14
3_Member	Reactome Gene Sets	R-MMU-69481	G2/M Checkpoints	-8.69009	-5.92746	18/151	12442,12534,12649,15270,16913,17218,17219,17220,23834,26909,69263,72151,106344,107823,269582,319178,319184,319186	Ccnb2,Cdk1,Chek1,H2ax,Psmb8,Mcm5,Mcm6,Mcm7,Cdc6,Exo1,Rfc3,Rfc5,Rfc4,Nsd2,Clspn,H2bc3,H2bc12,H2bc14
3_Member	Reactome Gene Sets	R-MMU-5693607	Processing of DNA double-strand break ends	-8.2221	-5.5341	13/78	12428,12649,15270,26909,50721,69263,72151,106344,107823,269582,319178,319184,319186	Ccna2,Chek1,H2ax,Exo1,Sirt6,Rfc3,Rfc5,Rfc4,Nsd2,Clspn,H2bc3,H2bc12,H2bc14
3_Member	Reactome Gene Sets	R-MMU-5693567	HDR through Homologous Recombination (HRR) or Single Strand Annealing (SSA)	-8.14722	-5.49222	15/110	12428,12649,15270,26909,50721,69263,72151,106344,107823,193838,268465,269582,319178,319184,319186	Ccna2,Chek1,H2ax,Exo1,Sirt6,Rfc3,Rfc5,Rfc4,Nsd2,Eme2,Eme1,Clspn,H2bc3,H2bc12,H2bc14
3_Member	Reactome Gene Sets	R-MMU-5693538	Homology Directed Repair	-7.98411	-5.33958	15/113	12428,12649,15270,26909,50721,69263,72151,106344,107823,193838,268465,269582,319178,319184,319186	Ccna2,Chek1,H2ax,Exo1,Sirt6,Rfc3,Rfc5,Rfc4,Nsd2,Eme2,Eme1,Clspn,H2bc3,H2bc12,H2bc14
3_Member	Reactome Gene Sets	R-MMU-5693532	DNA Double-Strand Break Repair	-6.72196	-4.21761	15/140	12428,12649,15270,26909,50721,69263,72151,106344,107823,193838,268465,269582,319178,319184,319186	Ccna2,Chek1,H2ax,Exo1,Sirt6,Rfc3,Rfc5,Rfc4,Nsd2,Eme2,Eme1,Clspn,H2bc3,H2bc12,H2bc14
3_Member	Reactome Gene Sets	R-MMU-69473	G2/M DNA damage checkpoint	-6.1698	-3.78283	11/80	12534,12649,15270,26909,69263,72151,106344,107823,319178,319184,319186	Cdk1,Chek1,H2ax,Exo1,Rfc3,Rfc5,Rfc4,Nsd2,H2bc3,H2bc12,H2bc14
3_Member	Reactome Gene Sets	R-MMU-5693571	Nonhomologous End-Joining (NHEJ)	-2.42194	-0.593488	5/51	15270,107823,319178,319184,319186	H2ax,Nsd2,H2bc3,H2bc12,H2bc14
3_Member	Reactome Gene Sets	R-MMU-5693565	Recruitment and ATM-mediated phosphorylation of repair and signaling proteins at DNA double strand breaks	-2.03218	-0.288142	5/63	15270,107823,319178,319184,319186	H2ax,Nsd2,H2bc3,H2bc12,H2bc14
3_Member	Reactome Gene Sets	R-MMU-5693606	DNA Double Strand Break Response	-2.00401	-0.271522	5/64	15270,107823,319178,319184,319186	H2ax,Nsd2,H2bc3,H2bc12,H2bc14
4_Summary	GO Biological Processes	GO:0000278	mitotic cell cycle	-12.3403	-8.97557	42/562	12235,12428,12442,12447,12534,12615,12649,13555,13605,16319,16881,17219,20877,21335,22143,22154,23834,26886,51944,56742,57913,66311,66468,67177,68612,68942,69270,72080,72107,72119,72415,72549,76123,76843,106795,108961,193838,219114,233406,268465,269582,404710,69885,69928,71878,71988,76464,219072,338349,102632837,15201,16882,70645,252966,72155	Bub1,Ccna2,Ccnb2,Ccne1,Cdk1,Cenpa,Chek1,E2f1,Ect2,Incenp,Lig1,Mcm6,Aurkb,Tacc3,Tuba1b,Tubb5,Cdc6,Cenph,Knstrn,Psrc1,Pidd1,Cenpw,Ska1,Cdt1,Ube2c,Chmp2b,Gins1,Sapcd2,Dscc1,Tpx2,Sgo1,Reep4,Gpsm2,Dtl,Tcf19,E2f8,Eme2,Ska3,Prc1,Eme1,Clspn,Iqgap3,Aunip,Cenps,Fam83d,Esco2,Knl1,Haus4,Cntln,Rnf212b,Hells,Lig3,Oip5,Cables2,Cenpn
4_Member	GO Biological Processes	GO:0000278	mitotic cell cycle	-12.3403	-8.97557	42/562	12235,12428,12442,12447,12534,12615,12649,13555,13605,16319,16881,17219,20877,21335,22143,22154,23834,26886,51944,56742,57913,66311,66468,67177,68612,68942,69270,72080,72107,72119,72415,72549,76123,76843,106795,108961,193838,219114,233406,268465,269582,404710	Bub1,Ccna2,Ccnb2,Ccne1,Cdk1,Cenpa,Chek1,E2f1,Ect2,Incenp,Lig1,Mcm6,Aurkb,Tacc3,Tuba1b,Tubb5,Cdc6,Cenph,Knstrn,Psrc1,Pidd1,Cenpw,Ska1,Cdt1,Ube2c,Chmp2b,Gins1,Sapcd2,Dscc1,Tpx2,Sgo1,Reep4,Gpsm2,Dtl,Tcf19,E2f8,Eme2,Ska3,Prc1,Eme1,Clspn,Iqgap3
4_Member	GO Biological Processes	GO:1903047	mitotic cell cycle process	-10.447	-7.32537	36/489	12235,12428,12442,12447,12534,12615,12649,13555,13605,16319,16881,17219,20877,21335,23834,26886,51944,56742,57913,67177,68612,68942,69270,72080,72107,72119,72415,72549,76123,76843,106795,193838,233406,268465,269582,404710	Bub1,Ccna2,Ccnb2,Ccne1,Cdk1,Cenpa,Chek1,E2f1,Ect2,Incenp,Lig1,Mcm6,Aurkb,Tacc3,Cdc6,Cenph,Knstrn,Psrc1,Pidd1,Cdt1,Ube2c,Chmp2b,Gins1,Sapcd2,Dscc1,Tpx2,Sgo1,Reep4,Gpsm2,Dtl,Tcf19,Eme2,Prc1,Eme1,Clspn,Iqgap3
4_Member	GO Biological Processes	GO:0022402	cell cycle process	-9.3847	-6.43914	45/781	12235,12428,12442,12447,12534,12615,12649,13555,13605,16319,16881,17219,20877,21335,22154,23834,26886,51944,56742,57913,67177,68612,68942,69270,69885,69928,71878,71988,72080,72107,72119,72415,72549,76123,76464,76843,106795,193838,219072,233406,268465,269582,338349,404710,102632837	Bub1,Ccna2,Ccnb2,Ccne1,Cdk1,Cenpa,Chek1,E2f1,Ect2,Incenp,Lig1,Mcm6,Aurkb,Tacc3,Tubb5,Cdc6,Cenph,Knstrn,Psrc1,Pidd1,Cdt1,Ube2c,Chmp2b,Gins1,Aunip,Cenps,Fam83d,Esco2,Sapcd2,Dscc1,Tpx2,Sgo1,Reep4,Gpsm2,Knl1,Dtl,Tcf19,Eme2,Haus4,Prc1,Eme1,Clspn,Cntln,Iqgap3,Rnf212b
4_Member	GO Biological Processes	GO:0051301	cell division	-8.87541	-6.07003	34/505	12235,12428,12442,12447,12534,12615,13605,15201,16319,16881,16882,20877,21335,23834,51944,56742,66311,66468,67177,68612,68942,69928,70645,71878,72080,72119,72415,72549,76123,76464,219072,219114,233406,252966	Bub1,Ccna2,Ccnb2,Ccne1,Cdk1,Cenpa,Ect2,Hells,Incenp,Lig1,Lig3,Aurkb,Tacc3,Cdc6,Knstrn,Psrc1,Cenpw,Ska1,Cdt1,Ube2c,Chmp2b,Cenps,Oip5,Fam83d,Sapcd2,Tpx2,Sgo1,Reep4,Gpsm2,Knl1,Haus4,Ska3,Prc1,Cables2
4_Member	GO Biological Processes	GO:0007059	chromosome segregation	-7.8862	-5.25189	23/275	12235,12447,16319,20877,26886,51944,56742,66311,66468,67177,68942,69928,70645,71878,71988,72107,72155,72415,76464,193838,219114,233406,268465	Bub1,Ccne1,Incenp,Aurkb,Cenph,Knstrn,Psrc1,Cenpw,Ska1,Cdt1,Chmp2b,Cenps,Oip5,Fam83d,Esco2,Dscc1,Cenpn,Sgo1,Knl1,Eme2,Ska3,Prc1,Eme1
4_Member	GO Biological Processes	GO:0098813	nuclear chromosome segregation	-5.6471	-3.27141	17/215	12235,12447,16319,20877,51944,56742,67177,68942,69928,71878,71988,72107,72415,76464,193838,233406,268465	Bub1,Ccne1,Incenp,Aurkb,Knstrn,Psrc1,Cdt1,Chmp2b,Cenps,Fam83d,Esco2,Dscc1,Sgo1,Knl1,Eme2,Prc1,Eme1
4_Member	GO Biological Processes	GO:0000280	nuclear division	-4.78963	-2.54716	19/302	12235,12442,12447,16319,20877,51944,56742,67177,68612,68942,69928,72107,72119,72415,72549,193838,233406,268465,102632837	Bub1,Ccnb2,Ccne1,Incenp,Aurkb,Knstrn,Psrc1,Cdt1,Ube2c,Chmp2b,Cenps,Dscc1,Tpx2,Sgo1,Reep4,Eme2,Prc1,Eme1,Rnf212b
4_Member	GO Biological Processes	GO:0048285	organelle fission	-4.31618	-2.13476	19/327	12235,12442,12447,16319,20877,51944,56742,67177,68612,68942,69928,72107,72119,72415,72549,193838,233406,268465,102632837	Bub1,Ccnb2,Ccne1,Incenp,Aurkb,Knstrn,Psrc1,Cdt1,Ube2c,Chmp2b,Cenps,Dscc1,Tpx2,Sgo1,Reep4,Eme2,Prc1,Eme1,Rnf212b
4_Member	GO Biological Processes	GO:0000819	sister chromatid segregation	-4.09287	-1.94236	11/131	12235,16319,20877,51944,56742,67177,68942,71988,72107,72415,233406	Bub1,Incenp,Aurkb,Knstrn,Psrc1,Cdt1,Chmp2b,Esco2,Dscc1,Sgo1,Prc1
4_Member	GO Biological Processes	GO:0140014	mitotic nuclear division	-4.01608	-1.88501	12/157	16319,20877,51944,56742,67177,68612,68942,72107,72119,72415,72549,233406	Incenp,Aurkb,Knstrn,Psrc1,Cdt1,Ube2c,Chmp2b,Dscc1,Tpx2,Sgo1,Reep4,Prc1
4_Member	GO Biological Processes	GO:0000070	mitotic sister chromatid segregation	-3.39476	-1.33917	9/109	16319,20877,51944,56742,67177,68942,72107,72415,233406	Incenp,Aurkb,Knstrn,Psrc1,Cdt1,Chmp2b,Dscc1,Sgo1,Prc1
4_Member	GO Biological Processes	GO:0051310	metaphase plate congression	-2.21411	-0.429197	5/57	16319,56742,67177,68942,71878	Incenp,Psrc1,Cdt1,Chmp2b,Fam83d
5_Summary	GO Biological Processes	GO:0006260	DNA replication	-9.63802	-6.60069	21/185	12447,16881,16882,17218,17219,17220,19075,21376,23834,67177,69263,69270,69928,72107,72151,76843,106344,110749,193838,268465,272551,12428,12534,13645,17171,21927,71988,108961,16913,68612,12649,269582,12235,12442,13555	Ccne1,Lig1,Lig3,Mcm5,Mcm6,Mcm7,Prim1,Tbrg1,Cdc6,Cdt1,Rfc3,Gins1,Cenps,Dscc1,Rfc5,Dtl,Rfc4,Chaf1b,Eme2,Eme1,Gins2,Ccna2,Cdk1,Egf,Mas1,Tnfaip1,Esco2,E2f8,Psmb8,Ube2c,Chek1,Clspn,Bub1,Ccnb2,E2f1
5_Member	GO Biological Processes	GO:0006260	DNA replication	-9.63802	-6.60069	21/185	12447,16881,16882,17218,17219,17220,19075,21376,23834,67177,69263,69270,69928,72107,72151,76843,106344,110749,193838,268465,272551	Ccne1,Lig1,Lig3,Mcm5,Mcm6,Mcm7,Prim1,Tbrg1,Cdc6,Cdt1,Rfc3,Gins1,Cenps,Dscc1,Rfc5,Dtl,Rfc4,Chaf1b,Eme2,Eme1,Gins2
5_Member	GO Biological Processes	GO:0006261	DNA-templated DNA replication	-9.13472	-6.25011	17/125	12447,16881,16882,17218,17219,17220,19075,23834,67177,69263,69270,69928,72151,106344,193838,268465,272551	Ccne1,Lig1,Lig3,Mcm5,Mcm6,Mcm7,Prim1,Cdc6,Cdt1,Rfc3,Gins1,Cenps,Rfc5,Rfc4,Eme2,Eme1,Gins2
5_Member	GO Biological Processes	GO:0006275	regulation of DNA replication	-9.07742	-6.22461	18/143	12428,12534,13645,16882,17171,17218,17219,17220,21927,67177,69263,69270,71988,72107,72151,106344,108961,272551	Ccna2,Cdk1,Egf,Lig3,Mas1,Mcm5,Mcm6,Mcm7,Tnfaip1,Cdt1,Rfc3,Gins1,Esco2,Dscc1,Rfc5,Rfc4,E2f8,Gins2
5_Member	GO Biological Processes	GO:0090329	regulation of DNA-templated DNA replication	-8.85189	-6.06123	12/57	16882,17218,17219,17220,67177,69263,69270,72107,72151,106344,108961,272551	Lig3,Mcm5,Mcm6,Mcm7,Cdt1,Rfc3,Gins1,Dscc1,Rfc5,Rfc4,E2f8,Gins2
5_Member	Reactome Gene Sets	R-MMU-69239	Synthesis of DNA	-8.78075	-6.00433	16/115	12428,12447,16881,16913,17218,17219,17220,19075,23834,67177,68612,69263,69270,72151,106344,272551	Ccna2,Ccne1,Lig1,Psmb8,Mcm5,Mcm6,Mcm7,Prim1,Cdc6,Cdt1,Ube2c,Rfc3,Gins1,Rfc5,Rfc4,Gins2
5_Member	Reactome Gene Sets	R-MMU-69242	S Phase	-8.22259	-5.5341	17/143	12428,12447,16881,16913,17218,17219,17220,19075,23834,67177,68612,69263,69270,71988,72151,106344,272551	Ccna2,Ccne1,Lig1,Psmb8,Mcm5,Mcm6,Mcm7,Prim1,Cdc6,Cdt1,Ube2c,Rfc3,Gins1,Esco2,Rfc5,Rfc4,Gins2
5_Member	Reactome Gene Sets	R-MMU-176187	Activation of ATR in response to replication stress	-7.71859	-5.12291	9/34	12649,17218,17219,17220,23834,69263,72151,106344,269582	Chek1,Mcm5,Mcm6,Mcm7,Cdc6,Rfc3,Rfc5,Rfc4,Clspn
5_Member	KEGG Pathway	mmu03030	DNA replication	-6.38252	-3.95983	8/35	16881,17218,17219,17220,19075,69263,72151,106344	Lig1,Mcm5,Mcm6,Mcm7,Prim1,Rfc3,Rfc5,Rfc4
5_Member	GO Biological Processes	GO:0006270	DNA replication initiation	-4.94046	-2.6639	6/26	12447,17218,17219,17220,19075,23834	Ccne1,Mcm5,Mcm6,Mcm7,Prim1,Cdc6
5_Member	Reactome Gene Sets	R-MMU-68962	Activation of the pre-replicative complex	-4.55906	-2.34818	6/30	17218,17219,17220,19075,23834,67177	Mcm5,Mcm6,Mcm7,Prim1,Cdc6,Cdt1
5_Member	KEGG Pathway	mmu04110	Cell cycle	-4.27868	-2.10081	11/125	12235,12428,12442,12447,12534,12649,13555,17218,17219,17220,23834	Bub1,Ccna2,Ccnb2,Ccne1,Cdk1,Chek1,E2f1,Mcm5,Mcm6,Mcm7,Cdc6
5_Member	GO Biological Processes	GO:0006268	DNA unwinding involved in DNA replication	-4.26627	-2.09191	5/21	17218,17219,17220,69270,272551	Mcm5,Mcm6,Mcm7,Gins1,Gins2
5_Member	GO Biological Processes	GO:0000727	double-strand break repair via break-induced replication	-4.12576	-1.96857	4/12	17218,17219,17220,272551	Mcm5,Mcm6,Mcm7,Gins2
5_Member	Reactome Gene Sets	R-MMU-69052	Switching of origins to a post-replicative state	-4.02784	-1.89359	9/90	12428,12447,16913,17218,17219,17220,23834,67177,68612	Ccna2,Ccne1,Psmb8,Mcm5,Mcm6,Mcm7,Cdc6,Cdt1,Ube2c
5_Member	GO Biological Processes	GO:0030174	regulation of DNA-templated DNA replication initiation	-3.97312	-1.85763	4/13	17218,17219,17220,67177	Mcm5,Mcm6,Mcm7,Cdt1
5_Member	CORUM	CORUM:122	MCM complex	-3.79023	-1.6868	3/6	17218,17219,17220	Mcm5,Mcm6,Mcm7
5_Member	WikiPathways	WP413	G1 to S cell cycle control	-3.62097	-1.53216	7/61	12447,12534,13555,17218,17219,17220,19075	Ccne1,Cdk1,E2f1,Mcm5,Mcm6,Mcm7,Prim1
5_Member	Reactome Gene Sets	R-MMU-69206	G1/S Transition	-3.57831	-1.49805	9/103	12428,12447,16913,17218,17219,17220,19075,23834,67177	Ccna2,Ccne1,Psmb8,Mcm5,Mcm6,Mcm7,Prim1,Cdc6,Cdt1
5_Member	Reactome Gene Sets	R-MMU-453279	Mitotic G1 phase and G1/S transition	-3.57127	-1.49382	10/126	12428,12447,13555,16913,17218,17219,17220,19075,23834,67177	Ccna2,Ccne1,E2f1,Psmb8,Mcm5,Mcm6,Mcm7,Prim1,Cdc6,Cdt1
5_Member	Reactome Gene Sets	R-MMU-68949	Orc1 removal from chromatin	-3.28847	-1.25873	7/69	12428,16913,17218,17219,17220,23834,67177	Ccna2,Psmb8,Mcm5,Mcm6,Mcm7,Cdc6,Cdt1
5_Member	GO Biological Processes	GO:0032508	DNA duplex unwinding	-2.79802	-0.871061	5/42	17218,17219,17220,69270,272551	Mcm5,Mcm6,Mcm7,Gins1,Gins2
5_Member	GO Biological Processes	GO:0032392	DNA geometric change	-2.49808	-0.649894	5/49	17218,17219,17220,69270,272551	Mcm5,Mcm6,Mcm7,Gins1,Gins2
5_Member	GO Biological Processes	GO:0071103	DNA conformation change	-2.18214	-0.401494	5/58	17218,17219,17220,69270,272551	Mcm5,Mcm6,Mcm7,Gins1,Gins2
6_Summary	GO Biological Processes	GO:0006259	DNA metabolic process	-7.12846	-4.58495	38/711	11438,12447,12649,13813,15201,15270,15312,16881,16882,17218,17219,17220,19075,21376,21877,22256,23834,26909,50721,66449,67177,69263,69270,69885,69928,71988,72107,72151,76843,106344,110749,193838,208836,225888,268465,269582,272551,102632837,12534,13555,20937,57913,66940,72391,93757	Chrna4,Ccne1,Chek1,Eomes,Hells,H2ax,Hmgn1,Lig1,Lig3,Mcm5,Mcm6,Mcm7,Prim1,Tbrg1,Tk1,Ung,Cdc6,Exo1,Sirt6,Pam16,Cdt1,Rfc3,Gins1,Aunip,Cenps,Esco2,Dscc1,Rfc5,Dtl,Rfc4,Chaf1b,Eme2,Fanci,Kmt5b,Eme1,Clspn,Gins2,Rnf212b,Cdk1,E2f1,Suv39h1,Pidd1,Shisa5,Cdkn3,Immp2l
6_Member	GO Biological Processes	GO:0006259	DNA metabolic process	-7.12846	-4.58495	38/711	11438,12447,12649,13813,15201,15270,15312,16881,16882,17218,17219,17220,19075,21376,21877,22256,23834,26909,50721,66449,67177,69263,69270,69885,69928,71988,72107,72151,76843,106344,110749,193838,208836,225888,268465,269582,272551,102632837	Chrna4,Ccne1,Chek1,Eomes,Hells,H2ax,Hmgn1,Lig1,Lig3,Mcm5,Mcm6,Mcm7,Prim1,Tbrg1,Tk1,Ung,Cdc6,Exo1,Sirt6,Pam16,Cdt1,Rfc3,Gins1,Aunip,Cenps,Esco2,Dscc1,Rfc5,Dtl,Rfc4,Chaf1b,Eme2,Fanci,Kmt5b,Eme1,Clspn,Gins2,Rnf212b
6_Member	GO Biological Processes	GO:0006281	DNA repair	-5.47628	-3.10799	26/460	11438,12649,15270,15312,16881,16882,17218,17219,17220,22256,26909,50721,69263,69885,69928,71988,72151,76843,106344,110749,193838,208836,225888,268465,269582,272551	Chrna4,Chek1,H2ax,Hmgn1,Lig1,Lig3,Mcm5,Mcm6,Mcm7,Ung,Exo1,Sirt6,Rfc3,Aunip,Cenps,Esco2,Rfc5,Dtl,Rfc4,Chaf1b,Eme2,Fanci,Kmt5b,Eme1,Clspn,Gins2
6_Member	GO Biological Processes	GO:0006974	cellular response to DNA damage stimulus	-5.05791	-2.75861	33/702	11438,12534,12649,13555,15270,15312,16881,16882,17218,17219,17220,20937,22256,26909,50721,57913,66940,69263,69885,69928,71988,72151,72391,76843,93757,106344,110749,193838,208836,225888,268465,269582,272551	Chrna4,Cdk1,Chek1,E2f1,H2ax,Hmgn1,Lig1,Lig3,Mcm5,Mcm6,Mcm7,Suv39h1,Ung,Exo1,Sirt6,Pidd1,Shisa5,Rfc3,Aunip,Cenps,Esco2,Rfc5,Cdkn3,Dtl,Immp2l,Rfc4,Chaf1b,Eme2,Fanci,Kmt5b,Eme1,Clspn,Gins2
6_Member	GO Biological Processes	GO:0006310	DNA recombination	-3.67143	-1.57391	14/223	15270,16881,16882,17218,17219,17220,22256,26909,69885,69928,193838,268465,272551,102632837	H2ax,Lig1,Lig3,Mcm5,Mcm6,Mcm7,Ung,Exo1,Aunip,Cenps,Eme2,Eme1,Gins2,Rnf212b
6_Member	GO Biological Processes	GO:0006302	double-strand break repair	-2.70336	-0.791607	11/191	15270,16881,16882,17218,17219,17220,69885,71988,193838,268465,272551	H2ax,Lig1,Lig3,Mcm5,Mcm6,Mcm7,Aunip,Esco2,Eme2,Eme1,Gins2
7_Summary	Reactome Gene Sets	R-MMU-69190	DNA strand elongation	-6.88948	-4.36207	7/21	16881,19075,69263,69270,72151,106344,272551,72107,13645,16600,18761,20877,12649,19016,12428,26909,193838,268465,72119,22256,76843,12534,15312	Lig1,Prim1,Rfc3,Gins1,Rfc5,Rfc4,Gins2,Dscc1,Egf,Klf4,Prkcq,Aurkb,Chek1,Pparg,Ccna2,Exo1,Eme2,Eme1,Tpx2,Ung,Dtl,Cdk1,Hmgn1
7_Member	Reactome Gene Sets	R-MMU-69190	DNA strand elongation	-6.88948	-4.36207	7/21	16881,19075,69263,69270,72151,106344,272551	Lig1,Prim1,Rfc3,Gins1,Rfc5,Rfc4,Gins2
7_Member	GO Biological Processes	GO:1900262	regulation of DNA-directed DNA polymerase activity	-6.73463	-4.22273	6/14	69263,69270,72107,72151,106344,272551	Rfc3,Gins1,Dscc1,Rfc5,Rfc4,Gins2
7_Member	GO Biological Processes	GO:1900264	positive regulation of DNA-directed DNA polymerase activity	-6.73463	-4.22273	6/14	69263,69270,72107,72151,106344,272551	Rfc3,Gins1,Dscc1,Rfc5,Rfc4,Gins2
7_Member	GO Biological Processes	GO:2000573	positive regulation of DNA biosynthetic process	-5.27799	-2.94908	10/80	13645,16600,18761,20877,69263,69270,72107,72151,106344,272551	Egf,Klf4,Prkcq,Aurkb,Rfc3,Gins1,Dscc1,Rfc5,Rfc4,Gins2
7_Member	GO Biological Processes	GO:2000278	regulation of DNA biosynthetic process	-4.85912	-2.60158	12/129	12649,13645,16600,18761,19016,20877,69263,69270,72107,72151,106344,272551	Chek1,Egf,Klf4,Prkcq,Pparg,Aurkb,Rfc3,Gins1,Dscc1,Rfc5,Rfc4,Gins2
7_Member	Reactome Gene Sets	R-MMU-69186	Lagging Strand Synthesis	-4.75394	-2.52359	5/17	16881,19075,69263,72151,106344	Lig1,Prim1,Rfc3,Rfc5,Rfc4
7_Member	Reactome Gene Sets	R-MMU-174417	Telomere C-strand (Lagging Strand) Synthesis	-4.55906	-2.34818	6/30	16881,19075,69263,72107,72151,106344	Lig1,Prim1,Rfc3,Dscc1,Rfc5,Rfc4
7_Member	Reactome Gene Sets	R-MMU-180786	Extension of Telomeres	-4.48198	-2.28239	7/45	12428,16881,19075,69263,72107,72151,106344	Ccna2,Lig1,Prim1,Rfc3,Dscc1,Rfc5,Rfc4
7_Member	Reactome Gene Sets	R-MMU-5685942	HDR through Homologous Recombination (HRR)	-4.17749	-2.00662	7/50	12649,26909,69263,72151,106344,193838,268465	Chek1,Exo1,Rfc3,Rfc5,Rfc4,Eme2,Eme1
7_Member	KEGG Pathway	mmu03430	Mismatch repair	-4.16161	-1.9942	5/22	16881,26909,69263,72151,106344	Lig1,Exo1,Rfc3,Rfc5,Rfc4
7_Member	Reactome Gene Sets	R-MMU-69091	Polymerase switching	-3.97312	-1.85763	4/13	19075,69263,72151,106344	Prim1,Rfc3,Rfc5,Rfc4
7_Member	Reactome Gene Sets	R-MMU-69109	Leading Strand Synthesis	-3.97312	-1.85763	4/13	19075,69263,72151,106344	Prim1,Rfc3,Rfc5,Rfc4
7_Member	Reactome Gene Sets	R-MMU-174411	Polymerase switching on the C-strand of the telomere	-3.96833	-1.85589	5/24	19075,69263,72107,72151,106344	Prim1,Rfc3,Dscc1,Rfc5,Rfc4
7_Member	CORUM	CORUM:2793	Brd4-Rfc complex	-3.79023	-1.6868	3/6	69263,72151,106344	Rfc3,Rfc5,Rfc4
7_Member	Reactome Gene Sets	R-MMU-6804756	Regulation of TP53 Activity through Phosphorylation	-3.67828	-1.57781	8/79	12428,12649,20877,26909,69263,72119,72151,106344	Ccna2,Chek1,Aurkb,Exo1,Rfc3,Tpx2,Rfc5,Rfc4
7_Member	CORUM	CORUM:309	RC complex	-3.55383	-1.47918	3/7	19075,72151,106344	Prim1,Rfc5,Rfc4
7_Member	Reactome Gene Sets	R-MMU-73933	Resolution of Abasic Sites (AP sites)	-3.41763	-1.35668	5/31	16881,22256,69263,72151,106344	Lig1,Ung,Rfc3,Rfc5,Rfc4
7_Member	Reactome Gene Sets	R-MMU-5651801	PCNA-Dependent Long Patch Base Excision Repair	-3.37692	-1.32662	4/18	16881,69263,72151,106344	Lig1,Rfc3,Rfc5,Rfc4
7_Member	Reactome Gene Sets	R-MMU-110373	Resolution of AP sites via the multiple-nucleotide patch replacement pathway	-3.1914	-1.17889	4/20	16881,69263,72151,106344	Lig1,Rfc3,Rfc5,Rfc4
7_Member	Reactome Gene Sets	R-MMU-110314	Recognition of DNA damage by PCNA-containing replication complex	-2.68144	-0.779149	4/27	69263,72151,76843,106344	Rfc3,Rfc5,Dtl,Rfc4
7_Member	Reactome Gene Sets	R-MMU-110312	Translesion synthesis by REV1	-2.58311	-0.703427	3/14	69263,72151,106344	Rfc3,Rfc5,Rfc4
7_Member	Reactome Gene Sets	R-MMU-5685938	HDR through Single Strand Annealing (SSA)	-2.564	-0.69762	4/29	26909,69263,72151,106344	Exo1,Rfc3,Rfc5,Rfc4
7_Member	Reactome Gene Sets	R-MMU-5633007	Regulation of TP53 Activity	-2.56067	-0.696007	9/143	12428,12534,12649,20877,26909,69263,72119,72151,106344	Ccna2,Cdk1,Chek1,Aurkb,Exo1,Rfc3,Tpx2,Rfc5,Rfc4
7_Member	Reactome Gene Sets	R-MMU-5655862	Translesion synthesis by POLK	-2.49279	-0.649894	3/15	69263,72151,106344	Rfc3,Rfc5,Rfc4
7_Member	Reactome Gene Sets	R-MMU-5656121	Translesion synthesis by POLI	-2.49279	-0.649894	3/15	69263,72151,106344	Rfc3,Rfc5,Rfc4
7_Member	Reactome Gene Sets	R-MMU-110320	Translesion Synthesis by POLH	-2.33145	-0.523064	3/17	69263,72151,106344	Rfc3,Rfc5,Rfc4
7_Member	Reactome Gene Sets	R-MMU-5696397	Gap-filling DNA repair synthesis and ligation in GG-NER	-2.19077	-0.408708	3/19	69263,72151,106344	Rfc3,Rfc5,Rfc4
7_Member	Reactome Gene Sets	R-MMU-6782210	Gap-filling DNA repair synthesis and ligation in TC-NER	-2.15086	-0.377516	5/59	15312,16881,69263,72151,106344	Hmgn1,Lig1,Rfc3,Rfc5,Rfc4
8_Summary	GO Biological Processes	GO:0065004	protein-DNA complex assembly	-6.63748	-4.16596	16/162	12615,15201,26886,66311,67177,69928,70645,72155,80838,97908,102920,110749,319178,319184,319186,360198,20937,50721,228536,11461,12649,13813,14013,15312,22778,107823,225888,319172	Cenpa,Hells,Cenph,Cenpw,Cdt1,Cenps,Oip5,Cenpn,H1f1,H3c8,Cenpi,Chaf1b,H2bc3,H2bc12,H2bc14,H3c1,Suv39h1,Sirt6,Bahd1,Actb,Chek1,Eomes,Mecom,Hmgn1,Ikzf1,Nsd2,Kmt5b,H2ac4
8_Member	GO Biological Processes	GO:0065004	protein-DNA complex assembly	-6.63748	-4.16596	16/162	12615,15201,26886,66311,67177,69928,70645,72155,80838,97908,102920,110749,319178,319184,319186,360198	Cenpa,Hells,Cenph,Cenpw,Cdt1,Cenps,Oip5,Cenpn,H1f1,H3c8,Cenpi,Chaf1b,H2bc3,H2bc12,H2bc14,H3c1
8_Member	GO Biological Processes	GO:0071824	protein-DNA complex subunit organization	-5.2503	-2.93191	16/206	12615,15201,26886,66311,67177,69928,70645,72155,80838,97908,102920,110749,319178,319184,319186,360198	Cenpa,Hells,Cenph,Cenpw,Cdt1,Cenps,Oip5,Cenpn,H1f1,H3c8,Cenpi,Chaf1b,H2bc3,H2bc12,H2bc14,H3c1
8_Member	GO Biological Processes	GO:0031497	chromatin assembly	-4.50167	-2.29834	12/140	15201,20937,50721,70645,80838,97908,110749,228536,319178,319184,319186,360198	Hells,Suv39h1,Sirt6,Oip5,H1f1,H3c8,Chaf1b,Bahd1,H2bc3,H2bc12,H2bc14,H3c1
8_Member	GO Biological Processes	GO:0006334	nucleosome assembly	-3.64022	-1.54853	8/80	70645,80838,97908,110749,319178,319184,319186,360198	Oip5,H1f1,H3c8,Chaf1b,H2bc3,H2bc12,H2bc14,H3c1
8_Member	GO Biological Processes	GO:0006335	DNA replication-dependent chromatin assembly	-2.78859	-0.871061	3/12	97908,110749,360198	H3c8,Chaf1b,H3c1
8_Member	GO Biological Processes	GO:0034723	DNA replication-dependent chromatin organization	-2.78859	-0.871061	3/12	97908,110749,360198	H3c8,Chaf1b,H3c1
8_Member	GO Biological Processes	GO:0034728	nucleosome organization	-2.46222	-0.627408	8/121	70645,80838,97908,110749,319178,319184,319186,360198	Oip5,H1f1,H3c8,Chaf1b,H2bc3,H2bc12,H2bc14,H3c1
8_Member	GO Biological Processes	GO:0006325	chromatin organization	-2.15359	-0.378572	21/569	11461,12649,13813,14013,15201,15312,20937,22778,50721,70645,80838,97908,107823,110749,225888,228536,319172,319178,319184,319186,360198	Actb,Chek1,Eomes,Mecom,Hells,Hmgn1,Suv39h1,Ikzf1,Sirt6,Oip5,H1f1,H3c8,Nsd2,Chaf1b,Kmt5b,Bahd1,H2ac4,H2bc3,H2bc12,H2bc14,H3c1
9_Summary	GO Biological Processes	GO:0051052	regulation of DNA metabolic process	-6.6344	-4.16596	32/565	11461,11745,12428,12534,12649,13645,16600,16882,17171,17218,17219,17220,18761,19016,20877,20937,21927,50721,66449,67177,69263,69270,69885,71988,72107,72151,80838,106344,107823,108961,225888,272551	Actb,Anxa3,Ccna2,Cdk1,Chek1,Egf,Klf4,Lig3,Mas1,Mcm5,Mcm6,Mcm7,Prkcq,Pparg,Aurkb,Suv39h1,Tnfaip1,Sirt6,Pam16,Cdt1,Rfc3,Gins1,Aunip,Esco2,Dscc1,Rfc5,H1f1,Rfc4,Nsd2,E2f8,Kmt5b,Gins2
9_Member	GO Biological Processes	GO:0051052	regulation of DNA metabolic process	-6.6344	-4.16596	32/565	11461,11745,12428,12534,12649,13645,16600,16882,17171,17218,17219,17220,18761,19016,20877,20937,21927,50721,66449,67177,69263,69270,69885,71988,72107,72151,80838,106344,107823,108961,225888,272551	Actb,Anxa3,Ccna2,Cdk1,Chek1,Egf,Klf4,Lig3,Mas1,Mcm5,Mcm6,Mcm7,Prkcq,Pparg,Aurkb,Suv39h1,Tnfaip1,Sirt6,Pam16,Cdt1,Rfc3,Gins1,Aunip,Esco2,Dscc1,Rfc5,H1f1,Rfc4,Nsd2,E2f8,Kmt5b,Gins2
9_Member	GO Biological Processes	GO:0051054	positive regulation of DNA metabolic process	-4.81285	-2.56626	20/328	11461,11745,12534,13645,16600,17171,18761,20877,21927,50721,67177,69263,69270,72107,72151,106344,107823,108961,225888,272551	Actb,Anxa3,Cdk1,Egf,Klf4,Mas1,Prkcq,Aurkb,Tnfaip1,Sirt6,Cdt1,Rfc3,Gins1,Dscc1,Rfc5,Rfc4,Nsd2,E2f8,Kmt5b,Gins2
9_Member	GO Biological Processes	GO:0045740	positive regulation of DNA replication	-3.23426	-1.20952	6/51	12534,13645,17171,21927,67177,108961	Cdk1,Egf,Mas1,Tnfaip1,Cdt1,E2f8
10_Summary	GO Biological Processes	GO:0010564	regulation of cell cycle process	-6.42845	-3.99951	37/727	11461,12235,12534,12649,13555,13605,13645,14726,16319,16600,17345,18761,18764,20877,21335,23834,30963,50784,50915,51944,56742,57913,66196,67177,68612,68942,71878,72119,76123,76843,93695,108961,193838,233406,268465,269582,329795,15446,20937	Actb,Bub1,Cdk1,Chek1,E2f1,Ect2,Egf,Pdpn,Incenp,Klf4,Mki67,Prkcq,Pkd2,Aurkb,Tacc3,Cdc6,Hacd1,Plpp2,Grb14,Knstrn,Psrc1,Pidd1,Myo19,Cdt1,Ube2c,Chmp2b,Fam83d,Tpx2,Gpsm2,Dtl,Gpnmb,E2f8,Eme2,Prc1,Eme1,Clspn,Tmem67,Hpgd,Suv39h1
10_Member	GO Biological Processes	GO:0010564	regulation of cell cycle process	-6.42845	-3.99951	37/727	11461,12235,12534,12649,13555,13605,13645,14726,16319,16600,17345,18761,18764,20877,21335,23834,30963,50784,50915,51944,56742,57913,66196,67177,68612,68942,71878,72119,76123,76843,93695,108961,193838,233406,268465,269582,329795	Actb,Bub1,Cdk1,Chek1,E2f1,Ect2,Egf,Pdpn,Incenp,Klf4,Mki67,Prkcq,Pkd2,Aurkb,Tacc3,Cdc6,Hacd1,Plpp2,Grb14,Knstrn,Psrc1,Pidd1,Myo19,Cdt1,Ube2c,Chmp2b,Fam83d,Tpx2,Gpsm2,Dtl,Gpnmb,E2f8,Eme2,Prc1,Eme1,Clspn,Tmem67
10_Member	GO Biological Processes	GO:0010948	negative regulation of cell cycle process	-4.88359	-2.62013	18/271	12235,12534,12649,13555,16600,18764,20877,23834,50915,57913,67177,76843,93695,108961,193838,268465,269582,329795	Bub1,Cdk1,Chek1,E2f1,Klf4,Pkd2,Aurkb,Cdc6,Grb14,Pidd1,Cdt1,Dtl,Gpnmb,E2f8,Eme2,Eme1,Clspn,Tmem67
10_Member	GO Biological Processes	GO:1901987	regulation of cell cycle phase transition	-4.46906	-2.27683	23/434	11461,12235,12534,12649,13555,14726,16319,16600,18761,18764,20877,23834,30963,50784,57913,67177,68612,71878,76843,93695,193838,268465,269582	Actb,Bub1,Cdk1,Chek1,E2f1,Pdpn,Incenp,Klf4,Prkcq,Pkd2,Aurkb,Cdc6,Hacd1,Plpp2,Pidd1,Cdt1,Ube2c,Fam83d,Dtl,Gpnmb,Eme2,Eme1,Clspn
10_Member	GO Biological Processes	GO:0045786	negative regulation of cell cycle	-4.34181	-2.15438	20/354	12235,12534,12649,13555,15446,16600,18764,20877,20937,23834,50915,57913,67177,76843,93695,108961,193838,268465,269582,329795	Bub1,Cdk1,Chek1,E2f1,Hpgd,Klf4,Pkd2,Aurkb,Suv39h1,Cdc6,Grb14,Pidd1,Cdt1,Dtl,Gpnmb,E2f8,Eme2,Eme1,Clspn,Tmem67
10_Member	GO Biological Processes	GO:0031570	DNA integrity checkpoint signaling	-4.33938	-2.15438	10/102	12534,12649,13555,23834,57913,67177,76843,193838,268465,269582	Cdk1,Chek1,E2f1,Cdc6,Pidd1,Cdt1,Dtl,Eme2,Eme1,Clspn
10_Member	GO Biological Processes	GO:1901988	negative regulation of cell cycle phase transition	-4.1414	-1.98083	15/227	12235,12534,12649,13555,16600,18764,20877,23834,57913,67177,76843,93695,193838,268465,269582	Bub1,Cdk1,Chek1,E2f1,Klf4,Pkd2,Aurkb,Cdc6,Pidd1,Cdt1,Dtl,Gpnmb,Eme2,Eme1,Clspn
10_Member	GO Biological Processes	GO:0000075	cell cycle checkpoint signaling	-4.06949	-1.92556	12/155	12235,12534,12649,13555,20877,23834,57913,67177,76843,193838,268465,269582	Bub1,Cdk1,Chek1,E2f1,Aurkb,Cdc6,Pidd1,Cdt1,Dtl,Eme2,Eme1,Clspn
10_Member	GO Biological Processes	GO:1901990	regulation of mitotic cell cycle phase transition	-4.05708	-1.91963	19/342	11461,12235,12534,12649,13555,14726,16319,16600,18761,18764,20877,23834,30963,57913,67177,68612,76843,93695,269582	Actb,Bub1,Cdk1,Chek1,E2f1,Pdpn,Incenp,Klf4,Prkcq,Pkd2,Aurkb,Cdc6,Hacd1,Pidd1,Cdt1,Ube2c,Dtl,Gpnmb,Clspn
10_Member	GO Biological Processes	GO:0044774	mitotic DNA integrity checkpoint signaling	-3.64022	-1.54853	8/80	12534,12649,23834,57913,76843,193838,268465,269582	Cdk1,Chek1,Cdc6,Pidd1,Dtl,Eme2,Eme1,Clspn
10_Member	GO Biological Processes	GO:0007093	mitotic cell cycle checkpoint signaling	-3.46183	-1.39544	10/130	12235,12534,12649,20877,23834,57913,76843,193838,268465,269582	Bub1,Cdk1,Chek1,Aurkb,Cdc6,Pidd1,Dtl,Eme2,Eme1,Clspn
10_Member	GO Biological Processes	GO:0007346	regulation of mitotic cell cycle	-3.44726	-1.3836	23/509	11461,12235,12534,12649,13555,13645,14726,16319,16600,17345,18761,18764,20877,23834,30963,57913,67177,68612,76843,93695,193838,268465,269582	Actb,Bub1,Cdk1,Chek1,E2f1,Egf,Pdpn,Incenp,Klf4,Mki67,Prkcq,Pkd2,Aurkb,Cdc6,Hacd1,Pidd1,Cdt1,Ube2c,Dtl,Gpnmb,Eme2,Eme1,Clspn
10_Member	GO Biological Processes	GO:1901991	negative regulation of mitotic cell cycle phase transition	-3.17534	-1.17001	11/167	12235,12534,12649,16600,18764,20877,23834,57913,76843,93695,269582	Bub1,Cdk1,Chek1,Klf4,Pkd2,Aurkb,Cdc6,Pidd1,Dtl,Gpnmb,Clspn
10_Member	GO Biological Processes	GO:0000077	DNA damage checkpoint signaling	-3.13291	-1.1323	8/95	12534,12649,13555,57913,76843,193838,268465,269582	Cdk1,Chek1,E2f1,Pidd1,Dtl,Eme2,Eme1,Clspn
10_Member	GO Biological Processes	GO:0045930	negative regulation of mitotic cell cycle	-3.12732	-1.12905	13/224	12235,12534,12649,16600,18764,20877,23834,57913,76843,93695,193838,268465,269582	Bub1,Cdk1,Chek1,Klf4,Pkd2,Aurkb,Cdc6,Pidd1,Dtl,Gpnmb,Eme2,Eme1,Clspn
10_Member	GO Biological Processes	GO:0044773	mitotic DNA damage checkpoint signaling	-3.03477	-1.04802	7/76	12534,12649,57913,76843,193838,268465,269582	Cdk1,Chek1,Pidd1,Dtl,Eme2,Eme1,Clspn
10_Member	GO Biological Processes	GO:0042770	signal transduction in response to DNA damage	-2.39742	-0.579892	8/124	12534,12649,13555,57913,76843,193838,268465,269582	Cdk1,Chek1,E2f1,Pidd1,Dtl,Eme2,Eme1,Clspn
10_Member	GO Biological Processes	GO:0044818	mitotic G2/M transition checkpoint	-2.31441	-0.507527	5/54	12534,12649,23834,76843,269582	Cdk1,Chek1,Cdc6,Dtl,Clspn
10_Member	GO Biological Processes	GO:0010389	regulation of G2/M transition of mitotic cell cycle	-2.28081	-0.485189	7/103	12534,12649,18761,23834,30963,76843,269582	Cdk1,Chek1,Prkcq,Cdc6,Hacd1,Dtl,Clspn
10_Member	GO Biological Processes	GO:0007095	mitotic G2 DNA damage checkpoint signaling	-2.17549	-0.397667	4/37	12534,12649,76843,269582	Cdk1,Chek1,Dtl,Clspn
10_Member	GO Biological Processes	GO:0045787	positive regulation of cell cycle	-2.10025	-0.332155	15/362	12534,12649,13605,13645,16319,18764,20877,23834,56742,67177,68612,71878,76123,76843,108961	Cdk1,Chek1,Ect2,Egf,Incenp,Pkd2,Aurkb,Cdc6,Psrc1,Cdt1,Ube2c,Fam83d,Gpsm2,Dtl,E2f8
10_Member	GO Biological Processes	GO:1902749	regulation of cell cycle G2/M phase transition	-2.04572	-0.295135	7/114	12534,12649,18761,23834,30963,76843,269582	Cdk1,Chek1,Prkcq,Cdc6,Hacd1,Dtl,Clspn
11_Summary	GO Biological Processes	GO:0033865	nucleoside bisphosphate metabolic process	-4.99208	-2.70657	11/105	15357,18597,52538,54200,66885,67528,68263,104112,171281,208715,629203,18642,19335,76952,213484,227197,20425,14858,14860,71522,74241,211389,78801,21877	Hmgcr,Pdha1,Acaa2,Sult2b1,Acadsb,Nudt7,Pdhb,Acly,Acot3,Hmgcs1,Sult2a3,Pfkm,Rab23,Nt5c2,Nudt18,Ndufs1,Shmt1,Gsta2,Gsta4,Ggt6,Chpf,Suox,Ak7,Tk1
11_Member	GO Biological Processes	GO:0033865	nucleoside bisphosphate metabolic process	-4.99208	-2.70657	11/105	15357,18597,52538,54200,66885,67528,68263,104112,171281,208715,629203	Hmgcr,Pdha1,Acaa2,Sult2b1,Acadsb,Nudt7,Pdhb,Acly,Acot3,Hmgcs1,Sult2a3
11_Member	GO Biological Processes	GO:0033875	ribonucleoside bisphosphate metabolic process	-4.99208	-2.70657	11/105	15357,18597,52538,54200,66885,67528,68263,104112,171281,208715,629203	Hmgcr,Pdha1,Acaa2,Sult2b1,Acadsb,Nudt7,Pdhb,Acly,Acot3,Hmgcs1,Sult2a3
11_Member	GO Biological Processes	GO:0034032	purine nucleoside bisphosphate metabolic process	-4.99208	-2.70657	11/105	15357,18597,52538,54200,66885,67528,68263,104112,171281,208715,629203	Hmgcr,Pdha1,Acaa2,Sult2b1,Acadsb,Nudt7,Pdhb,Acly,Acot3,Hmgcs1,Sult2a3
11_Member	GO Biological Processes	GO:0006084	acetyl-CoA metabolic process	-4.47314	-2.27724	6/31	18597,52538,67528,68263,104112,208715	Pdha1,Acaa2,Nudt7,Pdhb,Acly,Hmgcs1
11_Member	GO Biological Processes	GO:0006637	acyl-CoA metabolic process	-3.52954	-1.46042	8/83	18597,52538,66885,67528,68263,104112,171281,208715	Pdha1,Acaa2,Acadsb,Nudt7,Pdhb,Acly,Acot3,Hmgcs1
11_Member	GO Biological Processes	GO:0035383	thioester metabolic process	-3.52954	-1.46042	8/83	18597,52538,66885,67528,68263,104112,171281,208715	Pdha1,Acaa2,Acadsb,Nudt7,Pdhb,Acly,Acot3,Hmgcs1
11_Member	GO Biological Processes	GO:0009150	purine ribonucleotide metabolic process	-2.88675	-0.945309	16/329	15357,18597,18642,19335,52538,54200,66885,67528,68263,76952,104112,171281,208715,213484,227197,629203	Hmgcr,Pdha1,Pfkm,Rab23,Acaa2,Sult2b1,Acadsb,Nudt7,Pdhb,Nt5c2,Acly,Acot3,Hmgcs1,Nudt18,Ndufs1,Sult2a3
11_Member	GO Biological Processes	GO:0072521	purine-containing compound metabolic process	-2.80489	-0.873567	17/367	15357,18597,18642,19335,20425,52538,54200,66885,67528,68263,76952,104112,171281,208715,213484,227197,629203	Hmgcr,Pdha1,Pfkm,Rab23,Shmt1,Acaa2,Sult2b1,Acadsb,Nudt7,Pdhb,Nt5c2,Acly,Acot3,Hmgcs1,Nudt18,Ndufs1,Sult2a3
11_Member	GO Biological Processes	GO:0006163	purine nucleotide metabolic process	-2.68971	-0.783659	16/344	15357,18597,18642,19335,52538,54200,66885,67528,68263,76952,104112,171281,208715,213484,227197,629203	Hmgcr,Pdha1,Pfkm,Rab23,Acaa2,Sult2b1,Acadsb,Nudt7,Pdhb,Nt5c2,Acly,Acot3,Hmgcs1,Nudt18,Ndufs1,Sult2a3
11_Member	GO Biological Processes	GO:0009259	ribonucleotide metabolic process	-2.62713	-0.737745	16/349	15357,18597,18642,19335,52538,54200,66885,67528,68263,76952,104112,171281,208715,213484,227197,629203	Hmgcr,Pdha1,Pfkm,Rab23,Acaa2,Sult2b1,Acadsb,Nudt7,Pdhb,Nt5c2,Acly,Acot3,Hmgcs1,Nudt18,Ndufs1,Sult2a3
11_Member	GO Biological Processes	GO:0006790	sulfur compound metabolic process	-2.58726	-0.703427	15/320	14858,14860,18597,52538,54200,66885,67528,68263,71522,74241,104112,171281,208715,211389,629203	Gsta2,Gsta4,Pdha1,Acaa2,Sult2b1,Acadsb,Nudt7,Pdhb,Ggt6,Chpf,Acly,Acot3,Hmgcs1,Suox,Sult2a3
11_Member	GO Biological Processes	GO:0009117	nucleotide metabolic process	-2.52541	-0.665866	18/424	15357,18597,18642,19335,20425,52538,54200,66885,67528,68263,76952,78801,104112,171281,208715,213484,227197,629203	Hmgcr,Pdha1,Pfkm,Rab23,Shmt1,Acaa2,Sult2b1,Acadsb,Nudt7,Pdhb,Nt5c2,Ak7,Acly,Acot3,Hmgcs1,Nudt18,Ndufs1,Sult2a3
11_Member	GO Biological Processes	GO:0006085	acetyl-CoA biosynthetic process	-2.49279	-0.649894	3/15	18597,68263,104112	Pdha1,Pdhb,Acly
11_Member	GO Biological Processes	GO:0019693	ribose phosphate metabolic process	-2.48285	-0.642521	16/361	15357,18597,18642,19335,52538,54200,66885,67528,68263,76952,104112,171281,208715,213484,227197,629203	Hmgcr,Pdha1,Pfkm,Rab23,Acaa2,Sult2b1,Acadsb,Nudt7,Pdhb,Nt5c2,Acly,Acot3,Hmgcs1,Nudt18,Ndufs1,Sult2a3
11_Member	GO Biological Processes	GO:0006753	nucleoside phosphate metabolic process	-2.44041	-0.61038	18/432	15357,18597,18642,19335,20425,52538,54200,66885,67528,68263,76952,78801,104112,171281,208715,213484,227197,629203	Hmgcr,Pdha1,Pfkm,Rab23,Shmt1,Acaa2,Sult2b1,Acadsb,Nudt7,Pdhb,Nt5c2,Ak7,Acly,Acot3,Hmgcs1,Nudt18,Ndufs1,Sult2a3
11_Member	GO Biological Processes	GO:0055086	nucleobase-containing small molecule metabolic process	-2.26024	-0.468131	19/485	15357,18597,18642,19335,20425,21877,52538,54200,66885,67528,68263,76952,78801,104112,171281,208715,213484,227197,629203	Hmgcr,Pdha1,Pfkm,Rab23,Shmt1,Tk1,Acaa2,Sult2b1,Acadsb,Nudt7,Pdhb,Nt5c2,Ak7,Acly,Acot3,Hmgcs1,Nudt18,Ndufs1,Sult2a3
11_Member	GO Biological Processes	GO:0035384	thioester biosynthetic process	-2.06634	-0.307763	3/21	18597,68263,104112	Pdha1,Pdhb,Acly
11_Member	GO Biological Processes	GO:0071616	acyl-CoA biosynthetic process	-2.06634	-0.307763	3/21	18597,68263,104112	Pdha1,Pdhb,Acly
12_Summary	Reactome Gene Sets	R-MMU-71291	Metabolism of amino acids and derivatives	-4.82117	-2.57042	17/248	12036,12709,13370,16913,18597,20425,20603,56189,66885,67092,68133,68263,108653,211389,212647,217593,268782,17161,13116,18642,52538,55980,56727,67528,231086,629203	Bcat2,Ckb,Dio1,Psmb8,Pdha1,Shmt1,Sms,Prodh2,Acadsb,Gatm,Gcsh,Pdhb,Rimklb,Suox,Aldh4a1,Slc25a21,Agxt2,Maoa,Cyp46a1,Pfkm,Acaa2,Impa1,Miox,Nudt7,Hadhb,Sult2a3
12_Member	Reactome Gene Sets	R-MMU-71291	Metabolism of amino acids and derivatives	-4.82117	-2.57042	17/248	12036,12709,13370,16913,18597,20425,20603,56189,66885,67092,68133,68263,108653,211389,212647,217593,268782	Bcat2,Ckb,Dio1,Psmb8,Pdha1,Shmt1,Sms,Prodh2,Acadsb,Gatm,Gcsh,Pdhb,Rimklb,Suox,Aldh4a1,Slc25a21,Agxt2
12_Member	Reactome Gene Sets	R-MMU-389661	Glyoxylate metabolism and glycine degradation	-4.64846	-2.426	6/29	18597,56189,68133,68263,212647,268782	Pdha1,Prodh2,Gcsh,Pdhb,Aldh4a1,Agxt2
12_Member	GO Biological Processes	GO:1901606	alpha-amino acid catabolic process	-2.96766	-0.994348	7/78	12036,20425,56189,66885,68133,212647,268782	Bcat2,Shmt1,Prodh2,Acadsb,Gcsh,Aldh4a1,Agxt2
12_Member	KEGG Pathway	mmu00260	Glycine, serine and threonine metabolism	-2.89505	-0.94949	5/40	17161,20425,67092,68133,268782	Maoa,Shmt1,Gatm,Gcsh,Agxt2
12_Member	GO Biological Processes	GO:0044282	small molecule catabolic process	-2.61311	-0.725538	15/318	12036,13116,18642,20425,52538,55980,56189,56727,66885,67528,68133,212647,231086,268782,629203	Bcat2,Cyp46a1,Pfkm,Shmt1,Acaa2,Impa1,Prodh2,Miox,Acadsb,Nudt7,Gcsh,Aldh4a1,Hadhb,Agxt2,Sult2a3
12_Member	GO Biological Processes	GO:0009063	cellular amino acid catabolic process	-2.47436	-0.636332	7/95	12036,20425,56189,66885,68133,212647,268782	Bcat2,Shmt1,Prodh2,Acadsb,Gcsh,Aldh4a1,Agxt2
12_Member	GO Biological Processes	GO:0006544	glycine metabolic process	-2.4092	-0.588576	3/16	20425,68133,268782	Shmt1,Gcsh,Agxt2
12_Member	GO Biological Processes	GO:0046395	carboxylic acid catabolic process	-2.08012	-0.313394	10/200	12036,20425,52538,56189,66885,67528,68133,212647,231086,268782	Bcat2,Shmt1,Acaa2,Prodh2,Acadsb,Nudt7,Gcsh,Aldh4a1,Hadhb,Agxt2
12_Member	GO Biological Processes	GO:0016054	organic acid catabolic process	-2.05133	-0.298094	10/202	12036,20425,52538,56189,66885,67528,68133,212647,231086,268782	Bcat2,Shmt1,Acaa2,Prodh2,Acadsb,Nudt7,Gcsh,Aldh4a1,Hadhb,Agxt2
13_Summary	KEGG Pathway	mmu00280	Valine, leucine and isoleucine degradation	-4.70679	-2.4804	8/57	11669,12036,52538,66885,110821,208715,231086,268782,30963,171281	Aldh2,Bcat2,Acaa2,Acadsb,Pcca,Hmgcs1,Hadhb,Agxt2,Hacd1,Acot3
13_Member	KEGG Pathway	mmu00280	Valine, leucine and isoleucine degradation	-4.70679	-2.4804	8/57	11669,12036,52538,66885,110821,208715,231086,268782	Aldh2,Bcat2,Acaa2,Acadsb,Pcca,Hmgcs1,Hadhb,Agxt2
13_Member	KEGG Pathway	mmu00062	Fatty acid elongation	-2.564	-0.69762	4/29	30963,52538,171281,231086	Hacd1,Acaa2,Acot3,Hadhb
13_Member	Reactome Gene Sets	R-MMU-77289	Mitochondrial Fatty Acid Beta-Oxidation	-2.21824	-0.431901	4/36	52538,110821,171281,231086	Acaa2,Pcca,Acot3,Hadhb
14_Summary	GO Biological Processes	GO:0051347	positive regulation of transferase activity	-4.54382	-2.33673	26/520	12654,12978,13605,13645,13869,15312,16149,16181,16319,16600,17171,18761,18764,20187,20877,23834,56742,69263,69270,72107,72119,72151,106344,211323,269582,272551,11461,11757,12428,12442,12447,15357,16825,19016,237523	Chil1,Csf1r,Ect2,Egf,Erbb4,Hmgn1,Cd74,Il1rn,Incenp,Klf4,Mas1,Prkcq,Pkd2,Ryk,Aurkb,Cdc6,Psrc1,Rfc3,Gins1,Dscc1,Tpx2,Rfc5,Rfc4,Nrg1,Clspn,Gins2,Actb,Prdx3,Ccna2,Ccnb2,Ccne1,Hmgcr,Ldb1,Pparg,Ptprq
14_Member	GO Biological Processes	GO:0051347	positive regulation of transferase activity	-4.54382	-2.33673	26/520	12654,12978,13605,13645,13869,15312,16149,16181,16319,16600,17171,18761,18764,20187,20877,23834,56742,69263,69270,72107,72119,72151,106344,211323,269582,272551	Chil1,Csf1r,Ect2,Egf,Erbb4,Hmgn1,Cd74,Il1rn,Incenp,Klf4,Mas1,Prkcq,Pkd2,Ryk,Aurkb,Cdc6,Psrc1,Rfc3,Gins1,Dscc1,Tpx2,Rfc5,Rfc4,Nrg1,Clspn,Gins2
14_Member	GO Biological Processes	GO:0043549	regulation of kinase activity	-2.25363	-0.462971	25/704	11461,11757,12428,12442,12447,12654,12978,13605,13645,13869,15357,16149,16181,16319,16825,17171,18764,19016,20187,23834,56742,72119,211323,237523,269582	Actb,Prdx3,Ccna2,Ccnb2,Ccne1,Chil1,Csf1r,Ect2,Egf,Erbb4,Hmgcr,Cd74,Il1rn,Incenp,Ldb1,Mas1,Pkd2,Pparg,Ryk,Cdc6,Psrc1,Tpx2,Nrg1,Ptprq,Clspn
15_Summary	GO Biological Processes	GO:0007051	spindle organization	-4.15137	-1.9874	12/152	12442,16319,20877,21335,22154,26886,51944,69885,72119,76123,219072,233406,13605,11461,12235,23834,67177,68612,12121,12615,17427,22143,56742,72080,72415,78177,78801,226751,338349,17345,12428,19049,66196,108961,12649,13645	Ccnb2,Incenp,Aurkb,Tacc3,Tubb5,Cenph,Knstrn,Aunip,Tpx2,Gpsm2,Haus4,Prc1,Ect2,Actb,Bub1,Cdc6,Cdt1,Ube2c,Bicd1,Cenpa,Mns1,Tuba1b,Psrc1,Sapcd2,Sgo1,Ninl,Ak7,Cdc42bpa,Cntln,Mki67,Ccna2,Ppp1r1b,Myo19,E2f8,Chek1,Egf
15_Member	GO Biological Processes	GO:0007051	spindle organization	-4.15137	-1.9874	12/152	12442,16319,20877,21335,22154,26886,51944,69885,72119,76123,219072,233406	Ccnb2,Incenp,Aurkb,Tacc3,Tubb5,Cenph,Knstrn,Aunip,Tpx2,Gpsm2,Haus4,Prc1
15_Member	GO Biological Processes	GO:0000022	mitotic spindle elongation	-3.35635	-1.31902	3/8	16319,20877,233406	Incenp,Aurkb,Prc1
15_Member	GO Biological Processes	GO:0051256	mitotic spindle midzone assembly	-3.35635	-1.31902	3/8	16319,20877,233406	Incenp,Aurkb,Prc1
15_Member	GO Biological Processes	GO:0051988	regulation of attachment of spindle microtubules to kinetochore	-3.28129	-1.25405	4/19	13605,16319,20877,51944	Ect2,Incenp,Aurkb,Knstrn
15_Member	GO Biological Processes	GO:0010965	regulation of mitotic sister chromatid separation	-3.2258	-1.20353	8/92	11461,12235,16319,20877,21335,23834,67177,68612	Actb,Bub1,Incenp,Aurkb,Tacc3,Cdc6,Cdt1,Ube2c
15_Member	GO Biological Processes	GO:0000226	microtubule cytoskeleton organization	-3.20489	-1.18508	23/530	12121,12442,12615,16319,17427,20877,21335,22143,22154,26886,51944,56742,69885,72080,72119,72415,76123,78177,78801,219072,226751,233406,338349	Bicd1,Ccnb2,Cenpa,Incenp,Mns1,Aurkb,Tacc3,Tuba1b,Tubb5,Cenph,Knstrn,Psrc1,Aunip,Sapcd2,Tpx2,Sgo1,Gpsm2,Ninl,Ak7,Haus4,Cdc42bpa,Prc1,Cntln
15_Member	GO Biological Processes	GO:0051231	spindle elongation	-3.18689	-1.17679	3/9	16319,20877,233406	Incenp,Aurkb,Prc1
15_Member	GO Biological Processes	GO:1902850	microtubule cytoskeleton organization involved in mitosis	-3.01375	-1.03377	9/123	12615,16319,20877,21335,26886,72080,72119,76123,233406	Cenpa,Incenp,Aurkb,Tacc3,Cenph,Sapcd2,Tpx2,Gpsm2,Prc1
15_Member	GO Biological Processes	GO:0033045	regulation of sister chromatid segregation	-2.95809	-0.98697	8/101	11461,12235,16319,20877,21335,23834,67177,68612	Actb,Bub1,Incenp,Aurkb,Tacc3,Cdc6,Cdt1,Ube2c
15_Member	GO Biological Processes	GO:0051983	regulation of chromosome segregation	-2.93959	-0.977162	9/126	11461,12235,16319,17345,20877,21335,23834,67177,68612	Actb,Bub1,Incenp,Mki67,Aurkb,Tacc3,Cdc6,Cdt1,Ube2c
15_Member	GO Biological Processes	GO:0051255	spindle midzone assembly	-2.90692	-0.955112	3/11	16319,20877,233406	Incenp,Aurkb,Prc1
15_Member	GO Biological Processes	GO:1905818	regulation of chromosome separation	-2.82249	-0.887152	8/106	11461,12235,16319,20877,21335,23834,67177,68612	Actb,Bub1,Incenp,Aurkb,Tacc3,Cdc6,Cdt1,Ube2c
15_Member	GO Biological Processes	GO:0030071	regulation of mitotic metaphase/anaphase transition	-2.66239	-0.771185	7/88	11461,12235,16319,20877,23834,67177,68612	Actb,Bub1,Incenp,Aurkb,Cdc6,Cdt1,Ube2c
15_Member	GO Biological Processes	GO:0007052	mitotic spindle organization	-2.57948	-0.703427	7/91	16319,20877,21335,26886,72119,76123,233406	Incenp,Aurkb,Tacc3,Cenph,Tpx2,Gpsm2,Prc1
15_Member	GO Biological Processes	GO:1902099	regulation of metaphase/anaphase transition of cell cycle	-2.57948	-0.703427	7/91	11461,12235,16319,20877,23834,67177,68612	Actb,Bub1,Incenp,Aurkb,Cdc6,Cdt1,Ube2c
15_Member	GO Biological Processes	GO:0016572	histone phosphorylation	-2.564	-0.69762	4/29	12428,16319,19049,20877	Ccna2,Incenp,Ppp1r1b,Aurkb
15_Member	GO Biological Processes	GO:0051984	positive regulation of chromosome segregation	-2.564	-0.69762	4/29	16319,20877,23834,67177	Incenp,Aurkb,Cdc6,Cdt1
15_Member	GO Biological Processes	GO:0051225	spindle assembly	-2.55264	-0.689687	7/92	12442,16319,20877,22154,72119,219072,233406	Ccnb2,Incenp,Aurkb,Tubb5,Tpx2,Haus4,Prc1
15_Member	GO Biological Processes	GO:0032465	regulation of cytokinesis	-2.28081	-0.485189	7/103	13605,16319,20877,23834,66196,108961,233406	Ect2,Incenp,Aurkb,Cdc6,Myo19,E2f8,Prc1
15_Member	GO Biological Processes	GO:1901970	positive regulation of mitotic sister chromatid separation	-2.19077	-0.408708	3/19	16319,20877,67177	Incenp,Aurkb,Cdt1
15_Member	GO Biological Processes	GO:0090266	regulation of mitotic cell cycle spindle assembly checkpoint	-2.06634	-0.307763	3/21	16319,20877,67177	Incenp,Aurkb,Cdt1
15_Member	GO Biological Processes	GO:1903504	regulation of mitotic spindle checkpoint	-2.06634	-0.307763	3/21	16319,20877,67177	Incenp,Aurkb,Cdt1
15_Member	GO Biological Processes	GO:0007088	regulation of mitotic nuclear division	-2.00634	-0.271522	7/116	12235,12649,13645,16319,17345,20877,67177	Bub1,Chek1,Egf,Incenp,Mki67,Aurkb,Cdt1
16_Summary	GO Biological Processes	GO:2001188	regulation of T cell activation via T cell receptor contact with antigen bound to MHC molecule on antigen presenting cell	-4.08461	-1.9374	3/5	14999,15000,16854,14998,16149,30933,12502,16180,16818,18761,26414,14126,12428,12442,12447,12649,13555,14990,15018,11973,16994,20297,20304,11461,24052,18046,22256,26909,12481,12978,16192,12737,20969,114141,242122,20288,22143,22154,16913	H2-DMb1,H2-DMb2,Lgals3,H2-DMa,Cd74,Tor2a,Cd3g,Il1rap,Lck,Prkcq,Mapk10,Ms4a2,Ccna2,Ccnb2,Ccne1,Chek1,E2f1,H2-M2,H2-Q7,Atp6v1e1,Ltb,Ccl20,Ccl5,Actb,Sgcd,Nfyc,Ung,Exo1,Cd2,Csf1r,Il5ra,Cldn1,Sdc1,Cldn16,Vtcn1,Msr1,Tuba1b,Tubb5,Psmb8
16_Member	GO Biological Processes	GO:2001188	regulation of T cell activation via T cell receptor contact with antigen bound to MHC molecule on antigen presenting cell	-4.08461	-1.9374	3/5	14999,15000,16854	H2-DMb1,H2-DMb2,Lgals3
16_Member	GO Biological Processes	GO:0051085	chaperone cofactor-dependent protein refolding	-3.35113	-1.31635	5/32	14998,14999,15000,16149,30933	H2-DMa,H2-DMb1,H2-DMb2,Cd74,Tor2a
16_Member	GO Biological Processes	GO:0019886	antigen processing and presentation of exogenous peptide antigen via MHC class II	-3.1914	-1.17889	4/20	14998,14999,15000,16149	H2-DMa,H2-DMb1,H2-DMb2,Cd74
16_Member	GO Biological Processes	GO:0051084	'de novo' post-translational protein folding	-3.05212	-1.0585	5/37	14998,14999,15000,16149,30933	H2-DMa,H2-DMb1,H2-DMb2,Cd74,Tor2a
16_Member	GO Biological Processes	GO:0002495	antigen processing and presentation of peptide antigen via MHC class II	-3.02651	-1.04429	4/22	14998,14999,15000,16149	H2-DMa,H2-DMb1,H2-DMb2,Cd74
16_Member	GO Biological Processes	GO:0006458	'de novo' protein folding	-2.99812	-1.02037	5/38	14998,14999,15000,16149,30933	H2-DMa,H2-DMb1,H2-DMb2,Cd74,Tor2a
16_Member	GO Biological Processes	GO:0002504	antigen processing and presentation of peptide or polysaccharide antigen via MHC class II	-2.95055	-0.983794	4/23	14998,14999,15000,16149	H2-DMa,H2-DMb1,H2-DMb2,Cd74
16_Member	GO Biological Processes	GO:0002399	MHC class II protein complex assembly	-2.90692	-0.955112	3/11	14998,14999,15000	H2-DMa,H2-DMb1,H2-DMb2
16_Member	GO Biological Processes	GO:0002503	peptide antigen assembly with MHC class II protein complex	-2.90692	-0.955112	3/11	14998,14999,15000	H2-DMa,H2-DMb1,H2-DMb2
16_Member	KEGG Pathway	mmu04659	Th17 cell differentiation	-2.84893	-0.91156	8/105	12502,14998,14999,15000,16180,16818,18761,26414	Cd3g,H2-DMa,H2-DMb1,H2-DMb2,Il1rap,Lck,Prkcq,Mapk10
16_Member	KEGG Pathway	mmu05310	Asthma	-2.80965	-0.876319	4/25	14126,14998,14999,15000	Ms4a2,H2-DMa,H2-DMb1,H2-DMb2
16_Member	KEGG Pathway	mmu05166	Human T-cell leukemia virus 1 infection	-2.69692	-0.787069	13/250	12428,12442,12447,12502,12649,13555,14990,14998,14999,15000,15018,16818,26414	Ccna2,Ccnb2,Ccne1,Cd3g,Chek1,E2f1,H2-M2,H2-DMa,H2-DMb1,H2-DMb2,H2-Q7,Lck,Mapk10
16_Member	KEGG Pathway	mmu05323	Rheumatoid arthritis	-2.69085	-0.783659	7/87	11973,14998,14999,15000,16994,20297,20304	Atp6v1e1,H2-DMa,H2-DMb1,H2-DMb2,Ltb,Ccl20,Ccl5
16_Member	KEGG Pathway	mmu04658	Th1 and Th2 cell differentiation	-2.66239	-0.771185	7/88	12502,14998,14999,15000,16818,18761,26414	Cd3g,H2-DMa,H2-DMb1,H2-DMb2,Lck,Prkcq,Mapk10
16_Member	KEGG Pathway	mmu05416	Viral myocarditis	-2.66239	-0.771185	7/88	11461,14990,14998,14999,15000,15018,24052	Actb,H2-M2,H2-DMa,H2-DMb1,H2-DMb2,H2-Q7,Sgcd
16_Member	KEGG Pathway	mmu04612	Antigen processing and presentation	-2.60671	-0.720948	7/90	14990,14998,14999,15000,15018,16149,18046	H2-M2,H2-DMa,H2-DMb1,H2-DMb2,H2-Q7,Cd74,Nfyc
16_Member	GO Biological Processes	GO:0002381	immunoglobulin production involved in immunoglobulin-mediated immune response	-2.5376	-0.67636	5/48	14998,14999,15000,22256,26909	H2-DMa,H2-DMb1,H2-DMb2,Ung,Exo1
16_Member	KEGG Pathway	mmu04640	Hematopoietic cell lineage	-2.50009	-0.649894	7/94	12481,12502,12978,14998,14999,15000,16192	Cd2,Cd3g,Csf1r,H2-DMa,H2-DMb1,H2-DMb2,Il5ra
16_Member	KEGG Pathway	mmu04514	Cell adhesion molecules	-2.49889	-0.649894	10/174	12481,12737,14990,14998,14999,15000,15018,20969,114141,242122	Cd2,Cldn1,H2-M2,H2-DMa,H2-DMb1,H2-DMb2,H2-Q7,Sdc1,Cldn16,Vtcn1
16_Member	GO Biological Processes	GO:0002396	MHC protein complex assembly	-2.49279	-0.649894	3/15	14998,14999,15000	H2-DMa,H2-DMb1,H2-DMb2
16_Member	GO Biological Processes	GO:0002501	peptide antigen assembly with MHC protein complex	-2.49279	-0.649894	3/15	14998,14999,15000	H2-DMa,H2-DMb1,H2-DMb2
16_Member	KEGG Pathway	mmu04145	Phagosome	-2.36057	-0.547628	10/182	11461,11973,14990,14998,14999,15000,15018,20288,22143,22154	Actb,Atp6v1e1,H2-M2,H2-DMa,H2-DMb1,H2-DMb2,H2-Q7,Msr1,Tuba1b,Tubb5
16_Member	GO Biological Processes	GO:0002478	antigen processing and presentation of exogenous peptide antigen	-2.35561	-0.544196	4/33	14998,14999,15000,16149	H2-DMa,H2-DMb1,H2-DMb2,Cd74
16_Member	GO Biological Processes	GO:0048002	antigen processing and presentation of peptide antigen	-2.33539	-0.525488	6/76	14990,14998,14999,15000,15018,16149	H2-M2,H2-DMa,H2-DMb1,H2-DMb2,H2-Q7,Cd74
16_Member	GO Biological Processes	GO:0019884	antigen processing and presentation of exogenous antigen	-2.05521	-0.300649	4/40	14998,14999,15000,16149	H2-DMa,H2-DMb1,H2-DMb2,Cd74
16_Member	GO Biological Processes	GO:0019882	antigen processing and presentation	-2.04572	-0.295135	7/114	14990,14998,14999,15000,15018,16149,16913	H2-M2,H2-DMa,H2-DMb1,H2-DMb2,H2-Q7,Cd74,Psmb8
16_Member	KEGG Pathway	mmu05330	Allograft rejection	-2.03218	-0.288142	5/63	14990,14998,14999,15000,15018	H2-M2,H2-DMa,H2-DMb1,H2-DMb2,H2-Q7
16_Member	KEGG Pathway	mmu05332	Graft-versus-host disease	-2.03218	-0.288142	5/63	14990,14998,14999,15000,15018	H2-M2,H2-DMa,H2-DMb1,H2-DMb2,H2-Q7
17_Summary	GO Biological Processes	GO:0071459	protein localization to chromosome, centromeric region	-4.06248	-1.9218	5/23	12534,12615,20877,76464,319172,71988	Cdk1,Cenpa,Aurkb,Knl1,H2ac4,Esco2
17_Member	GO Biological Processes	GO:0071459	protein localization to chromosome, centromeric region	-4.06248	-1.9218	5/23	12534,12615,20877,76464,319172	Cdk1,Cenpa,Aurkb,Knl1,H2ac4
17_Member	GO Biological Processes	GO:0034501	protein localization to kinetochore	-2.4092	-0.588576	3/16	12534,20877,76464	Cdk1,Aurkb,Knl1
17_Member	GO Biological Processes	GO:1903083	protein localization to condensed chromosome	-2.4092	-0.588576	3/16	12534,20877,76464	Cdk1,Aurkb,Knl1
17_Member	GO Biological Processes	GO:0034502	protein localization to chromosome	-2.36373	-0.549265	6/75	12534,12615,20877,71988,76464,319172	Cdk1,Cenpa,Aurkb,Esco2,Knl1,H2ac4
18_Summary	GO Biological Processes	GO:0006271	DNA strand elongation involved in DNA replication	-3.97312	-1.85763	4/13	16881,16882,17220,69270,17219,67177,22256,50721	Lig1,Lig3,Mcm7,Gins1,Mcm6,Cdt1,Ung,Sirt6
18_Member	GO Biological Processes	GO:0006271	DNA strand elongation involved in DNA replication	-3.97312	-1.85763	4/13	16881,16882,17220,69270	Lig1,Lig3,Mcm7,Gins1
18_Member	GO Biological Processes	GO:0022616	DNA strand elongation	-3.37692	-1.32662	4/18	16881,16882,17220,69270	Lig1,Lig3,Mcm7,Gins1
18_Member	GO Biological Processes	GO:0033260	nuclear DNA replication	-3.02651	-1.04429	4/22	16881,17219,67177,69270	Lig1,Mcm6,Cdt1,Gins1
18_Member	GO Biological Processes	GO:0044786	cell cycle DNA replication	-2.95055	-0.983794	4/23	16881,17219,67177,69270	Lig1,Mcm6,Cdt1,Gins1
18_Member	GO Biological Processes	GO:1902969	mitotic DNA replication	-2.78859	-0.871061	3/12	16881,17219,69270	Lig1,Mcm6,Gins1
18_Member	GO Biological Processes	GO:0006284	base-excision repair	-2.13412	-0.363266	4/38	16881,16882,22256,50721	Lig1,Lig3,Ung,Sirt6
19_Summary	KEGG Pathway	mmu00330	Arginine and proline metabolism	-3.95925	-1.84983	7/54	11669,12709,17161,20603,56189,67092,212647	Aldh2,Ckb,Maoa,Sms,Prodh2,Gatm,Aldh4a1
19_Member	KEGG Pathway	mmu00330	Arginine and proline metabolism	-3.95925	-1.84983	7/54	11669,12709,17161,20603,56189,67092,212647	Aldh2,Ckb,Maoa,Sms,Prodh2,Gatm,Aldh4a1
20_Summary	GO Biological Processes	GO:0070374	positive regulation of ERK1 and ERK2 cascade	-3.59202	-1.50893	14/227	12654,12978,13645,13869,15357,16149,18441,18584,18784,20297,20304,93695,211323,252864,16600,71878	Chil1,Csf1r,Egf,Erbb4,Hmgcr,Cd74,P2ry1,Pde8a,Pla2g5,Ccl20,Ccl5,Gpnmb,Nrg1,Dusp15,Klf4,Fam83d
20_Member	GO Biological Processes	GO:0070374	positive regulation of ERK1 and ERK2 cascade	-3.59202	-1.50893	14/227	12654,12978,13645,13869,15357,16149,18441,18584,18784,20297,20304,93695,211323,252864	Chil1,Csf1r,Egf,Erbb4,Hmgcr,Cd74,P2ry1,Pde8a,Pla2g5,Ccl20,Ccl5,Gpnmb,Nrg1,Dusp15
20_Member	GO Biological Processes	GO:0070372	regulation of ERK1 and ERK2 cascade	-2.92792	-0.967631	16/326	12654,12978,13645,13869,15357,16149,16600,18441,18584,18784,20297,20304,71878,93695,211323,252864	Chil1,Csf1r,Egf,Erbb4,Hmgcr,Cd74,Klf4,P2ry1,Pde8a,Pla2g5,Ccl20,Ccl5,Fam83d,Gpnmb,Nrg1,Dusp15
20_Member	GO Biological Processes	GO:0038128	ERBB2 signaling pathway	-2.49279	-0.649894	3/15	13645,13869,211323	Egf,Erbb4,Nrg1

## Sheet: Female
GroupID	Category	Term	Description	LogP	Log(q-value)	InTerm_InList	Genes	Symbols
1_Summary	WikiPathways	WP1251	Metapathway biotransformation	-5.76602	-1.49823	15/141	13116,14262,14263,14778,14857,14858,14860,14866,16498,50785,53374,54200,74134,208665,244209,18263,20133,68044,93673,269951,11522,17161,13479,18125,320472,14664,50493,12709,12971,22038,218865,11668,17125,116852,210274,11461,21752,67155,74769,216795	Cyp46a1,Fmo3,Fmo5,Gpx3,Gsta1,Gsta2,Gsta4,Gstm5,Kcnab2,Hs6st1,Chst3,Sult2b1,Cyp2s1,Akr1d1,Cyp2r1,Odc1,Rrm1,Chac2,Nat8f2,Idh2,Adh1,Maoa,Dpep1,Nos1,Ppm1e,Slc6a9,Txnrd1,Ckb,Crym,Plscr1,Chdh,Aldh1a1,Smad1,Akr1c20,Shank2,Actb,Tert,Smarca2,Pik3cb,Wnt9a
1_Member	WikiPathways	WP1251	Metapathway biotransformation	-5.76602	-1.49823	15/141	13116,14262,14263,14778,14857,14858,14860,14866,16498,50785,53374,54200,74134,208665,244209	Cyp46a1,Fmo3,Fmo5,Gpx3,Gsta1,Gsta2,Gsta4,Gstm5,Kcnab2,Hs6st1,Chst3,Sult2b1,Cyp2s1,Akr1d1,Cyp2r1
1_Member	KEGG Pathway	mmu00480	Glutathione metabolism	-5.05922	-1.26856	10/72	14778,14857,14858,14860,14866,18263,20133,68044,93673,269951	Gpx3,Gsta1,Gsta2,Gsta4,Gstm5,Odc1,Rrm1,Chac2,Nat8f2,Idh2
1_Member	KEGG Pathway	mmu00982	Drug metabolism - cytochrome P450	-3.51045	-0.585095	8/71	11522,14262,14263,14857,14858,14860,14866,17161	Adh1,Fmo3,Fmo5,Gsta1,Gsta2,Gsta4,Gstm5,Maoa
1_Member	GO Biological Processes	GO:0006749	glutathione metabolic process	-3.19388	-0.455142	8/79	13479,14778,14857,14858,14860,14866,68044,93673	Dpep1,Gpx3,Gsta1,Gsta2,Gsta4,Gstm5,Chac2,Nat8f2
1_Member	GO Biological Processes	GO:0006805	xenobiotic metabolic process	-3.14314	-0.455142	10/121	13116,14262,14263,14857,14858,14860,14866,18125,74134,244209	Cyp46a1,Fmo3,Fmo5,Gsta1,Gsta2,Gsta4,Gstm5,Nos1,Cyp2s1,Cyp2r1
1_Member	GO Biological Processes	GO:0071466	cellular response to xenobiotic stimulus	-2.86945	-0.357546	12/178	13116,13479,14262,14263,14857,14858,14860,14866,18125,74134,244209,320472	Cyp46a1,Dpep1,Fmo3,Fmo5,Gsta1,Gsta2,Gsta4,Gstm5,Nos1,Cyp2s1,Cyp2r1,Ppm1e
1_Member	WikiPathways	WP4466	Oxidative stress and redox pathway	-2.72967	-0.266945	8/93	14664,14778,14857,14858,14860,14866,50493,269951	Slc6a9,Gpx3,Gsta1,Gsta2,Gsta4,Gstm5,Txnrd1,Idh2
1_Member	GO Biological Processes	GO:0006575	cellular modified amino acid metabolic process	-2.57503	-0.231526	12/193	12709,12971,13479,14778,14857,14858,14860,14866,22038,68044,93673,218865	Ckb,Crym,Dpep1,Gpx3,Gsta1,Gsta2,Gsta4,Gstm5,Plscr1,Chac2,Nat8f2,Chdh
1_Member	GO Biological Processes	GO:0009410	response to xenobiotic stimulus	-2.30231	-0.138328	16/319	11668,13116,13479,14262,14263,14857,14858,14860,14866,17125,18125,74134,116852,210274,244209,320472	Aldh1a1,Cyp46a1,Dpep1,Fmo3,Fmo5,Gsta1,Gsta2,Gsta4,Gstm5,Smad1,Nos1,Cyp2s1,Akr1c20,Shank2,Cyp2r1,Ppm1e
1_Member	KEGG Pathway	mmu00980	Metabolism of xenobiotics by cytochrome P450	-2.07488	-0.079259	6/73	11522,14857,14858,14860,14866,74134	Adh1,Gsta1,Gsta2,Gsta4,Gstm5,Cyp2s1
1_Member	KEGG Pathway	mmu05225	Hepatocellular carcinoma	-2.00229	-0.0648192	10/174	11461,14857,14858,14860,14866,21752,50493,67155,74769,216795	Actb,Gsta1,Gsta2,Gsta4,Gstm5,Tert,Txnrd1,Smarca2,Pik3cb,Wnt9a
2_Summary	GO Biological Processes	GO:0043269	regulation of ion transport	-5.11282	-1.26856	39/755	11438,11554,12010,12286,12354,12768,13385,14126,14664,14697,15216,15561,15945,16498,16854,17691,18125,18167,18441,18754,18764,19164,20266,20304,20541,20856,20981,22318,26557,29876,64051,66240,68528,74166,110058,212933,238871,268345,545622,11461,11636,21752,100647,11423,14675,17071,19049,20528,21853,66725,71660,98402,213053,224008,234214	Chrna4,Adrb1,B2m,Cacna1a,Car7,Ccr1,Dlg4,Ms4a2,Slc6a9,Gnb5,Hfe,Htr3a,Cxcl10,Kcnab2,Lgals3,Sik1,Nos1,Npy2r,P2ry1,Prkce,Pkd2,Psen1,Scn1b,Ccl5,Slc8a1,Stc2,Syt3,Vamp2,Homer2,Clic4,Sv2a,Kcne1l,Smim6,Tmem38a,Syt17,Pm20d1,Pde4d,Kcnc2,Ptpn3,Actb,Ak1,Tert,Upk3b,Ache,Gna14,Ly6f,Ppp1r1b,Slc2a4,Timeless,Lrrk2,Rarres2,Sh3bp4,Slc39a14,Spidr,Sorbs2
2_Member	GO Biological Processes	GO:0043269	regulation of ion transport	-5.11282	-1.26856	39/755	11438,11554,12010,12286,12354,12768,13385,14126,14664,14697,15216,15561,15945,16498,16854,17691,18125,18167,18441,18754,18764,19164,20266,20304,20541,20856,20981,22318,26557,29876,64051,66240,68528,74166,110058,212933,238871,268345,545622	Chrna4,Adrb1,B2m,Cacna1a,Car7,Ccr1,Dlg4,Ms4a2,Slc6a9,Gnb5,Hfe,Htr3a,Cxcl10,Kcnab2,Lgals3,Sik1,Nos1,Npy2r,P2ry1,Prkce,Pkd2,Psen1,Scn1b,Ccl5,Slc8a1,Stc2,Syt3,Vamp2,Homer2,Clic4,Sv2a,Kcne1l,Smim6,Tmem38a,Syt17,Pm20d1,Pde4d,Kcnc2,Ptpn3
2_Member	GO Biological Processes	GO:0010959	regulation of metal ion transport	-4.34272	-0.978026	26/452	11554,12010,12286,12768,14126,14697,15216,15945,16498,16854,17691,18125,18754,18764,20266,20304,20541,20856,22318,26557,66240,68528,74166,238871,268345,545622	Adrb1,B2m,Cacna1a,Ccr1,Ms4a2,Gnb5,Hfe,Cxcl10,Kcnab2,Lgals3,Sik1,Nos1,Prkce,Pkd2,Scn1b,Ccl5,Slc8a1,Stc2,Vamp2,Homer2,Kcne1l,Smim6,Tmem38a,Pde4d,Kcnc2,Ptpn3
2_Member	GO Biological Processes	GO:1904062	regulation of cation transmembrane transport	-3.38969	-0.53688	22/407	11438,11554,12286,13385,14126,14664,14697,15945,16498,18125,18754,18764,20266,20541,22318,66240,68528,74166,212933,238871,268345,545622	Chrna4,Adrb1,Cacna1a,Dlg4,Ms4a2,Slc6a9,Gnb5,Cxcl10,Kcnab2,Nos1,Prkce,Pkd2,Scn1b,Slc8a1,Vamp2,Kcne1l,Smim6,Tmem38a,Pm20d1,Pde4d,Kcnc2,Ptpn3
2_Member	GO Biological Processes	GO:0034762	regulation of transmembrane transport	-3.21891	-0.455142	29/621	11438,11461,11554,11636,12286,13385,14126,14664,14697,15561,15945,16498,18125,18754,18764,19164,20266,20541,21752,22318,29876,66240,68528,74166,100647,212933,238871,268345,545622	Chrna4,Actb,Adrb1,Ak1,Cacna1a,Dlg4,Ms4a2,Slc6a9,Gnb5,Htr3a,Cxcl10,Kcnab2,Nos1,Prkce,Pkd2,Psen1,Scn1b,Slc8a1,Tert,Vamp2,Clic4,Kcne1l,Smim6,Tmem38a,Upk3b,Pm20d1,Pde4d,Kcnc2,Ptpn3
2_Member	GO Biological Processes	GO:0051924	regulation of calcium ion transport	-3.09525	-0.429531	17/292	11554,12286,12768,14126,14697,15945,16854,18125,18754,18764,20304,20541,20856,26557,68528,74166,238871	Adrb1,Cacna1a,Ccr1,Ms4a2,Gnb5,Cxcl10,Lgals3,Nos1,Prkce,Pkd2,Ccl5,Slc8a1,Stc2,Homer2,Smim6,Tmem38a,Pde4d
2_Member	GO Biological Processes	GO:0022898	regulation of transmembrane transporter activity	-3.03014	-0.381418	17/296	11438,11461,11554,12286,13385,14664,14697,15561,18764,20266,22318,66240,68528,212933,238871,268345,545622	Chrna4,Actb,Adrb1,Cacna1a,Dlg4,Slc6a9,Gnb5,Htr3a,Pkd2,Scn1b,Vamp2,Kcne1l,Smim6,Pm20d1,Pde4d,Kcnc2,Ptpn3
2_Member	GO Biological Processes	GO:0034765	regulation of ion transmembrane transport	-3.02595	-0.381418	25/520	11438,11554,12286,13385,14126,14664,14697,15561,15945,16498,18125,18754,18764,19164,20266,20541,22318,29876,66240,68528,74166,212933,238871,268345,545622	Chrna4,Adrb1,Cacna1a,Dlg4,Ms4a2,Slc6a9,Gnb5,Htr3a,Cxcl10,Kcnab2,Nos1,Prkce,Pkd2,Psen1,Scn1b,Slc8a1,Vamp2,Clic4,Kcne1l,Smim6,Tmem38a,Pm20d1,Pde4d,Kcnc2,Ptpn3
2_Member	GO Biological Processes	GO:0032409	regulation of transporter activity	-2.81312	-0.316193	17/310	11438,11461,11554,12286,13385,14664,14697,15561,18764,20266,22318,66240,68528,212933,238871,268345,545622	Chrna4,Actb,Adrb1,Cacna1a,Dlg4,Slc6a9,Gnb5,Htr3a,Pkd2,Scn1b,Vamp2,Kcne1l,Smim6,Pm20d1,Pde4d,Kcnc2,Ptpn3
2_Member	GO Biological Processes	GO:2001257	regulation of cation channel activity	-2.57503	-0.231526	12/193	11438,11554,12286,13385,14664,14697,18764,20266,22318,66240,238871,268345	Chrna4,Adrb1,Cacna1a,Dlg4,Slc6a9,Gnb5,Pkd2,Scn1b,Vamp2,Kcne1l,Pde4d,Kcnc2
2_Member	GO Biological Processes	GO:0051279	regulation of release of sequestered calcium ion into cytosol	-2.43264	-0.151386	7/82	14126,15945,18754,18764,20541,74166,238871	Ms4a2,Cxcl10,Prkce,Pkd2,Slc8a1,Tmem38a,Pde4d
2_Member	GO Biological Processes	GO:0032412	regulation of ion transmembrane transporter activity	-2.36644	-0.143705	15/286	11438,11554,12286,13385,14664,14697,15561,18764,20266,22318,66240,68528,238871,268345,545622	Chrna4,Adrb1,Cacna1a,Dlg4,Slc6a9,Gnb5,Htr3a,Pkd2,Scn1b,Vamp2,Kcne1l,Smim6,Pde4d,Kcnc2,Ptpn3
2_Member	GO Biological Processes	GO:1903169	regulation of calcium ion transmembrane transport	-2.06222	-0.079259	11/197	11554,12286,14126,14697,15945,18754,18764,20541,68528,74166,238871	Adrb1,Cacna1a,Ms4a2,Gnb5,Cxcl10,Prkce,Pkd2,Slc8a1,Smim6,Tmem38a,Pde4d
2_Member	GO Biological Processes	GO:1901699	cellular response to nitrogen compound	-2.01662	-0.068836	26/655	11423,11438,11461,12286,14675,14697,15561,17071,18125,18441,18764,19049,19164,20528,20541,21853,22318,66725,71660,74166,98402,213053,224008,234214,238871,268345	Ache,Chrna4,Actb,Cacna1a,Gna14,Gnb5,Htr3a,Ly6f,Nos1,P2ry1,Pkd2,Ppp1r1b,Psen1,Slc2a4,Slc8a1,Timeless,Vamp2,Lrrk2,Rarres2,Tmem38a,Sh3bp4,Slc39a14,Spidr,Sorbs2,Pde4d,Kcnc2
3_Summary	GO Biological Processes	GO:0001505	regulation of neurotransmitter levels	-4.90506	-1.23934	19/251	11423,11438,12286,12890,14664,15893,17161,18125,18441,18754,19164,19276,22318,26889,64051,66725,67269,108030,268934,11745,12768,16443,18555,19215,19419,20304,20981,110058,217325,269589,380714,20541,54160,66240,192236,432486,18167,18781,18784,216974,11554,12484,13385,15561,16975,17071,23964,24071,211323,234214	Ache,Chrna4,Cacna1a,Cplx2,Slc6a9,Ica1,Maoa,Nos1,P2ry1,Prkce,Psen1,Ptprn2,Vamp2,Cln8,Sv2a,Lrrk2,Agtpbp1,Lin7a,Grm4,Anxa3,Ccr1,Itsn1,Cdk16,Ptgds,Rasgrp1,Ccl5,Syt3,Syt17,Llgl2,Sytl1,Rph3al,Slc8a1,Copg2,Kcne1l,Hps1,Gnptab,Npy2r,Pla2g2c,Pla2g5,Proca1,Adrb1,Cd24a,Dlg4,Htr3a,Lrp8,Ly6f,Tenm2,Synj2bp,Nrg1,Sorbs2
3_Member	GO Biological Processes	GO:0001505	regulation of neurotransmitter levels	-4.90506	-1.23934	19/251	11423,11438,12286,12890,14664,15893,17161,18125,18441,18754,19164,19276,22318,26889,64051,66725,67269,108030,268934	Ache,Chrna4,Cacna1a,Cplx2,Slc6a9,Ica1,Maoa,Nos1,P2ry1,Prkce,Psen1,Ptprn2,Vamp2,Cln8,Sv2a,Lrrk2,Agtpbp1,Lin7a,Grm4
3_Member	GO Biological Processes	GO:0006887	exocytosis	-4.57649	-1.08686	18/242	11745,12286,12768,12890,16443,18555,19164,19215,19419,20304,20981,22318,64051,108030,110058,217325,269589,380714	Anxa3,Cacna1a,Ccr1,Cplx2,Itsn1,Cdk16,Psen1,Ptgds,Rasgrp1,Ccl5,Syt3,Vamp2,Sv2a,Lin7a,Syt17,Llgl2,Sytl1,Rph3al
3_Member	GO Biological Processes	GO:0140352	export from cell	-3.85428	-0.664065	25/457	11745,12286,12768,12890,14664,16443,18555,19164,19215,19276,19419,20304,20541,20981,22318,54160,64051,66240,108030,110058,192236,217325,269589,380714,432486	Anxa3,Cacna1a,Ccr1,Cplx2,Slc6a9,Itsn1,Cdk16,Psen1,Ptgds,Ptprn2,Rasgrp1,Ccl5,Slc8a1,Syt3,Vamp2,Copg2,Sv2a,Kcne1l,Lin7a,Syt17,Hps1,Llgl2,Sytl1,Rph3al,Gnptab
3_Member	GO Biological Processes	GO:0032940	secretion by cell	-3.82653	-0.664065	23/405	11745,12286,12768,12890,14664,16443,18555,19164,19215,19276,19419,20304,20981,22318,54160,64051,108030,110058,192236,217325,269589,380714,432486	Anxa3,Cacna1a,Ccr1,Cplx2,Slc6a9,Itsn1,Cdk16,Psen1,Ptgds,Ptprn2,Rasgrp1,Ccl5,Syt3,Vamp2,Copg2,Sv2a,Lin7a,Syt17,Hps1,Llgl2,Sytl1,Rph3al,Gnptab
3_Member	GO Biological Processes	GO:0046903	secretion	-3.78572	-0.664065	27/517	11745,12286,12768,12890,14664,16443,18167,18555,18781,18784,19164,19215,19276,19419,20304,20981,22318,54160,64051,108030,110058,192236,216974,217325,269589,380714,432486	Anxa3,Cacna1a,Ccr1,Cplx2,Slc6a9,Itsn1,Npy2r,Cdk16,Pla2g2c,Pla2g5,Psen1,Ptgds,Ptprn2,Rasgrp1,Ccl5,Syt3,Vamp2,Copg2,Sv2a,Lin7a,Syt17,Hps1,Proca1,Llgl2,Sytl1,Rph3al,Gnptab
3_Member	GO Biological Processes	GO:0099536	synaptic signaling	-3.56879	-0.585095	23/422	11423,11438,11554,12286,12484,12890,13385,14664,15561,16975,17071,18125,19164,19276,22318,23964,24071,64051,66725,108030,211323,234214,268934	Ache,Chrna4,Adrb1,Cacna1a,Cd24a,Cplx2,Dlg4,Slc6a9,Htr3a,Lrp8,Ly6f,Nos1,Psen1,Ptprn2,Vamp2,Tenm2,Synj2bp,Sv2a,Lrrk2,Lin7a,Nrg1,Sorbs2,Grm4
3_Member	GO Biological Processes	GO:0007269	neurotransmitter secretion	-2.94926	-0.362723	8/86	12286,12890,14664,19164,19276,22318,64051,108030	Cacna1a,Cplx2,Slc6a9,Psen1,Ptprn2,Vamp2,Sv2a,Lin7a
3_Member	GO Biological Processes	GO:0099643	signal release from synapse	-2.94926	-0.362723	8/86	12286,12890,14664,19164,19276,22318,64051,108030	Cacna1a,Cplx2,Slc6a9,Psen1,Ptprn2,Vamp2,Sv2a,Lin7a
3_Member	GO Biological Processes	GO:0006836	neurotransmitter transport	-2.87792	-0.358324	10/131	12286,12890,14664,15893,19164,19276,22318,26889,64051,108030	Cacna1a,Cplx2,Slc6a9,Ica1,Psen1,Ptprn2,Vamp2,Cln8,Sv2a,Lin7a
3_Member	GO Biological Processes	GO:0045055	regulated exocytosis	-2.595	-0.231526	10/143	11745,12286,12890,19164,19215,19419,20981,22318,64051,110058	Anxa3,Cacna1a,Cplx2,Psen1,Ptgds,Rasgrp1,Syt3,Vamp2,Sv2a,Syt17
3_Member	GO Biological Processes	GO:0099537	trans-synaptic signaling	-2.59234	-0.231526	19/382	11438,11554,12286,12484,12890,13385,14664,15561,16975,18125,19164,19276,22318,23964,24071,64051,66725,108030,268934	Chrna4,Adrb1,Cacna1a,Cd24a,Cplx2,Dlg4,Slc6a9,Htr3a,Lrp8,Nos1,Psen1,Ptprn2,Vamp2,Tenm2,Synj2bp,Sv2a,Lrrk2,Lin7a,Grm4
3_Member	GO Biological Processes	GO:0043299	leukocyte degranulation	-2.30936	-0.138328	5/46	11745,12890,19215,19419,22318	Anxa3,Cplx2,Ptgds,Rasgrp1,Vamp2
3_Member	GO Biological Processes	GO:0007268	chemical synaptic transmission	-2.13406	-0.0999176	17/362	11438,11554,12286,12484,12890,13385,14664,15561,16975,19164,19276,22318,24071,64051,66725,108030,268934	Chrna4,Adrb1,Cacna1a,Cd24a,Cplx2,Dlg4,Slc6a9,Htr3a,Lrp8,Psen1,Ptprn2,Vamp2,Synj2bp,Sv2a,Lrrk2,Lin7a,Grm4
3_Member	GO Biological Processes	GO:0098916	anterograde trans-synaptic signaling	-2.13406	-0.0999176	17/362	11438,11554,12286,12484,12890,13385,14664,15561,16975,19164,19276,22318,24071,64051,66725,108030,268934	Chrna4,Adrb1,Cacna1a,Cd24a,Cplx2,Dlg4,Slc6a9,Htr3a,Lrp8,Psen1,Ptprn2,Vamp2,Synj2bp,Sv2a,Lrrk2,Lin7a,Grm4
3_Member	GO Biological Processes	GO:0002275	myeloid cell activation involved in immune response	-2.07488	-0.079259	6/73	11745,12890,18754,19215,19419,22318	Anxa3,Cplx2,Prkce,Ptgds,Rasgrp1,Vamp2
4_Summary	Reactome Gene Sets	R-MMU-556833	Metabolism of lipids	-4.68665	-1.11784	32/591	12401,13116,13479,18194,18719,18784,19215,19249,19341,20493,23945,30963,54326,56185,58911,66065,67041,68671,70025,74769,75778,76267,98386,114664,207777,208449,208665,216892,233549,244209,338521,380660,11668,16891,22038,55980,75847,116852,192970,231293,276846,11636,14120,67426,100678,213053,236539,11522,14726,18597,64385,67103,74134,269951	Serpina6,Cyp46a1,Dpep1,Nsdhl,Pip5k1b,Pla2g5,Ptgds,Ptpn13,Rab4a,Slc10a1,Mgll,Hacd1,Elovl2,Hao2,Sumf1,Hsd17b14,Oxct1,Pcyt2,Acot7,Pik3cb,Them4,Fads1,Lbr,Hsd17b11,Tspoap1,Sgms1,Akr1d1,Spns2,Mogat2,Cyp2r1,Fa2h,Acss3,Aldh1a1,Lipg,Plscr1,Impa1,Crppa,Akr1c20,Dhrs11,Cwh43,Pigs,Ak1,Fbp2,Coq8a,Psph,Slc39a14,Phgdh,Adh1,Pdpn,Pdha1,Cyp4f14,Ptgr1,Cyp2s1,Idh2
4_Member	Reactome Gene Sets	R-MMU-556833	Metabolism of lipids	-4.68665	-1.11784	32/591	12401,13116,13479,18194,18719,18784,19215,19249,19341,20493,23945,30963,54326,56185,58911,66065,67041,68671,70025,74769,75778,76267,98386,114664,207777,208449,208665,216892,233549,244209,338521,380660	Serpina6,Cyp46a1,Dpep1,Nsdhl,Pip5k1b,Pla2g5,Ptgds,Ptpn13,Rab4a,Slc10a1,Mgll,Hacd1,Elovl2,Hao2,Sumf1,Hsd17b14,Oxct1,Pcyt2,Acot7,Pik3cb,Them4,Fads1,Lbr,Hsd17b11,Tspoap1,Sgms1,Akr1d1,Spns2,Mogat2,Cyp2r1,Fa2h,Acss3
4_Member	GO Biological Processes	GO:0008610	lipid biosynthetic process	-3.78572	-0.664065	27/517	11668,16891,18194,18719,18784,19215,22038,23945,30963,54326,55980,68671,70025,74769,75847,76267,98386,114664,116852,192970,208449,208665,231293,233549,244209,276846,338521	Aldh1a1,Lipg,Nsdhl,Pip5k1b,Pla2g5,Ptgds,Plscr1,Mgll,Hacd1,Elovl2,Impa1,Pcyt2,Acot7,Pik3cb,Crppa,Fads1,Lbr,Hsd17b11,Akr1c20,Dhrs11,Sgms1,Akr1d1,Cwh43,Mogat2,Cyp2r1,Pigs,Fa2h
4_Member	GO Biological Processes	GO:0044283	small molecule biosynthetic process	-2.66383	-0.241148	20/405	11636,11668,14120,16891,18194,18784,19215,23945,30963,54326,67426,70025,76267,98386,100678,208665,213053,236539,244209,338521	Ak1,Aldh1a1,Fbp2,Lipg,Nsdhl,Pla2g5,Ptgds,Mgll,Hacd1,Elovl2,Coq8a,Acot7,Fads1,Lbr,Psph,Akr1d1,Slc39a14,Phgdh,Cyp2r1,Fa2h
4_Member	GO Biological Processes	GO:0072330	monocarboxylic acid biosynthetic process	-2.42474	-0.151386	10/151	11668,16891,19215,23945,30963,54326,70025,76267,208665,338521	Aldh1a1,Lipg,Ptgds,Mgll,Hacd1,Elovl2,Acot7,Fads1,Akr1d1,Fa2h
4_Member	KEGG Pathway	mmu00062	Fatty acid elongation	-2.30427	-0.138328	4/29	30963,54326,70025,75778	Hacd1,Elovl2,Acot7,Them4
4_Member	WikiPathways	WP4350	Omega-3 / omega-6 fatty acid synthesis	-2.28859	-0.135104	3/15	18784,54326,76267	Pla2g5,Elovl2,Fads1
4_Member	GO Biological Processes	GO:0046394	carboxylic acid biosynthetic process	-2.27903	-0.135104	13/237	11668,16891,18784,19215,23945,30963,54326,70025,76267,100678,208665,236539,338521	Aldh1a1,Lipg,Pla2g5,Ptgds,Mgll,Hacd1,Elovl2,Acot7,Fads1,Psph,Akr1d1,Phgdh,Fa2h
4_Member	GO Biological Processes	GO:0016053	organic acid biosynthetic process	-2.26399	-0.128751	13/238	11668,16891,18784,19215,23945,30963,54326,70025,76267,100678,208665,236539,338521	Aldh1a1,Lipg,Pla2g5,Ptgds,Mgll,Hacd1,Elovl2,Acot7,Fads1,Psph,Akr1d1,Phgdh,Fa2h
4_Member	GO Biological Processes	GO:0006633	fatty acid biosynthetic process	-2.23219	-0.128751	8/112	16891,19215,23945,30963,54326,70025,76267,338521	Lipg,Ptgds,Mgll,Hacd1,Elovl2,Acot7,Fads1,Fa2h
4_Member	WikiPathways	WP4346	Cholesterol metabolism with Bloch and Kandutsch-Russell pathways	-2.08265	-0.079259	5/52	13116,18194,54326,76267,98386	Cyp46a1,Nsdhl,Elovl2,Fads1,Lbr
4_Member	GO Biological Processes	GO:0032787	monocarboxylic acid metabolic process	-2.07023	-0.079259	22/521	11522,11668,14726,16891,18597,18784,19215,23945,30963,54326,56185,64385,67103,70025,74134,75778,76267,116852,208665,236539,269951,338521	Adh1,Aldh1a1,Pdpn,Lipg,Pdha1,Pla2g5,Ptgds,Mgll,Hacd1,Elovl2,Hao2,Cyp4f14,Ptgr1,Acot7,Cyp2s1,Them4,Fads1,Akr1c20,Akr1d1,Phgdh,Idh2,Fa2h
4_Member	KEGG Pathway	mmu01040	Biosynthesis of unsaturated fatty acids	-2.05478	-0.079259	4/34	30963,54326,70025,76267	Hacd1,Elovl2,Acot7,Fads1
5_Summary	GO Biological Processes	GO:0010817	regulation of hormone levels	-4.40894	-0.986253	31/583	11522,11576,11668,12286,12971,13116,15216,15893,16443,18125,18441,18555,18754,19276,20304,20856,22318,23972,26950,50781,56455,67041,74134,81799,106347,114664,116852,208665,211323,213053,380714,11438,11554,12890,14126,16854,17470,18167,20981,66725,66809,110058,217325,268934,269951,64051,12121,13385,13605,16886,19164,21752,24071,66169,66573,83396,83924,240641,13853,19250,19335,224008	Adh1,Afp,Aldh1a1,Cacna1a,Crym,Cyp46a1,Hfe,Ica1,Itsn1,Nos1,P2ry1,Cdk16,Prkce,Ptprn2,Ccl5,Stc2,Vamp2,Papss2,Vsnl1,Dkk3,Dynll1,Oxct1,Cyp2s1,C1qtnf3,Ildr1,Hsd17b11,Akr1c20,Akr1d1,Nrg1,Slc39a14,Rph3al,Chrna4,Adrb1,Cplx2,Ms4a2,Lgals3,Cd200,Npy2r,Syt3,Lrrk2,Krt20,Syt17,Llgl2,Grm4,Idh2,Sv2a,Bicd1,Dlg4,Ect2,Limk2,Psen1,Tert,Synj2bp,Tomm7,Dzip1,Glis2,Gpr137b,Kif20b,Epm2a,Ptpn14,Rab23,Spidr
5_Member	GO Biological Processes	GO:0010817	regulation of hormone levels	-4.40894	-0.986253	31/583	11522,11576,11668,12286,12971,13116,15216,15893,16443,18125,18441,18555,18754,19276,20304,20856,22318,23972,26950,50781,56455,67041,74134,81799,106347,114664,116852,208665,211323,213053,380714	Adh1,Afp,Aldh1a1,Cacna1a,Crym,Cyp46a1,Hfe,Ica1,Itsn1,Nos1,P2ry1,Cdk16,Prkce,Ptprn2,Ccl5,Stc2,Vamp2,Papss2,Vsnl1,Dkk3,Dynll1,Oxct1,Cyp2s1,C1qtnf3,Ildr1,Hsd17b11,Akr1c20,Akr1d1,Nrg1,Slc39a14,Rph3al
5_Member	GO Biological Processes	GO:1903530	regulation of secretion by cell	-3.19698	-0.455142	31/683	11438,11554,12286,12890,14126,15216,15893,16443,16854,17470,18125,18167,18441,18555,18754,20304,20981,22318,26950,56455,66725,66809,67041,81799,106347,110058,211323,217325,268934,269951,380714	Chrna4,Adrb1,Cacna1a,Cplx2,Ms4a2,Hfe,Ica1,Itsn1,Lgals3,Cd200,Nos1,Npy2r,P2ry1,Cdk16,Prkce,Ccl5,Syt3,Vamp2,Vsnl1,Dynll1,Lrrk2,Krt20,Oxct1,C1qtnf3,Ildr1,Syt17,Nrg1,Llgl2,Grm4,Idh2,Rph3al
5_Member	GO Biological Processes	GO:0051046	regulation of secretion	-2.688	-0.254229	32/767	11438,11554,12286,12890,14126,15216,15893,16443,16854,17470,18125,18167,18441,18555,18754,20304,20981,22318,26950,56455,64051,66725,66809,67041,81799,106347,110058,211323,217325,268934,269951,380714	Chrna4,Adrb1,Cacna1a,Cplx2,Ms4a2,Hfe,Ica1,Itsn1,Lgals3,Cd200,Nos1,Npy2r,P2ry1,Cdk16,Prkce,Ccl5,Syt3,Vamp2,Vsnl1,Dynll1,Sv2a,Lrrk2,Krt20,Oxct1,C1qtnf3,Ildr1,Syt17,Nrg1,Llgl2,Grm4,Idh2,Rph3al
5_Member	GO Biological Processes	GO:0002793	positive regulation of peptide secretion	-2.38061	-0.143705	9/129	15216,16443,18167,18754,26950,56455,67041,106347,380714	Hfe,Itsn1,Npy2r,Prkce,Vsnl1,Dynll1,Oxct1,Ildr1,Rph3al
5_Member	GO Biological Processes	GO:1903829	positive regulation of protein localization	-2.32068	-0.138328	22/495	11554,12121,13385,13605,16854,16886,18754,19164,21752,22318,24071,26950,56455,66169,66573,67041,81799,83396,83924,211323,240641,380714	Adrb1,Bicd1,Dlg4,Ect2,Lgals3,Limk2,Prkce,Psen1,Tert,Vamp2,Synj2bp,Vsnl1,Dynll1,Tomm7,Dzip1,Oxct1,C1qtnf3,Glis2,Gpr137b,Nrg1,Kif20b,Rph3al
5_Member	GO Biological Processes	GO:0070201	regulation of establishment of protein localization	-2.31776	-0.138328	25/588	11554,13605,13853,15893,17470,18125,18555,18754,19164,19250,19335,20304,22318,26950,56455,66169,66725,66809,67041,81799,217325,224008,240641,269951,380714	Adrb1,Ect2,Epm2a,Ica1,Cd200,Nos1,Cdk16,Prkce,Psen1,Ptpn14,Rab23,Ccl5,Vamp2,Vsnl1,Dynll1,Tomm7,Lrrk2,Krt20,Oxct1,C1qtnf3,Llgl2,Spidr,Kif20b,Idh2,Rph3al
5_Member	GO Biological Processes	GO:0051223	regulation of protein transport	-2.30687	-0.138328	24/558	11554,13605,13853,15893,17470,18125,18555,18754,19164,19250,19335,20304,22318,26950,56455,66169,66725,66809,67041,81799,217325,240641,269951,380714	Adrb1,Ect2,Epm2a,Ica1,Cd200,Nos1,Cdk16,Prkce,Psen1,Ptpn14,Rab23,Ccl5,Vamp2,Vsnl1,Dynll1,Tomm7,Lrrk2,Krt20,Oxct1,C1qtnf3,Llgl2,Kif20b,Idh2,Rph3al
5_Member	GO Biological Processes	GO:0002791	regulation of peptide secretion	-2.23422	-0.128751	13/240	15216,15893,16443,18125,18167,18555,18754,20304,26950,56455,67041,106347,380714	Hfe,Ica1,Itsn1,Nos1,Npy2r,Cdk16,Prkce,Ccl5,Vsnl1,Dynll1,Oxct1,Ildr1,Rph3al
5_Member	GO Biological Processes	GO:0090087	regulation of peptide transport	-2.19031	-0.12119	13/243	15216,15893,16443,18125,18167,18555,18754,20304,26950,56455,67041,106347,380714	Hfe,Ica1,Itsn1,Nos1,Npy2r,Cdk16,Prkce,Ccl5,Vsnl1,Dynll1,Oxct1,Ildr1,Rph3al
5_Member	GO Biological Processes	GO:0050708	regulation of protein secretion	-2.11623	-0.0914868	15/305	11554,15893,17470,18125,18555,18754,20304,26950,56455,66809,67041,81799,217325,269951,380714	Adrb1,Ica1,Cd200,Nos1,Cdk16,Prkce,Ccl5,Vsnl1,Dynll1,Krt20,Oxct1,C1qtnf3,Llgl2,Idh2,Rph3al
5_Member	GO Biological Processes	GO:0046887	positive regulation of hormone secretion	-2.08659	-0.079259	10/169	15216,16443,18441,18754,26950,56455,67041,81799,106347,380714	Hfe,Itsn1,P2ry1,Prkce,Vsnl1,Dynll1,Oxct1,C1qtnf3,Ildr1,Rph3al
5_Member	GO Biological Processes	GO:0046883	regulation of hormone secretion	-2.07919	-0.079259	15/308	15216,15893,16443,18125,18441,18555,18754,20304,26950,56455,67041,81799,106347,211323,380714	Hfe,Ica1,Itsn1,Nos1,P2ry1,Cdk16,Prkce,Ccl5,Vsnl1,Dynll1,Oxct1,C1qtnf3,Ildr1,Nrg1,Rph3al
6_Summary	GO Biological Processes	GO:0006873	cellular ion homeostasis	-3.99315	-0.679612	24/421	12286,12354,12709,12768,14319,14738,15216,17306,18441,18754,18764,19164,20304,20536,20541,20856,21871,29876,64051,66725,74769,192236,213053,224079,12010,24052,329178,19276,81799,50493,68612,68942	Cacna1a,Car7,Ckb,Ccr1,Fth1,Gpr12,Hfe,Sypl2,P2ry1,Prkce,Pkd2,Psen1,Ccl5,Slc4a3,Slc8a1,Stc2,Atp6v0a2,Clic4,Sv2a,Lrrk2,Pik3cb,Hps1,Slc39a14,Atp13a4,B2m,Sgcd,Unc80,Ptprn2,C1qtnf3,Txnrd1,Ube2c,Chmp2b
6_Member	GO Biological Processes	GO:0006873	cellular ion homeostasis	-3.99315	-0.679612	24/421	12286,12354,12709,12768,14319,14738,15216,17306,18441,18754,18764,19164,20304,20536,20541,20856,21871,29876,64051,66725,74769,192236,213053,224079	Cacna1a,Car7,Ckb,Ccr1,Fth1,Gpr12,Hfe,Sypl2,P2ry1,Prkce,Pkd2,Psen1,Ccl5,Slc4a3,Slc8a1,Stc2,Atp6v0a2,Clic4,Sv2a,Lrrk2,Pik3cb,Hps1,Slc39a14,Atp13a4
6_Member	GO Biological Processes	GO:0050801	ion homeostasis	-3.58721	-0.585095	27/532	12010,12286,12354,12709,12768,14319,14738,15216,17306,18441,18754,18764,19164,20304,20536,20541,20856,21871,24052,29876,64051,66725,74769,192236,213053,224079,329178	B2m,Cacna1a,Car7,Ckb,Ccr1,Fth1,Gpr12,Hfe,Sypl2,P2ry1,Prkce,Pkd2,Psen1,Ccl5,Slc4a3,Slc8a1,Stc2,Atp6v0a2,Sgcd,Clic4,Sv2a,Lrrk2,Pik3cb,Hps1,Slc39a14,Atp13a4,Unc80
6_Member	GO Biological Processes	GO:0030003	cellular cation homeostasis	-3.43334	-0.537981	22/404	12354,12768,14319,14738,15216,17306,18441,18754,18764,19164,20304,20536,20541,20856,21871,29876,64051,66725,74769,192236,213053,224079	Car7,Ccr1,Fth1,Gpr12,Hfe,Sypl2,P2ry1,Prkce,Pkd2,Psen1,Ccl5,Slc4a3,Slc8a1,Stc2,Atp6v0a2,Clic4,Sv2a,Lrrk2,Pik3cb,Hps1,Slc39a14,Atp13a4
6_Member	GO Biological Processes	GO:0098771	inorganic ion homeostasis	-3.4023	-0.53688	26/518	12010,12286,12354,12709,12768,14319,14738,15216,17306,18441,18754,18764,19164,20304,20536,20541,20856,21871,24052,29876,64051,66725,74769,192236,213053,224079	B2m,Cacna1a,Car7,Ckb,Ccr1,Fth1,Gpr12,Hfe,Sypl2,P2ry1,Prkce,Pkd2,Psen1,Ccl5,Slc4a3,Slc8a1,Stc2,Atp6v0a2,Sgcd,Clic4,Sv2a,Lrrk2,Pik3cb,Hps1,Slc39a14,Atp13a4
6_Member	GO Biological Processes	GO:0055082	cellular chemical homeostasis	-3.32713	-0.506507	26/524	12286,12354,12709,12768,14319,14738,15216,17306,18441,18754,18764,19164,19276,20304,20536,20541,20856,21871,29876,64051,66725,74769,81799,192236,213053,224079	Cacna1a,Car7,Ckb,Ccr1,Fth1,Gpr12,Hfe,Sypl2,P2ry1,Prkce,Pkd2,Psen1,Ptprn2,Ccl5,Slc4a3,Slc8a1,Stc2,Atp6v0a2,Clic4,Sv2a,Lrrk2,Pik3cb,C1qtnf3,Hps1,Slc39a14,Atp13a4
6_Member	GO Biological Processes	GO:0055080	cation homeostasis	-3.18181	-0.455142	25/507	12010,12354,12768,14319,14738,15216,17306,18441,18754,18764,19164,20304,20536,20541,20856,21871,24052,29876,64051,66725,74769,192236,213053,224079,329178	B2m,Car7,Ccr1,Fth1,Gpr12,Hfe,Sypl2,P2ry1,Prkce,Pkd2,Psen1,Ccl5,Slc4a3,Slc8a1,Stc2,Atp6v0a2,Sgcd,Clic4,Sv2a,Lrrk2,Pik3cb,Hps1,Slc39a14,Atp13a4,Unc80
6_Member	GO Biological Processes	GO:0019725	cellular homeostasis	-3.17497	-0.455142	29/625	12286,12354,12709,12768,14319,14738,15216,17306,18441,18754,18764,19164,19276,20304,20536,20541,20856,21871,29876,50493,64051,66725,68612,68942,74769,81799,192236,213053,224079	Cacna1a,Car7,Ckb,Ccr1,Fth1,Gpr12,Hfe,Sypl2,P2ry1,Prkce,Pkd2,Psen1,Ptprn2,Ccl5,Slc4a3,Slc8a1,Stc2,Atp6v0a2,Clic4,Txnrd1,Sv2a,Lrrk2,Ube2c,Chmp2b,Pik3cb,C1qtnf3,Hps1,Slc39a14,Atp13a4
6_Member	GO Biological Processes	GO:0072507	divalent inorganic cation homeostasis	-3.00987	-0.37556	16/271	12768,14738,17306,18441,18754,18764,19164,20304,20541,20856,24052,64051,74769,192236,213053,224079	Ccr1,Gpr12,Sypl2,P2ry1,Prkce,Pkd2,Psen1,Ccl5,Slc8a1,Stc2,Sgcd,Sv2a,Pik3cb,Hps1,Slc39a14,Atp13a4
6_Member	GO Biological Processes	GO:0006875	cellular metal ion homeostasis	-2.90499	-0.358324	18/331	12768,14319,14738,15216,17306,18441,18754,18764,19164,20304,20541,20856,21871,64051,74769,192236,213053,224079	Ccr1,Fth1,Gpr12,Hfe,Sypl2,P2ry1,Prkce,Pkd2,Psen1,Ccl5,Slc8a1,Stc2,Atp6v0a2,Sv2a,Pik3cb,Hps1,Slc39a14,Atp13a4
6_Member	GO Biological Processes	GO:0072503	cellular divalent inorganic cation homeostasis	-2.89835	-0.358324	14/226	12768,14738,17306,18441,18754,18764,19164,20304,20856,64051,74769,192236,213053,224079	Ccr1,Gpr12,Sypl2,P2ry1,Prkce,Pkd2,Psen1,Ccl5,Stc2,Sv2a,Pik3cb,Hps1,Slc39a14,Atp13a4
6_Member	GO Biological Processes	GO:0055074	calcium ion homeostasis	-2.72181	-0.266945	14/236	12768,14738,17306,18441,18754,18764,19164,20304,20541,20856,24052,64051,74769,224079	Ccr1,Gpr12,Sypl2,P2ry1,Prkce,Pkd2,Psen1,Ccl5,Slc8a1,Stc2,Sgcd,Sv2a,Pik3cb,Atp13a4
6_Member	GO Biological Processes	GO:0055065	metal ion homeostasis	-2.44951	-0.154854	20/423	12010,12768,14319,14738,15216,17306,18441,18754,18764,19164,20304,20541,20856,21871,24052,64051,74769,192236,213053,224079	B2m,Ccr1,Fth1,Gpr12,Hfe,Sypl2,P2ry1,Prkce,Pkd2,Psen1,Ccl5,Slc8a1,Stc2,Atp6v0a2,Sgcd,Sv2a,Pik3cb,Hps1,Slc39a14,Atp13a4
6_Member	GO Biological Processes	GO:0006874	cellular calcium ion homeostasis	-2.43186	-0.151386	12/201	12768,14738,17306,18441,18754,18764,19164,20304,20856,64051,74769,224079	Ccr1,Gpr12,Sypl2,P2ry1,Prkce,Pkd2,Psen1,Ccl5,Stc2,Sv2a,Pik3cb,Atp13a4
7_Summary	Reactome Gene Sets	R-MMU-211859	Biological oxidations	-3.85622	-0.664065	15/204	11522,11668,13116,13479,14262,14866,17161,17960,23972,54200,64385,68044,74134,109652,244209,55980,56727,208665,11576,67041,67426,116852,209176,12971,15216,114664,23945,76267	Adh1,Aldh1a1,Cyp46a1,Dpep1,Fmo3,Gstm5,Maoa,Nat1,Papss2,Sult2b1,Cyp4f14,Chac2,Cyp2s1,Acy1,Cyp2r1,Impa1,Miox,Akr1d1,Afp,Oxct1,Coq8a,Akr1c20,Ido2,Crym,Hfe,Hsd17b11,Mgll,Fads1
7_Member	Reactome Gene Sets	R-MMU-211859	Biological oxidations	-3.85622	-0.664065	15/204	11522,11668,13116,13479,14262,14866,17161,17960,23972,54200,64385,68044,74134,109652,244209	Adh1,Aldh1a1,Cyp46a1,Dpep1,Fmo3,Gstm5,Maoa,Nat1,Papss2,Sult2b1,Cyp4f14,Chac2,Cyp2s1,Acy1,Cyp2r1
7_Member	GO Biological Processes	GO:1901616	organic hydroxy compound catabolic process	-2.90091	-0.358324	7/68	11522,13116,17161,55980,56727,64385,208665	Adh1,Cyp46a1,Maoa,Impa1,Miox,Cyp4f14,Akr1d1
7_Member	Reactome Gene Sets	R-MMU-211945	Phase I - Functionalization of compounds	-2.3511	-0.143705	8/107	11522,11668,13116,14262,17161,64385,74134,244209	Adh1,Aldh1a1,Cyp46a1,Fmo3,Maoa,Cyp4f14,Cyp2s1,Cyp2r1
7_Member	GO Biological Processes	GO:0042180	cellular ketone metabolic process	-2.31803	-0.138328	7/86	11576,13116,64385,67041,67426,116852,209176	Afp,Cyp46a1,Cyp4f14,Oxct1,Coq8a,Akr1c20,Ido2
7_Member	GO Biological Processes	GO:0046164	alcohol catabolic process	-2.26905	-0.128751	5/47	11522,13116,55980,56727,208665	Adh1,Cyp46a1,Impa1,Miox,Akr1d1
7_Member	GO Biological Processes	GO:0042445	hormone metabolic process	-2.24256	-0.128751	11/186	11522,11576,11668,12971,13116,15216,23972,74134,114664,116852,208665	Adh1,Afp,Aldh1a1,Crym,Cyp46a1,Hfe,Papss2,Cyp2s1,Hsd17b11,Akr1c20,Akr1d1
7_Member	GO Biological Processes	GO:0042448	progesterone metabolic process	-2.2062	-0.128751	3/16	11576,13116,116852	Afp,Cyp46a1,Akr1c20
7_Member	GO Biological Processes	GO:0008207	C21-steroid hormone metabolic process	-2.14883	-0.0999176	4/32	11576,13116,116852,208665	Afp,Cyp46a1,Akr1c20,Akr1d1
7_Member	GO Biological Processes	GO:0034754	cellular hormone metabolic process	-2.14236	-0.0999176	8/116	11522,11576,11668,13116,74134,114664,116852,208665	Adh1,Afp,Aldh1a1,Cyp46a1,Cyp2s1,Hsd17b11,Akr1c20,Akr1d1
7_Member	GO Biological Processes	GO:0120254	olefinic compound metabolic process	-2.00016	-0.0648192	9/148	11522,11576,11668,13116,23945,64385,74134,76267,116852	Adh1,Afp,Aldh1a1,Cyp46a1,Mgll,Cyp4f14,Cyp2s1,Fads1,Akr1c20
8_Summary	GO Biological Processes	GO:0099003	vesicle-mediated transport in synapse	-3.72312	-0.631427	12/143	11461,12286,12484,12890,16443,19164,22318,23969,26414,64051,66725,77057	Actb,Cacna1a,Cd24a,Cplx2,Itsn1,Psen1,Vamp2,Pacsin1,Mapk10,Sv2a,Lrrk2,Ston1
8_Member	GO Biological Processes	GO:0099003	vesicle-mediated transport in synapse	-3.72312	-0.631427	12/143	11461,12286,12484,12890,16443,19164,22318,23969,26414,64051,66725,77057	Actb,Cacna1a,Cd24a,Cplx2,Itsn1,Psen1,Vamp2,Pacsin1,Mapk10,Sv2a,Lrrk2,Ston1
8_Member	GO Biological Processes	GO:0099504	synaptic vesicle cycle	-3.51979	-0.585095	11/129	11461,12286,12484,12890,16443,19164,22318,23969,64051,66725,77057	Actb,Cacna1a,Cd24a,Cplx2,Itsn1,Psen1,Vamp2,Pacsin1,Sv2a,Lrrk2,Ston1
8_Member	GO Biological Processes	GO:0036465	synaptic vesicle recycling	-2.97807	-0.362723	7/66	11461,12484,16443,22318,23969,66725,77057	Actb,Cd24a,Itsn1,Vamp2,Pacsin1,Lrrk2,Ston1
8_Member	GO Biological Processes	GO:0048488	synaptic vesicle endocytosis	-2.52974	-0.196459	6/59	11461,12484,16443,22318,23969,77057	Actb,Cd24a,Itsn1,Vamp2,Pacsin1,Ston1
8_Member	GO Biological Processes	GO:0140238	presynaptic endocytosis	-2.52974	-0.196459	6/59	11461,12484,16443,22318,23969,77057	Actb,Cd24a,Itsn1,Vamp2,Pacsin1,Ston1
9_Summary	CORUM	CORUM:122	MCM complex	-3.57508	-0.585095	3/6	17215,17218,17219,14156,19076,12649	Mcm3,Mcm5,Mcm6,Fen1,Prim2,Chek1
9_Member	CORUM	CORUM:122	MCM complex	-3.57508	-0.585095	3/6	17215,17218,17219	Mcm3,Mcm5,Mcm6
9_Member	KEGG Pathway	mmu03030	DNA replication	-2.84065	-0.336296	5/35	14156,17215,17218,17219,19076	Fen1,Mcm3,Mcm5,Mcm6,Prim2
9_Member	GO Biological Processes	GO:0000727	double-strand break repair via break-induced replication	-2.58077	-0.231526	3/12	17215,17218,17219	Mcm3,Mcm5,Mcm6
9_Member	GO Biological Processes	GO:0006270	DNA replication initiation	-2.48054	-0.170649	4/26	17215,17218,17219,19076	Mcm3,Mcm5,Mcm6,Prim2
9_Member	GO Biological Processes	GO:0030174	regulation of DNA-templated DNA replication initiation	-2.47464	-0.170649	3/13	17215,17218,17219	Mcm3,Mcm5,Mcm6
9_Member	Reactome Gene Sets	R-MMU-68962	Activation of the pre-replicative complex	-2.25036	-0.128751	4/30	17215,17218,17219,19076	Mcm3,Mcm5,Mcm6,Prim2
9_Member	Reactome Gene Sets	R-MMU-176187	Activation of ATR in response to replication stress	-2.05478	-0.079259	4/34	12649,17215,17218,17219	Chek1,Mcm3,Mcm5,Mcm6
10_Summary	GO Biological Processes	GO:0060627	regulation of vesicle-mediated transport	-3.53167	-0.585095	30/623	11438,12010,12121,12286,12890,13385,14126,15216,16443,16854,17195,18441,18754,18784,19341,20981,22141,22318,23969,24071,26950,66725,68614,77057,80838,110058,211323,259300,268934,380714	Chrna4,B2m,Bicd1,Cacna1a,Cplx2,Dlg4,Ms4a2,Hfe,Itsn1,Lgals3,Mbl2,P2ry1,Prkce,Pla2g5,Rab4a,Syt3,Tub,Vamp2,Pacsin1,Synj2bp,Vsnl1,Lrrk2,Letmd1,Ston1,H1f1,Syt17,Nrg1,Ehd2,Grm4,Rph3al
10_Member	GO Biological Processes	GO:0060627	regulation of vesicle-mediated transport	-3.53167	-0.585095	30/623	11438,12010,12121,12286,12890,13385,14126,15216,16443,16854,17195,18441,18754,18784,19341,20981,22141,22318,23969,24071,26950,66725,68614,77057,80838,110058,211323,259300,268934,380714	Chrna4,B2m,Bicd1,Cacna1a,Cplx2,Dlg4,Ms4a2,Hfe,Itsn1,Lgals3,Mbl2,P2ry1,Prkce,Pla2g5,Rab4a,Syt3,Tub,Vamp2,Pacsin1,Synj2bp,Vsnl1,Lrrk2,Letmd1,Ston1,H1f1,Syt17,Nrg1,Ehd2,Grm4,Rph3al
10_Member	GO Biological Processes	GO:0030100	regulation of endocytosis	-2.27903	-0.135104	13/237	12010,12121,13385,15216,16443,16854,19341,23969,24071,66725,77057,80838,211323	B2m,Bicd1,Dlg4,Hfe,Itsn1,Lgals3,Rab4a,Pacsin1,Synj2bp,Lrrk2,Ston1,H1f1,Nrg1
11_Summary	KEGG Pathway	mmu00330	Arginine and proline metabolism	-3.51332	-0.585095	7/54	12709,17161,18125,18263,18451,56189,212647,12971,18597,27376,50493,68133,100678,108653,108682,209176,217593,218865,236539,11565,13479,11668,109652,212933	Ckb,Maoa,Nos1,Odc1,P4ha1,Prodh2,Aldh4a1,Crym,Pdha1,Slc25a10,Txnrd1,Gcsh,Psph,Rimklb,Gpt2,Ido2,Slc25a21,Chdh,Phgdh,Adssl1,Dpep1,Aldh1a1,Acy1,Pm20d1
11_Member	KEGG Pathway	mmu00330	Arginine and proline metabolism	-3.51332	-0.585095	7/54	12709,17161,18125,18263,18451,56189,212647	Ckb,Maoa,Nos1,Odc1,P4ha1,Prodh2,Aldh4a1
11_Member	Reactome Gene Sets	R-MMU-71291	Metabolism of amino acids and derivatives	-3.42555	-0.537981	16/248	12709,12971,18263,18597,27376,50493,56189,68133,100678,108653,108682,209176,212647,217593,218865,236539	Ckb,Crym,Odc1,Pdha1,Slc25a10,Txnrd1,Prodh2,Gcsh,Psph,Rimklb,Gpt2,Ido2,Aldh4a1,Slc25a21,Chdh,Phgdh
11_Member	GO Biological Processes	GO:1901605	alpha-amino acid metabolic process	-2.93282	-0.358324	12/175	11565,13479,18125,18263,50493,56189,68133,100678,108682,209176,212647,236539	Adssl1,Dpep1,Nos1,Odc1,Txnrd1,Prodh2,Gcsh,Psph,Gpt2,Ido2,Aldh4a1,Phgdh
11_Member	GO Biological Processes	GO:0006520	cellular amino acid metabolic process	-2.90876	-0.358324	15/251	11565,11668,13479,18125,18263,50493,56189,68133,100678,108682,109652,209176,212647,212933,236539	Adssl1,Aldh1a1,Dpep1,Nos1,Odc1,Txnrd1,Prodh2,Gcsh,Psph,Gpt2,Acy1,Ido2,Aldh4a1,Pm20d1,Phgdh
11_Member	Reactome Gene Sets	R-MMU-389661	Glyoxylate metabolism and glycine degradation	-2.30427	-0.138328	4/29	18597,56189,68133,212647	Pdha1,Prodh2,Gcsh,Aldh4a1
12_Summary	GO Biological Processes	GO:0008277	regulation of G protein-coupled receptor signaling pathway	-3.35003	-0.513613	11/135	11554,12121,18125,20304,22141,23945,26557,213053,230085,238871,380714	Adrb1,Bicd1,Nos1,Ccl5,Tub,Mgll,Homer2,Slc39a14,Phf24,Pde4d,Rph3al
12_Member	GO Biological Processes	GO:0008277	regulation of G protein-coupled receptor signaling pathway	-3.35003	-0.513613	11/135	11554,12121,18125,20304,22141,23945,26557,213053,230085,238871,380714	Adrb1,Bicd1,Nos1,Ccl5,Tub,Mgll,Homer2,Slc39a14,Phf24,Pde4d,Rph3al
13_Summary	Reactome Gene Sets	R-MMU-8957322	Metabolism of steroids	-3.25786	-0.455142	10/117	12401,13116,18194,20493,66065,98386,114664,207777,208665,244209	Serpina6,Cyp46a1,Nsdhl,Slc10a1,Hsd17b14,Lbr,Hsd17b11,Tspoap1,Akr1d1,Cyp2r1
13_Member	Reactome Gene Sets	R-MMU-8957322	Metabolism of steroids	-3.25786	-0.455142	10/117	12401,13116,18194,20493,66065,98386,114664,207777,208665,244209	Serpina6,Cyp46a1,Nsdhl,Slc10a1,Hsd17b14,Lbr,Hsd17b11,Tspoap1,Akr1d1,Cyp2r1
13_Member	GO Biological Processes	GO:0006706	steroid catabolic process	-2.41917	-0.151386	4/27	13116,66065,114664,208665	Cyp46a1,Hsd17b14,Hsd17b11,Akr1d1
13_Member	Reactome Gene Sets	R-MMU-196071	Metabolism of steroid hormones	-2.01028	-0.068836	4/35	12401,66065,114664,207777	Serpina6,Hsd17b14,Hsd17b11,Tspoap1
14_Summary	Reactome Gene Sets	R-MMU-109582	Hemostasis	-3.18181	-0.455142	25/507	14675,14697,14706,14726,16552,18125,18441,18754,19053,19419,20541,21933,22143,22340,23945,54216,67951,68813,71660,74769,83964,240641,259300,269152,319148,12121,26951,54160,56455	Gna14,Gnb5,Gng4,Pdpn,Kif12,Nos1,P2ry1,Prkce,Ppp2cb,Rasgrp1,Slc8a1,Tnfrsf10b,Tuba1b,Vegfb,Mgll,Pcdh7,Tubb6,Dock5,Rarres2,Pik3cb,Jam3,Kif20b,Ehd2,Kif26b,H3c3,Bicd1,Zw10,Copg2,Dynll1
14_Member	Reactome Gene Sets	R-MMU-109582	Hemostasis	-3.18181	-0.455142	25/507	14675,14697,14706,14726,16552,18125,18441,18754,19053,19419,20541,21933,22143,22340,23945,54216,67951,68813,71660,74769,83964,240641,259300,269152,319148	Gna14,Gnb5,Gng4,Pdpn,Kif12,Nos1,P2ry1,Prkce,Ppp2cb,Rasgrp1,Slc8a1,Tnfrsf10b,Tuba1b,Vegfb,Mgll,Pcdh7,Tubb6,Dock5,Rarres2,Pik3cb,Jam3,Kif20b,Ehd2,Kif26b,H3c3
14_Member	Reactome Gene Sets	R-MMU-8856688	Golgi-to-ER retrograde transport	-2.49459	-0.170649	9/124	12121,16552,22143,26951,54160,56455,67951,240641,269152	Bicd1,Kif12,Tuba1b,Zw10,Copg2,Dynll1,Tubb6,Kif20b,Kif26b
14_Member	Reactome Gene Sets	R-MMU-6811434	COPI-dependent Golgi-to-ER retrograde traffic	-2.18456	-0.118178	7/91	16552,22143,26951,54160,67951,240641,269152	Kif12,Tuba1b,Zw10,Copg2,Tubb6,Kif20b,Kif26b
14_Member	Reactome Gene Sets	R-MMU-983189	Kinesins	-2.08265	-0.079259	5/52	16552,22143,67951,240641,269152	Kif12,Tuba1b,Tubb6,Kif20b,Kif26b
14_Member	Reactome Gene Sets	R-MMU-983231	Factors involved in megakaryocyte development and platelet production	-2.01568	-0.068836	8/122	16552,22143,67951,68813,240641,259300,269152,319148	Kif12,Tuba1b,Tubb6,Dock5,Kif20b,Ehd2,Kif26b,H3c3
15_Summary	GO Biological Processes	GO:0015711	organic anion transport	-3.14503	-0.455142	17/289	12286,13853,14664,18781,18784,19164,20493,20536,26889,27376,114644,117591,216867,216974,217593,236293,241877,69354,217325,29876,216441	Cacna1a,Epm2a,Slc6a9,Pla2g2c,Pla2g5,Psen1,Slc10a1,Slc4a3,Cln8,Slc25a10,Slc13a3,Slc2a9,Slc16a11,Proca1,Slc25a21,Slc22a29,Slc10a5,Slc38a4,Llgl2,Clic4,Slc26a10
15_Member	GO Biological Processes	GO:0015711	organic anion transport	-3.14503	-0.455142	17/289	12286,13853,14664,18781,18784,19164,20493,20536,26889,27376,114644,117591,216867,216974,217593,236293,241877	Cacna1a,Epm2a,Slc6a9,Pla2g2c,Pla2g5,Psen1,Slc10a1,Slc4a3,Cln8,Slc25a10,Slc13a3,Slc2a9,Slc16a11,Proca1,Slc25a21,Slc22a29,Slc10a5
15_Member	GO Biological Processes	GO:0046942	carboxylic acid transport	-2.95369	-0.362723	14/223	12286,13853,14664,18781,18784,19164,20493,26889,27376,114644,216867,216974,217593,241877	Cacna1a,Epm2a,Slc6a9,Pla2g2c,Pla2g5,Psen1,Slc10a1,Cln8,Slc25a10,Slc13a3,Slc16a11,Proca1,Slc25a21,Slc10a5
15_Member	GO Biological Processes	GO:0015849	organic acid transport	-2.89159	-0.358324	15/252	12286,13853,14664,18781,18784,19164,20493,26889,27376,69354,114644,216974,217325,217593,241877	Cacna1a,Epm2a,Slc6a9,Pla2g2c,Pla2g5,Psen1,Slc10a1,Cln8,Slc25a10,Slc38a4,Slc13a3,Proca1,Llgl2,Slc25a21,Slc10a5
15_Member	GO Biological Processes	GO:0006835	dicarboxylic acid transport	-2.45656	-0.157261	6/61	13853,19164,26889,27376,114644,217593	Epm2a,Psen1,Cln8,Slc25a10,Slc13a3,Slc25a21
15_Member	GO Biological Processes	GO:0006820	anion transport	-2.34081	-0.138328	19/403	12286,13853,14664,18781,18784,19164,20493,20536,26889,27376,29876,114644,117591,216441,216867,216974,217593,236293,241877	Cacna1a,Epm2a,Slc6a9,Pla2g2c,Pla2g5,Psen1,Slc10a1,Slc4a3,Cln8,Slc25a10,Clic4,Slc13a3,Slc2a9,Slc26a10,Slc16a11,Proca1,Slc25a21,Slc22a29,Slc10a5
15_Member	GO Biological Processes	GO:0006865	amino acid transport	-2.0991	-0.0792916	8/118	12286,13853,14664,19164,26889,69354,114644,217325	Cacna1a,Epm2a,Slc6a9,Psen1,Cln8,Slc38a4,Slc13a3,Llgl2
15_Member	GO Biological Processes	GO:1905039	carboxylic acid transmembrane transport	-2.0991	-0.0792916	8/118	13853,14664,19164,26889,27376,69354,114644,217593	Epm2a,Slc6a9,Psen1,Cln8,Slc25a10,Slc38a4,Slc13a3,Slc25a21
15_Member	GO Biological Processes	GO:1903825	organic acid transmembrane transport	-2.07786	-0.079259	8/119	13853,14664,19164,26889,27376,69354,114644,217593	Epm2a,Slc6a9,Psen1,Cln8,Slc25a10,Slc38a4,Slc13a3,Slc25a21
16_Summary	Reactome Gene Sets	R-MMU-5625900	RHO GTPases activate CIT	-3.14366	-0.455142	3/8	11853,13385,233406	Rhoc,Dlg4,Prc1
16_Member	Reactome Gene Sets	R-MMU-5625900	RHO GTPases activate CIT	-3.14366	-0.455142	3/8	11853,13385,233406	Rhoc,Dlg4,Prc1
17_Summary	GO Biological Processes	GO:0043279	response to alkaloid	-3.12117	-0.444457	8/81	13385,18125,18754,19049,20541,26557,74166,224008,18441	Dlg4,Nos1,Prkce,Ppp1r1b,Slc8a1,Homer2,Tmem38a,Spidr,P2ry1
17_Member	GO Biological Processes	GO:0043279	response to alkaloid	-3.12117	-0.444457	8/81	13385,18125,18754,19049,20541,26557,74166,224008	Dlg4,Nos1,Prkce,Ppp1r1b,Slc8a1,Homer2,Tmem38a,Spidr
17_Member	GO Biological Processes	GO:0071415	cellular response to purine-containing compound	-2.69789	-0.254229	3/11	18441,20541,74166	P2ry1,Slc8a1,Tmem38a
17_Member	GO Biological Processes	GO:0071312	cellular response to alkaloid	-2.25036	-0.128751	4/30	19049,20541,74166,224008	Ppp1r1b,Slc8a1,Tmem38a,Spidr
18_Summary	GO Biological Processes	GO:0070995	NADPH oxidation	-2.97542	-0.362723	3/9	14263,16498,50493,269951	Fmo5,Kcnab2,Txnrd1,Idh2
18_Member	GO Biological Processes	GO:0070995	NADPH oxidation	-2.97542	-0.362723	3/9	14263,16498,50493	Fmo5,Kcnab2,Txnrd1
18_Member	GO Biological Processes	GO:0006739	NADP metabolic process	-2.01028	-0.068836	4/35	14263,16498,50493,269951	Fmo5,Kcnab2,Txnrd1,Idh2
19_Summary	GO Biological Processes	GO:0070374	positive regulation of ERK1 and ERK2 cascade	-2.88015	-0.358324	14/227	12768,14172,18129,18441,18584,18784,19419,20304,22340,52065,81799,83397,211323,252864,24071,29811,18996	Ccr1,Fgf18,Notch2,P2ry1,Pde8a,Pla2g5,Rasgrp1,Ccl5,Vegfb,Mfhas1,C1qtnf3,Akap12,Nrg1,Dusp15,Synj2bp,Ndrg2,Pou4f1
19_Member	GO Biological Processes	GO:0070374	positive regulation of ERK1 and ERK2 cascade	-2.88015	-0.358324	14/227	12768,14172,18129,18441,18584,18784,19419,20304,22340,52065,81799,83397,211323,252864	Ccr1,Fgf18,Notch2,P2ry1,Pde8a,Pla2g5,Rasgrp1,Ccl5,Vegfb,Mfhas1,C1qtnf3,Akap12,Nrg1,Dusp15
19_Member	GO Biological Processes	GO:0070372	regulation of ERK1 and ERK2 cascade	-2.21406	-0.128751	16/326	12768,14172,18129,18441,18584,18784,19419,20304,22340,24071,29811,52065,81799,83397,211323,252864	Ccr1,Fgf18,Notch2,P2ry1,Pde8a,Pla2g5,Rasgrp1,Ccl5,Vegfb,Synj2bp,Ndrg2,Mfhas1,C1qtnf3,Akap12,Nrg1,Dusp15
19_Member	GO Biological Processes	GO:0045672	positive regulation of osteoclast differentiation	-2.01028	-0.068836	4/35	12768,18129,18996,20304	Ccr1,Notch2,Pou4f1,Ccl5
20_Summary	GO Biological Processes	GO:0006690	icosanoid metabolic process	-2.80382	-0.314189	10/134	13479,14726,18784,19215,23945,64385,67103,74134,76267,116852	Dpep1,Pdpn,Pla2g5,Ptgds,Mgll,Cyp4f14,Ptgr1,Cyp2s1,Fads1,Akr1c20
20_Member	GO Biological Processes	GO:0006690	icosanoid metabolic process	-2.80382	-0.314189	10/134	13479,14726,18784,19215,23945,64385,67103,74134,76267,116852	Dpep1,Pdpn,Pla2g5,Ptgds,Mgll,Cyp4f14,Ptgr1,Cyp2s1,Fads1,Akr1c20
20_Member	GO Biological Processes	GO:0006692	prostanoid metabolic process	-2.35079	-0.143705	5/45	14726,19215,67103,74134,116852	Pdpn,Ptgds,Ptgr1,Cyp2s1,Akr1c20
20_Member	GO Biological Processes	GO:0006693	prostaglandin metabolic process	-2.35079	-0.143705	5/45	14726,19215,67103,74134,116852	Pdpn,Ptgds,Ptgr1,Cyp2s1,Akr1c20
20_Member	WikiPathways	WP4347	Eicosanoid metabolism via cyclooxygenases (COX)	-2.19859	-0.126712	4/31	18784,19215,64385,67103	Pla2g5,Ptgds,Cyp4f14,Ptgr1
20_Member	GO Biological Processes	GO:0033559	unsaturated fatty acid metabolic process	-2.01568	-0.068836	8/122	14726,19215,23945,64385,67103,74134,76267,116852	Pdpn,Ptgds,Mgll,Cyp4f14,Ptgr1,Cyp2s1,Fads1,Akr1c20

## Sheet: Overlap
GroupID	Category	Term	Description	LogP	Log(q-value)	InTerm_InList	Genes	Symbols
1_Summary	GO Biological Processes	GO:0008610	lipid biosynthetic process	-4.96734	-0.700333	15/517	16891,18784,19215,23945,30963,55980,68671,75847,114664,192970,208449,231293,233549,276846,338521,13116,58911,216892,380660	Lipg,Pla2g5,Ptgds,Mgll,Hacd1,Impa1,Pcyt2,Crppa,Hsd17b11,Dhrs11,Sgms1,Cwh43,Mogat2,Pigs,Fa2h,Cyp46a1,Sumf1,Spns2,Acss3
1_Member	GO Biological Processes	GO:0008610	lipid biosynthetic process	-4.96734	-0.700333	15/517	16891,18784,19215,23945,30963,55980,68671,75847,114664,192970,208449,231293,233549,276846,338521	Lipg,Pla2g5,Ptgds,Mgll,Hacd1,Impa1,Pcyt2,Crppa,Hsd17b11,Dhrs11,Sgms1,Cwh43,Mogat2,Pigs,Fa2h
1_Member	Reactome Gene Sets	R-MMU-556833	Metabolism of lipids	-3.19497	0	13/591	13116,18784,19215,23945,30963,58911,68671,114664,208449,216892,233549,338521,380660	Cyp46a1,Pla2g5,Ptgds,Mgll,Hacd1,Sumf1,Pcyt2,Hsd17b11,Sgms1,Spns2,Mogat2,Fa2h,Acss3
1_Member	GO Biological Processes	GO:0006633	fatty acid biosynthetic process	-2.76608	0	5/112	16891,19215,23945,30963,338521	Lipg,Ptgds,Mgll,Hacd1,Fa2h
1_Member	GO Biological Processes	GO:0072330	monocarboxylic acid biosynthetic process	-2.20998	0	5/151	16891,19215,23945,30963,338521	Lipg,Ptgds,Mgll,Hacd1,Fa2h
1_Member	GO Biological Processes	GO:0046503	glycerolipid catabolic process	-2.064	0	3/55	16891,18784,23945	Lipg,Pla2g5,Mgll
1_Member	GO Biological Processes	GO:0046394	carboxylic acid biosynthetic process	-2.00211	0	6/237	16891,18784,19215,23945,30963,338521	Lipg,Pla2g5,Ptgds,Mgll,Hacd1,Fa2h
2_Summary	Reactome Gene Sets	R-MMU-389661	Glyoxylate metabolism and glycine degradation	-4.16995	-0.203969	4/29	18597,56189,68133,212647,12709,17161,108653,217593	Pdha1,Prodh2,Gcsh,Aldh4a1,Ckb,Maoa,Rimklb,Slc25a21
2_Member	Reactome Gene Sets	R-MMU-389661	Glyoxylate metabolism and glycine degradation	-4.16995	-0.203969	4/29	18597,56189,68133,212647	Pdha1,Prodh2,Gcsh,Aldh4a1
2_Member	KEGG Pathway	mmu00330	Arginine and proline metabolism	-3.11008	0	4/54	12709,17161,56189,212647	Ckb,Maoa,Prodh2,Aldh4a1
2_Member	Reactome Gene Sets	R-MMU-71291	Metabolism of amino acids and derivatives	-2.5156	0	7/248	12709,18597,56189,68133,108653,212647,217593	Ckb,Pdha1,Prodh2,Gcsh,Rimklb,Aldh4a1,Slc25a21
3_Summary	GO Biological Processes	GO:0010517	regulation of phospholipase activity	-2.85824	0	4/63	12121,14126,18784,20304,23945,26557,380714	Bicd1,Ms4a2,Pla2g5,Ccl5,Mgll,Homer2,Rph3al
3_Member	GO Biological Processes	GO:0010517	regulation of phospholipase activity	-2.85824	0	4/63	12121,14126,18784,20304	Bicd1,Ms4a2,Pla2g5,Ccl5
3_Member	GO Biological Processes	GO:0008277	regulation of G protein-coupled receptor signaling pathway	-2.41453	0	5/135	12121,20304,23945,26557,380714	Bicd1,Ccl5,Mgll,Homer2,Rph3al
3_Member	GO Biological Processes	GO:0060191	regulation of lipase activity	-2.40156	0	4/84	12121,14126,18784,20304	Bicd1,Ms4a2,Pla2g5,Ccl5
3_Member	GO Biological Processes	GO:0010518	positive regulation of phospholipase activity	-2.15465	0	3/51	14126,18784,20304	Ms4a2,Pla2g5,Ccl5
3_Member	GO Biological Processes	GO:0045744	negative regulation of G protein-coupled receptor signaling pathway	-2.02142	0	3/57	12121,20304,380714	Bicd1,Ccl5,Rph3al
4_Summary	GO Biological Processes	GO:1901616	organic hydroxy compound catabolic process	-2.73524	0	4/68	13116,17161,55980,56727	Cyp46a1,Maoa,Impa1,Miox
4_Member	GO Biological Processes	GO:1901616	organic hydroxy compound catabolic process	-2.73524	0	4/68	13116,17161,55980,56727	Cyp46a1,Maoa,Impa1,Miox
4_Member	GO Biological Processes	GO:0046164	alcohol catabolic process	-2.25367	0	3/47	13116,55980,56727	Cyp46a1,Impa1,Miox
5_Summary	KEGG Pathway	mmu00982	Drug metabolism - cytochrome P450	-2.66625	0	4/71	14262,14858,14860,17161,13116,54200	Fmo3,Gsta2,Gsta4,Maoa,Cyp46a1,Sult2b1
5_Member	KEGG Pathway	mmu00982	Drug metabolism - cytochrome P450	-2.66625	0	4/71	14262,14858,14860,17161	Fmo3,Gsta2,Gsta4,Maoa
5_Member	WikiPathways	WP1251	Metapathway biotransformation	-2.33452	0	5/141	13116,14262,14858,14860,54200	Cyp46a1,Fmo3,Gsta2,Gsta4,Sult2b1
6_Summary	Reactome Gene Sets	R-MMU-176187	Activation of ATR in response to replication stress	-2.65511	0	3/34	12649,17218,17219	Chek1,Mcm5,Mcm6
6_Member	Reactome Gene Sets	R-MMU-176187	Activation of ATR in response to replication stress	-2.65511	0	3/34	12649,17218,17219	Chek1,Mcm5,Mcm6
7_Summary	GO Biological Processes	GO:0046467	membrane lipid biosynthetic process	-2.55788	0	5/125	30963,208449,231293,276846,338521,216892,58911	Hacd1,Sgms1,Cwh43,Pigs,Fa2h,Spns2,Sumf1
7_Member	GO Biological Processes	GO:0046467	membrane lipid biosynthetic process	-2.55788	0	5/125	30963,208449,231293,276846,338521	Hacd1,Sgms1,Cwh43,Pigs,Fa2h
7_Member	GO Biological Processes	GO:0006643	membrane lipid metabolic process	-2.55074	0	6/182	30963,208449,216892,231293,276846,338521	Hacd1,Sgms1,Spns2,Cwh43,Pigs,Fa2h
7_Member	Reactome Gene Sets	R-MMU-428157	Sphingolipid metabolism	-2.4202	0	4/83	58911,208449,216892,338521	Sumf1,Sgms1,Spns2,Fa2h
7_Member	Reactome Gene Sets	R-MMU-1660661	Sphingolipid de novo biosynthesis	-2.30677	0	3/45	208449,216892,338521	Sgms1,Spns2,Fa2h
8_Summary	GO Biological Processes	GO:0045017	glycerolipid biosynthetic process	-2.55074	0	6/182	18784,55980,68671,231293,233549,276846,16891,23945,208449,12709,18597,78801	Pla2g5,Impa1,Pcyt2,Cwh43,Mogat2,Pigs,Lipg,Mgll,Sgms1,Ckb,Pdha1,Ak7
8_Member	GO Biological Processes	GO:0045017	glycerolipid biosynthetic process	-2.55074	0	6/182	18784,55980,68671,231293,233549,276846	Pla2g5,Impa1,Pcyt2,Cwh43,Mogat2,Pigs
8_Member	GO Biological Processes	GO:0046486	glycerolipid metabolic process	-2.34577	0	8/337	16891,18784,23945,55980,68671,231293,233549,276846	Lipg,Pla2g5,Mgll,Impa1,Pcyt2,Cwh43,Mogat2,Pigs
8_Member	GO Biological Processes	GO:0008654	phospholipid biosynthetic process	-2.30874	0	6/204	18784,55980,68671,208449,231293,276846	Pla2g5,Impa1,Pcyt2,Sgms1,Cwh43,Pigs
8_Member	GO Biological Processes	GO:0046474	glycerophospholipid biosynthetic process	-2.15144	0	5/156	18784,55980,68671,231293,276846	Pla2g5,Impa1,Pcyt2,Cwh43,Pigs
8_Member	GO Biological Processes	GO:0090407	organophosphate biosynthetic process	-2.0178	0	9/464	12709,18597,18784,55980,68671,78801,208449,231293,276846	Ckb,Pdha1,Pla2g5,Impa1,Pcyt2,Ak7,Sgms1,Cwh43,Pigs
9_Summary	GO Biological Processes	GO:0044782	cilium organization	-2.27073	0	8/347	14894,16559,18764,19335,78801,218232,226251,329795	Cfap20,Kif17,Pkd2,Rab23,Ak7,Ptpdc1,Ablim1,Tmem67
9_Member	GO Biological Processes	GO:0044782	cilium organization	-2.27073	0	8/347	14894,16559,18764,19335,78801,218232,226251,329795	Cfap20,Kif17,Pkd2,Rab23,Ak7,Ptpdc1,Ablim1,Tmem67
10_Summary	GO Biological Processes	GO:0071674	mononuclear cell migration	-2.26117	0	4/92	16854,20304,66102,216892	Lgals3,Ccl5,Cxcl16,Spns2
10_Member	GO Biological Processes	GO:0071674	mononuclear cell migration	-2.26117	0	4/92	16854,20304,66102,216892	Lgals3,Ccl5,Cxcl16,Spns2
11_Summary	GO Biological Processes	GO:0046903	secretion	-2.18147	0	10/517	11745,18167,18784,19215,20304,54160,64051,269589,380714,432486,66240	Anxa3,Npy2r,Pla2g5,Ptgds,Ccl5,Copg2,Sv2a,Sytl1,Rph3al,Gnptab,Kcne1l
11_Member	GO Biological Processes	GO:0046903	secretion	-2.18147	0	10/517	11745,18167,18784,19215,20304,54160,64051,269589,380714,432486	Anxa3,Npy2r,Pla2g5,Ptgds,Ccl5,Copg2,Sv2a,Sytl1,Rph3al,Gnptab
11_Member	GO Biological Processes	GO:0140352	export from cell	-2.0583	0	9/457	11745,19215,20304,54160,64051,66240,269589,380714,432486	Anxa3,Ptgds,Ccl5,Copg2,Sv2a,Kcne1l,Sytl1,Rph3al,Gnptab
12_Summary	GO Biological Processes	GO:0070374	positive regulation of ERK1 and ERK2 cascade	-2.08887	0	6/227	18441,18584,18784,20304,211323,252864	P2ry1,Pde8a,Pla2g5,Ccl5,Nrg1,Dusp15
12_Member	GO Biological Processes	GO:0070374	positive regulation of ERK1 and ERK2 cascade	-2.08887	0	6/227	18441,18584,18784,20304,211323,252864	P2ry1,Pde8a,Pla2g5,Ccl5,Nrg1,Dusp15
13_Summary	GO Biological Processes	GO:0055074	calcium ion homeostasis	-2.01057	0	6/236	18441,18764,20304,20856,24052,64051	P2ry1,Pkd2,Ccl5,Stc2,Sgcd,Sv2a
13_Member	GO Biological Processes	GO:0055074	calcium ion homeostasis	-2.01057	0	6/236	18441,18764,20304,20856,24052,64051	P2ry1,Pkd2,Ccl5,Stc2,Sgcd,Sv2a
