# Supplementary material for: Glis2 is an early effector of polycystin signaling and a target for therapy in polycystic kidney disease
Source: Nat Commun. 2024 May 1;15:3698. doi: 10.1038/s41467-024-48025-6 (PMC11063051; doi:10.1038/s41467-024-48025-6)
Supplement: Supplementary file 7 — Supplementary Data 4 [file 41467_2024_48025_MOESM7_ESM.xlsx]

## Sheet: MaleDEGs TPM>1
		TPM values from bulk RNASeq of microdissected segments published in Chen et al., JASN (2021) PMID: 33769951														Mean TMP values from the TRAP RNASeq
Gene_symbol	GeneID	PTS1	PTS2	PTS3	DTL1	DTL2	DTL3	ATL	MTAL	CTAL	DCT	CNT	CCD	OMCD	IMCD	Male Pk1KO	Male Pkd1KO+ciliaKO	Male noncystic	RankTPM1	adj.Pval(Male Pkd1KO vs noncystic)
Glis2	ENSMUSG00000014303.13	22.7	43.8	48.7	49.9	43.1	55.2	108.6	66	53.5	14.9	22.7	31.1	51.3	11.4	293.46	183.58	129.09	14	7.23966e-62
Arpin	ENSMUSG00000039043.5	20.1	10.3	10.1	38.7	28.2	59.5	38	27.4	31.9	24	40.9	45.7	42.8	63.2	72.11	59.6	45.21	14	1.46451e-43
Lad1	ENSMUSG00000041782.14	43	38.3	40.7	64.4	76	89.2	18.8	209.4	106.1	188.7	132.5	128.8	145.2	174.1	37.67	67.88	181.23	14	4.09875e-31
Cables2	ENSMUSG00000038990.14	8.7	12.1	9.7	28.5	26	51.5	65.8	19	18	13.9	26.3	26.4	27.3	29.1	26.99	16.16	12.54	14	3.65063e-23
Impa1	ENSMUSG00000027531.16	31.8	32.7	31.3	44.2	73.7	113.9	231.7	51.6	62.4	52	65.5	67.2	59.3	84.5	46.98	41.3	30.99	14	3.84366e-16
Dhrs11	ENSMUSG00000034449.7	30.5	47.5	31.4	13.2	24.5	24.2	16.3	134.9	107	148	62.2	47.4	21.7	14.6	32.59	49.54	51.63	14	1.5888e-15
Ntn4	ENSMUSG00000020019.4	16.1	24.8	19.5	346.7	77.1	72.8	50.7	97.2	84.7	59.7	78.1	130.2	114.6	1.1	16.95	31.9	54.05	14	1.5888e-15
Spns2	ENSMUSG00000040447.15	20.3	2	1.3	77.1	157.8	139.1	72.9	11.4	3.6	11.5	41.4	82.4	121.7	50.4	12.55	43.19	44.09	14	2.72221e-15
Cdc42bpa	ENSMUSG00000026490.18	7.2	11.8	5.9	42.4	28.8	28.1	28.6	11.6	10.8	11.6	11.8	14.7	20.2	20.6	42.62	40.32	30.63	14	3.57663e-15
Pkd2	ENSMUSG00000034462.9	30.4	61.7	23.3	101	155.5	108.9	117.4	66.6	101	75.3	74.5	78.4	59.5	24.9	120.9	90.41	77.68	14	8.88366e-15
Tor2a	ENSMUSG00000009563.16	55.1	84.5	70.7	134.6	54.8	104.4	184.9	66.6	64.5	38.6	51.1	54.8	48.6	78.8	35.71	26.55	24.6	14	1.92536e-12
Chpf	ENSMUSG00000032997.16	11.5	30.8	6.9	27.5	13.5	46.1	35	23.9	22.4	17.3	28.7	34.7	23.2	70.9	20.99	11.89	10.28	14	1.92536e-12
Tns1	ENSMUSG00000055322.16	135.4	126.9	62	551.3	574	486.8	307.1	164.4	194.4	112.3	91.3	118	228.2	134.4	363.32	516.52	570.63	14	2.29518e-12
Nif3l1	ENSMUSG00000026036.17	17.9	16.5	15.7	30.8	38.3	49.5	19.3	13.7	16.9	18.5	25.3	24.1	23.6	25	9.86	8.45	7.2	14	1.68335e-11
Dnajc10	ENSMUSG00000027006.13	14.4	24.7	17	49.4	63.9	90.2	89.9	23.7	35.8	41.4	58.1	65.1	76.8	11.5	48.95	42.72	37.37	14	2.16683e-10
Bicd1	ENSMUSG00000003452.15	6.6	5.5	6.2	23.5	14.5	12.1	24.1	19.1	17.5	18	20.9	21.3	15.8	23.5	2.46	3.82	3.97	14	2.31497e-10
Mettl2	ENSMUSG00000020691.13	7.5	8.8	10.4	31.8	14.3	27.8	21.8	16	15.2	11.4	16.6	16.7	20.9	37.7	13.75	11.21	9.88	14	1.7947e-09
Tspan5	ENSMUSG00000028152.10	9.3	50.8	23.9	80.7	149.5	181.1	34.9	2.3	8.7	1.1	3.3	10.2	22.8	16.6	27.57	21.34	18.25	14	1.7947e-09
Cenps	ENSMUSG00000073705.10	1.4	1.8	3.6	9.9	3.4	4.3	4.7	2	1.6	1.6	2.7	4.3	5	4.1	4.24	2.94	2.25	14	1.7947e-09
Prim1	ENSMUSG00000025395.14	7.4	5.6	9.9	26.6	20.4	27.2	18.5	20.3	12.9	8.9	15.7	22.6	23.2	18.4	10.87	9.07	7.94	14	6.93426e-09
Lyplal1	ENSMUSG00000039246.8	186.8	47.3	47.1	14	24.4	44.6	2.9	10.2	11.4	21.5	25.2	28.6	39.4	12.2	50.26	77.62	75.16	14	1.91912e-08
Pam16	ENSMUSG00000014301.13	53.2	47.4	74.9	67	61.6	102.6	39.9	61.2	56.9	67	47.7	51.7	61.6	121.2	40.49	37.69	31.48	14	3.54314e-08
Lig3	ENSMUSG00000020697.16	5.1	15	6.8	15.2	14.7	24.2	13.6	8.3	16.8	14.7	20.3	22.1	20	12.2	18.35	22.44	23.48	14	4.22325e-08
Gnptab	ENSMUSG00000035311.16	9.2	6.3	1.8	8.6	7.8	10	18.1	8.1	14.8	17.9	26	29.8	28.6	15.1	41.06	37.55	33.58	14	9.70344e-08
Pofut1	ENSMUSG00000046020.13	3.7	4.3	2.6	14.7	9.8	13.1	9.9	6.9	6.3	7.7	7.7	7.1	10.5	10.1	8.87	8.12	6.63	14	9.70344e-08
Ninl	ENSMUSG00000068115.13	3.4	3.6	2.5	49.2	40.6	13.3	18.9	57	65.8	35.1	56.6	78.3	71.4	7.2	21.34	37.37	36.99	14	1.21655e-07
Sema3c	ENSMUSG00000028780.13	5.8	37.7	19.9	16.2	11.2	141.1	14	10.9	21.5	3.4	23.5	32.5	47.4	86.6	30.26	21.53	18.99	14	1.49302e-07
Tcf19	ENSMUSG00000050410.15	5.6	1.7	2.3	20	9.6	10.3	4.5	3.1	9.8	13.2	15.4	30.5	15	1.6	21.16	14.5	10.51	14	2.24851e-07
Actb	ENSMUSG00000029580.14	1697.8	1135.2	602.1	3593.8	587.1	3314.2	822.3	622.2	1137.7	1122.6	1691.7	2717.9	1176.7	4637.3	2346.05	1989.29	1750.65	14	2.3943e-07
Cdt1	ENSMUSG00000006585.3	4.2	5.3	4.1	7.2	1.6	7.7	8.2	1.1	2.9	2.6	3	6.1	2.5	2.1	10.31	7.78	6.2	14	2.82595e-07
Tacc3	ENSMUSG00000037313.16	3.1	3.6	2.7	6.6	4.3	4.7	4.5	3.3	4.9	6.3	6.5	14.1	8.7	2	6.02	4.07	2.73	14	3.17803e-07
Ptpdc1	ENSMUSG00000038042.11	10.5	11.5	4	9.1	9.5	6.8	7.4	21.3	30.5	20.8	10.2	9.2	10.1	3	33.84	31.05	22.32	14	4.83828e-07
Copg2	ENSMUSG00000025607.15	19.1	8.5	11	43.5	51.8	66.5	56.3	24.6	16.8	28.7	40.3	24.2	61.7	36.4	23.91	33.38	32.8	14	7.98625e-07
Mcm6	ENSMUSG00000026355.11	6.4	28.3	16.3	41.8	18.1	31.1	25.9	15.6	24.3	20.6	27.5	43.6	27.2	7.3	35.32	31.13	23.48	14	7.98625e-07
Pdha1	ENSMUSG00000031299.10	290.4	333.6	203	153	433.2	247.5	164.6	554.8	608.8	624.7	449.6	371.3	319.3	281.5	415.81	530.77	556.4	14	9.87528e-07
Eme2	ENSMUSG00000073436.11	21.4	34.6	35.6	33.3	30.6	44.8	40.4	23.3	24.6	24	35.3	38.6	38.1	23.8	2.48	3.31	3.39	14	1.05419e-06
Ablim1	ENSMUSG00000025085.16	19.6	41.7	24.8	41.1	79.3	78.7	58.4	32.4	52.3	68.5	70.8	66	69.6	32.4	62.94	54.05	48.32	14	3.30854e-06
Add3	ENSMUSG00000025026.15	58.9	32.6	14	34.4	22.8	37.8	49.6	51.6	55.1	65	26.1	23.4	21.1	4.4	60.26	82.64	82.6	14	5.1835e-06
Hmgcs1	ENSMUSG00000093930.2	153.7	596.6	347.2	77.7	125.8	105.6	52.1	138.8	231.7	111.6	108.8	108.6	82.2	27.1	230.73	415.96	366.41	14	5.63121e-06
Cdkn2aipnl	ENSMUSG00000020392.8	22.9	16.3	17	49.5	31.8	44.3	46.6	25.6	24.8	23.6	33	37.5	44	41.7	35.98	33.41	28.59	14	5.63121e-06
Pcyt2	ENSMUSG00000025137.15	251.6	483.4	518.3	76.8	368.8	190.9	162	1093.3	467.8	262.9	404.5	338.5	208.4	64.3	48.77	69.36	79.35	14	6.81258e-06
Mcm5	ENSMUSG00000005410.6	3.8	3.8	1.2	6.4	4.2	9.4	10.6	4.2	7.3	9.6	8.2	18.3	9	5.1	14.34	9.99	7.06	14	1.24186e-05
Anks3	ENSMUSG00000022515.6	35.1	41.1	33	83.6	73.4	123.3	90.7	77.6	60.4	52	80.4	80.8	91	83.2	28.77	23.87	23.19	14	3.80254e-05
Sh3d19	ENSMUSG00000028082.14	36.9	45.2	24	35.7	39.1	46.8	64.7	2.7	3.5	9.9	6.9	7.8	13.6	44.5	108.66	92.8	84.73	14	4.26116e-05
Gsta4	ENSMUSG00000032348.6	75.4	1.4	1.1	33.2	31	7.5	1.4	65	188.3	422.8	239.7	91	11.7	2.9	61.95	119.74	94.1	14	4.64468e-05
Incenp	ENSMUSG00000024660.9	1.3	1.9	1.1	7.1	4.3	4.7	2	2.1	4	4.2	4	8.4	5.6	3.3	8.62	6.38	4.57	14	4.8123e-05
Aldh4a1	ENSMUSG00000028737.15	294.7	489.6	244.3	140.7	72	123.8	34.5	114.6	156	162.9	132.5	84.1	57.5	61.8	179.29	153.02	135.69	14	5.17009e-05
Fbxo44	ENSMUSG00000029001.15	40.4	2.4	2.1	41.2	183.7	33.4	10.9	177.6	148	123.2	116	105.5	48.5	5.7	18.23	28.45	26.51	14	5.26656e-05
Bcat2	ENSMUSG00000030826.19	34.7	47	75.8	48.5	93.9	41.3	42.9	551.1	527.6	508	351.8	216.7	109.5	31.9	45.84	82.79	68.4	14	5.54285e-05
Chmp2b	ENSMUSG00000004843.7	53.6	61.2	38.1	147.9	117.7	172	136.6	58	83.3	74	114.1	116.3	102.8	126.2	182.46	164.64	133.57	14	7.67274e-05
Tmem67	ENSMUSG00000049488.14	3.8	3.7	2.7	13.7	8.6	10.1	11.3	5.3	7.1	7.9	10.2	11.9	11.4	4.4	1.66	2.08	2.27	14	8.80628e-05
Rfc3	ENSMUSG00000033970.15	9.5	5.3	8.2	38.9	15.5	24.5	32.6	15.9	15.8	14.3	24.2	31.4	30.5	25.9	7.36	6.23	5.36	14	9.2249e-05
Cenpn	ENSMUSG00000031756.5	2	1.1	2.3	6.5	3.1	5.8	4.9	2	1.9	2.3	2.1	3.4	3.2	2	2.67	2.11	1.58	14	0.000106494
Tuba1b	ENSMUSG00000023004.8	33.8	21.7	18	112.8	64.4	154.4	102.4	44	57.9	42.7	123.9	166.7	74.5	156.9	96.5	77.8	60.03	14	0.000112965
Agap3	ENSMUSG00000023353.14	19.8	32.9	22.9	84	32.5	103.7	42.2	32.6	36.4	21.6	48.3	54.9	68.6	74.1	45.95	40.48	35.44	14	0.000115886
Lig1	ENSMUSG00000056394.17	2.4	1.4	1.1	17.8	7.7	13.4	17.4	2.2	3.2	4.4	5.6	10.8	11.5	31.2	11.53	8.95	6.88	14	0.000116797
Reep4	ENSMUSG00000033589.4	8.7	12.1	11.4	38	23.9	41.8	61.9	19.1	24.8	24.6	43.2	42.9	36.6	48.1	8.68	7.18	5.89	14	0.00012124
Acadsb	ENSMUSG00000030861.15	64.2	73.3	45.7	65.9	128.7	99.4	104.6	336.6	532.2	409.4	165.1	128.5	123.6	51.4	60.91	88.05	79.57	14	0.000133416
Gins2	ENSMUSG00000031821.11	3.6	5.1	7.9	14.6	3.9	11.6	13.7	7.5	6.4	7.6	8.3	12.6	10.2	9	3.49	2.34	2.03	14	0.000163338
Shisa5	ENSMUSG00000025647.16	48.3	371.6	193.8	247.1	250.7	318.4	128.7	149.1	210.1	191.6	513.3	571	428.5	167.4	98.57	82.12	76.05	14	0.000173595
Sms	ENSMUSG00000071708.11	4.9	2.9	1.3	5.2	4.4	2.9	6.1	1.8	2.7	1.7	2.9	2.7	5.9	2.1	20.4	30.06	28.99	14	0.000173595
Ankrd24	ENSMUSG00000054708.17	12.9	8.7	11.3	25.7	66	22.8	15.1	37.9	35.1	37.4	46.6	43.7	40.9	22.1	2.79	4.08	3.81	14	0.000174658
Anxa3	ENSMUSG00000029484.12	2.6	2.4	4.8	442.1	83.2	24.8	4.6	5.8	11.5	20.3	37.2	12.2	16.5	4.1	22.15	12.6	9.16	14	0.000217126
Acly	ENSMUSG00000020917.17	31.9	90.7	41	90.1	144.8	116.8	60.6	75.5	109.1	99.9	95.7	92.7	93.8	34.7	114.57	164.06	149.21	14	0.000218019
Mgll	ENSMUSG00000033174.17	22.5	75.6	26.5	24	20.2	7.3	4	131.1	76.5	172.4	93.3	88	219.2	331.5	62.21	57.41	47.94	14	0.000243178
Immp2l	ENSMUSG00000056899.10	29.7	4.8	10.8	23.8	20.7	11.8	26.4	17.2	28.6	8.4	8.8	11.7	11.2	23.2	5.93	7.58	7.91	14	0.000296111
Tubb5	ENSMUSG00000001525.10	10.2	8.7	4.3	65.1	18.7	43.8	25.2	9.2	19.5	16.1	28.6	44.6	14.4	44.4	119.5	85.43	64.56	14	0.000304826
Rfc4	ENSMUSG00000022881.15	11	6.3	6.6	13.9	9.1	20.6	18	10	8.4	9.4	12.3	21.2	18.4	27.7	11.71	10.53	9.77	14	0.00033926
Hadhb	ENSMUSG00000059447.13	129.9	101	43.4	59.2	200.4	79.8	84.3	341.4	423.4	391.3	329.9	265.5	132.6	71.5	68.38	103.5	84.55	14	0.000344046
Inafm2	ENSMUSG00000074918.4	9	15.9	13.2	14	21.8	17.4	24.4	20.8	21.8	21.8	29.3	36.2	33.4	20	29.97	44.64	39.95	14	0.000352563
Necap1	ENSMUSG00000030327.8	29.4	29.9	25.5	62.9	45.9	79	62.1	31.7	42.7	43.9	71.2	65.1	60.5	46.6	47.13	44.13	37.3	14	0.000352563
Enpp2	ENSMUSG00000022425.16	642.3	123.9	15.2	9.9	1105.7	48.2	6.8	448.3	203.3	16.4	131.1	79.4	45.1	1.8	134.45	194.46	199.19	14	0.000352563
Mcm7	ENSMUSG00000029730.16	9.9	13.6	8.3	31.8	24.7	47.8	50.2	22.3	16.2	17.6	20.9	30	22.2	25.1	21.99	18.49	16.01	14	0.000365676
Ryk	ENSMUSG00000032547.12	20.7	27	19.7	91.9	47.8	103.6	97.9	28.8	30.5	26.8	33.4	32.4	42.7	90.1	54.29	53.08	46.97	14	0.000506047
Atg4a	ENSMUSG00000079418.3	12.9	13.5	13.2	14.4	17.5	19.2	59.1	12.9	17.2	21.1	21.1	22	16.3	8.5	37.89	32.66	29.84	14	0.000540437
Aldh2	ENSMUSG00000029455.14	457.8	793.4	399.4	124	107.1	60.1	92.9	308.8	318.2	297.8	532	595.4	390.4	256.1	213.79	286.94	301.69	14	0.000731537
H2ax	ENSMUSG00000049932.3	10.8	15.6	13.5	20.9	11.2	25	13.4	13.8	14.5	18.6	28.2	46.1	31.1	29.3	32.44	26.41	22.39	14	0.000742577
Rassf8	ENSMUSG00000030259.12	6.6	2	2.6	19.6	88.8	10.2	28	10.8	8.6	3.8	7.4	6.3	8.7	4.9	43.28	56.59	52.79	14	0.000893145
Comt	ENSMUSG00000000326.13	1133.6	415.1	303	181.2	281.3	385.3	91.5	151.2	144.2	132.6	175.5	177.5	149.3	94.7	173.48	119.88	114.56	14	0.000908919
Hoxd8	ENSMUSG00000027102.4	11.7	13.7	9.3	91.6	14.3	11.1	38.1	114.3	263.5	559.4	315.8	314.7	257	59	164.73	232.22	214.43	14	0.000930803
Haus4	ENSMUSG00000022177.9	12.8	8.6	8.9	17.8	25.2	50.8	12.5	12.8	17.5	15.8	39.6	57	77.2	313.3	19.35	14.09	13.47	14	0.000999287
Rab23	ENSMUSG00000004768.14	5.9	13.1	8	31.6	20.4	18.9	16	7.9	8.6	8.7	11.5	12.4	16.8	11.3	11.56	9.79	9.04	14	0.00107252
Pcca	ENSMUSG00000041650.15	137.8	174.9	102.2	47.9	67.2	46	23.7	163.2	299.8	245.4	156.7	119	56.8	21	91.13	125.62	120.09	14	0.00118102
Ndufs1	ENSMUSG00000025968.16	317.9	286.7	197.5	105.9	325.3	129.6	105.4	468.1	644.2	616.7	544.1	410.5	244.7	64.9	129.29	175.87	163.95	14	0.0011911
Gins1	ENSMUSG00000027454.10	1.7	1.6	1.4	4.8	2.3	3.2	2.6	1.1	1.5	1.9	1.4	2.8	1.6	1	4.5	3.36	2.97	14	0.00130567
Hsd17b11	ENSMUSG00000029311.16	11.2	20.9	32.2	21.2	17.3	26.7	36.3	2.7	2.4	1.7	5	6.9	18.1	93.2	536.09	221.07	263.32	14	0.00156241
Sgpl1	ENSMUSG00000020097.14	32	33.8	10.9	87	63.9	101	89.5	41.5	68.5	109.8	145.9	121.1	116.2	199.6	35.15	33.38	29.18	14	0.00159706
Gcsh	ENSMUSG00000034424.5	318	190.6	222	101.1	63.2	75.3	63.9	58.2	101.5	73.5	99	95.9	73.6	95.1	425.66	375.89	337.46	14	0.00180346
Fxyd2	ENSMUSG00000059412.7	8048.9	3509.7	4547.6	624.7	8040.1	6831.9	10448.1	24305.3	4767.7	13515.2	2258.4	594.8	17.5	7758.7	2017.76	2681.66	2477.3	14	0.00209106
Akap7	ENSMUSG00000039166.16	16	5.7	3.8	29.1	33.1	21.2	15	12.4	21.2	17.9	27.8	42.6	30.7	5.9	11.33	14.82	14.24	14	0.00210815
Sirt5	ENSMUSG00000054021.6	12.7	13	15	32.8	31.7	29.4	20.5	57.4	45.3	36.3	35.7	32.1	26.6	12.9	6.46	8.45	7.93	14	0.00216299
Tnfaip1	ENSMUSG00000017615.12	21.5	24.7	18.9	67.5	62.6	46.5	43.5	37.6	38.4	36.1	45.6	48.1	55.1	36.5	108.91	101.27	89.12	14	0.00217181
Pigs	ENSMUSG00000041958.10	28.6	54.3	27	52	36.5	81.5	91.1	53.1	59.2	60.4	64.5	69.2	90.9	127.4	53.12	45.49	42.28	14	0.00223563
Zbtb11	ENSMUSG00000022601.11	4.8	6.2	3.8	22.8	18.1	16.6	25.9	8.8	10.2	10.2	12.6	11.7	14.2	10.7	10.72	14.99	13.73	14	0.00247743
Nfyc	ENSMUSG00000032897.17	29.2	31.8	28.6	76.8	161.2	68.4	51.5	92	82.8	60.6	70.4	75.5	70.9	39.7	50.85	63.08	58.66	14	0.00295298
Cfap20	ENSMUSG00000031796.7	29.1	84.5	115.3	108.1	65.3	84	71.3	41	40.7	36.2	49.3	57.2	63.4	44.4	22.31	18.16	17.28	14	0.00296203
Gramd3	ENSMUSG00000001700.10	20	21.6	12.8	21.1	21.8	28.6	81.6	36.5	35.9	34.1	40.9	42.1	53.2	45.3	25.7	32.14	30.37	14	0.00326103
Sdc1	ENSMUSG00000020592.14	2.5	7	6.7	9.8	2.6	6.7	11.1	13.3	26.7	9.3	37	37.1	28.7	5.3	10.5	9.27	8.01	14	0.00341999
Myo19	ENSMUSG00000020527.14	4.9	3	2.5	7.3	15.7	8.5	6.7	18.8	26.3	31.4	40.3	24.1	19	3.8	26.53	36.13	35.01	14	0.00359964
Rwdd4a	ENSMUSG00000031568.16	17.1	14.8	15.1	31.5	62.5	33.7	37.3	54.9	50.8	33.3	33.5	31.1	35.4	45.2	44.2	57.47	53.06	14	0.00376077
Pfkm	ENSMUSG00000033065.14	20.6	11.1	3.8	29.9	52.5	21.1	8.8	56.2	116	125.1	105.2	80.1	49.2	7.9	71.86	114.93	99.18	14	0.00383821
Syngr1	ENSMUSG00000022415.12	51.5	12.8	36.4	24.5	141.4	36.9	14.2	112.9	113	96.7	38.3	40.5	51.4	4.4	15.45	21.29	18.56	14	0.00389961
Hmgcr	ENSMUSG00000021670.14	8.4	124.5	78.8	33.7	40.9	39.6	12.1	22.2	29.1	23.9	29.5	32.1	24.7	16.4	43.85	24.14	28.63	14	0.0041947
Ulk1	ENSMUSG00000029512.11	14.3	16.2	13.8	85.2	47.9	129.3	59.8	28.9	30.8	23.5	33.3	30.8	31.8	37.6	44.36	54.1	53.58	14	0.00420555
Pnpt1	ENSMUSG00000020464.15	20.4	18	10.9	19.2	36.7	32.1	35.3	25.1	37.9	37.8	38.9	30.3	25	17.1	21.77	29	25.68	14	0.00456122
Tmem208	ENSMUSG00000014856.12	166.2	241.3	200.2	130.4	136.4	165.1	162.6	149.5	135.8	136.2	154.8	160.1	141.1	186.9	54.8	44.13	43.85	14	0.00477681
Sirt6	ENSMUSG00000034748.16	3.5	3.7	3.3	11.6	8.2	16.9	12.5	4.7	3.9	3.8	6.6	7.9	10.5	11.3	9.89	9.27	7.91	14	0.00481327
Suox	ENSMUSG00000049858.8	119.4	66.8	21.3	43.4	26.8	69	36.8	95.7	94	102.1	72.4	60.4	44.8	52.3	78.64	106.84	106.97	14	0.00491354
Copz2	ENSMUSG00000018672.15	43.8	48.7	65.2	131.3	63.8	95	116.7	137.6	121.1	130.6	134.1	143.4	122	37.9	31	45.16	40.28	14	0.00549373
Srp54c	ENSMUSG00000079108.6	3.2	3.4	2.3	7.7	8.2	8.1	8	4.5	5.9	6.5	8.4	8	7.9	3.8	15.93	15.63	13.76	14	0.00583155
Dis3l	ENSMUSG00000032396.17	17	17.7	10.4	16.2	18.1	19.1	11.2	20.3	23.9	22.2	21.9	21.6	18.7	18.4	33.04	40.9	38.86	14	0.00583249
Atp6v1e1	ENSMUSG00000019210.10	641	333.1	381.9	278.5	404.7	311.3	156.8	475.1	886.2	1175.1	1801.2	1454.3	848.2	105.9	178.42	227.15	216.31	14	0.00593534
Homez	ENSMUSG00000057156.10	6	8.6	7.4	14.5	9.9	12.2	7.3	21.4	29.2	28.1	23.6	26.4	20.3	13.5	14.33	19.95	17.76	14	0.00671639
Paip1	ENSMUSG00000025451.15	7.5	5.3	3.1	15.1	10.4	9.9	9	6.5	5.2	3.4	3.2	5	9.8	11.2	82.19	116.52	102.55	14	0.00694439
Gpr19	ENSMUSG00000032641.18	5.3	9.1	6.3	15.7	9.2	11.6	14.7	5.6	5.9	5.3	6.1	8.2	13.3	5.6	4.81	4.17	3.86	14	0.00702445
Kifbp	ENSMUSG00000036955.16	42.9	54.5	32.3	79.9	75.3	81.7	64.9	76.6	74.3	73.6	82.7	86.4	88.1	63.4	26.62	32.55	31.19	14	0.0071367
Rras2	ENSMUSG00000055723.6	17.4	23	13.8	62.4	43.8	47.8	44.5	12.5	16.6	7.6	20	23.6	36.7	23.6	54.85	50.07	44.87	14	0.00728611
Bend5	ENSMUSG00000028545.13	14.1	63.8	66	45.1	23.4	60.4	19.9	17.3	15.4	9.5	14.4	18.4	26.7	42.1	85.4	63.18	63.51	14	0.00742863
Pdhb	ENSMUSG00000021748.9	229.7	202.7	176.4	143.7	397.4	197.4	166	529.7	596.5	505.7	577.8	492.9	320.8	137.2	114.31	144.25	135.19	14	0.0078164
Siah1b	ENSMUSG00000040749.11	4	6.6	3.1	12.3	9.6	8.8	5.3	9.5	9.7	9.2	8.5	10.4	10.1	4.9	7.83	7.18	6.76	14	0.00796182
Uqcrc2	ENSMUSG00000030884.12	436.4	337.9	291	165.3	339.5	173	132	574.1	654.1	567.3	499.5	410.3	221	132.9	380.16	478.49	452.54	14	0.00853035
Bahd1	ENSMUSG00000040007.8	3.9	4.2	3.5	5.8	5.5	7.9	6.7	14.1	11.2	8.9	11.1	10.5	12	7.1	29.49	39.06	36.02	14	0.00954248
Plxdc2	ENSMUSG00000026748.13	89.8	129.3	85.4	72.8	36.4	24.1	186.7	115.3	112.1	10.7	97.1	94.6	124.6	74.5	64.92	55.34	54.35	14	0.00999838
Cd74	ENSMUSG00000024610.15	40.3	55.1	36.7	107.2	99.8	1.9	56.8	321.1	627.6	255.9	295.2	189.9	193	4	222.51	90.73	68.48	14	0.0117339
H2-DMa	ENSMUSG00000037649.10	6.4	3.7	4.4	9.8	7.1	3	3.8	5.2	8.6	4.8	6.4	5.6	8.1	9.7	6.07	3.74	3.07	14	0.0121932
Plpp2	ENSMUSG00000052151.12	36.8	98.8	83.2	104.7	81.8	74.7	124.1	136.9	104.2	53.3	54.2	68.2	70.9	113.9	134.21	118.05	112.56	14	0.0128653
Nt5c2	ENSMUSG00000025041.17	19.5	45.6	30	20.1	42.2	72.7	39.4	29.4	24.5	16.9	28.1	36	63.2	32.3	21.57	29.34	26.53	14	0.0129132
Enkd1	ENSMUSG00000013155.10	7.5	8.1	10.5	20.2	7.1	10.6	17.3	4.8	5.3	4.1	6.2	10.1	14.6	4.4	3.54	3.27	3.01	14	0.0130397
Klhl12	ENSMUSG00000026455.14	13.3	16.1	8.1	35.1	37.4	56.8	30.9	26.7	26.7	33	44.8	41.3	50	32	9.9	12.43	11.5	14	0.0132901
H2-DMb1	ENSMUSG00000079547.4	44.2	3.5	8.9	37.6	37.1	41.9	4.1	4.7	10.8	7.3	19.1	17.3	40.9	8.9	29.06	21.53	19.79	14	0.0142118
Tbrg1	ENSMUSG00000011114.18	35.4	28.7	21.6	113.8	72.2	89	92.9	58.2	62.6	46.1	69	77.7	93.5	97.1	35.52	33.29	32.29	14	0.0142433
Sgms1	ENSMUSG00000040451.18	26.7	69.5	52.3	66.9	48.1	56.6	16.9	42.4	65.6	62.7	134.7	158.3	57.2	13	25.53	23.23	21.18	14	0.0149364
Suv39h1	ENSMUSG00000039231.18	4.2	6.7	2.8	14.7	7.8	16.1	8.7	7.3	9.1	6.5	10	13.4	12.8	7	5.64	5.04	4.76	14	0.0151972
Sos2	ENSMUSG00000034801.13	10.5	11.9	6.3	35.4	51.1	43	28.1	11.4	16.5	15.5	19.9	20.7	26.4	15	33.37	41.45	38.55	14	0.0152459
Rph3al	ENSMUSG00000020847.15	4.2	6.7	8.6	16.7	8.2	12.4	8.7	10.2	11	15.9	14.7	17.2	9.7	2.9	18.45	16.11	15.94	14	0.0153846
Rfc5	ENSMUSG00000029363.14	14.5	21.8	16.7	19.5	13.3	17.6	19.1	13	11.8	10.6	15.4	21.6	22.9	8.5	14.06	12.4	12.09	14	0.0154536
Lman1	ENSMUSG00000041891.16	30.7	77.5	38.5	82.8	99.8	79.4	55.3	98.6	188.7	182.4	180.5	144	117.3	49.3	29.48	37.66	35.71	14	0.0165636
Nudt18	ENSMUSG00000045211.5	12.9	10.6	10.8	24.6	19	66.3	38.5	19.3	30.5	49.4	38.9	43.7	44.3	51.7	27.76	23.18	21.99	14	0.0165636
Blzf1	ENSMUSG00000026577.13	13.2	11.9	12.8	41.7	36.7	33.2	46	31	36	30.5	39	38.6	38.3	18.2	15.84	20.65	18.64	14	0.0166248
Kmt5b	ENSMUSG00000045098.19	8	7.4	4.6	42.3	37.1	42.2	33.9	16.3	17.7	18.1	21.6	26.1	40.5	17.6	15.77	20.24	18.61	14	0.0170852
Dusp23	ENSMUSG00000026544.6	15.2	19.1	29.5	23.6	9.8	7.3	2.7	11.9	11.9	12.2	9.6	9.3	9.3	12.2	45.16	32.19	32.62	14	0.0189281
Kif21a	ENSMUSG00000022629.17	14.6	15.2	10	6.4	11.7	14.2	8.5	7.5	11.5	15.5	11.9	11.1	8.3	2.1	97.54	130.46	119.86	14	0.019159
4833420G17Rik	ENSMUSG00000062822.8	15.6	19.3	18.4	55.9	32.1	48.8	35.3	21.1	21.1	17.8	25.3	27	31.6	32.6	8.88	15.29	12.63	14	0.0193967
Rab13	ENSMUSG00000027935.14	6.8	2.5	3.5	30.2	13.4	19.5	11.9	11.5	13.2	12.1	16	17.3	23.1	20.5	15.66	14.34	13.08	14	0.0207682
Cpeb4	ENSMUSG00000020300.14	10.2	7.6	5.3	15.1	33.1	38.5	11.2	4.7	6.6	5.6	8.3	10.8	15.9	6.4	78.83	108.29	97.22	14	0.0208842
Rnf122	ENSMUSG00000039328.11	3.6	9.7	9.6	48.4	19.4	19.8	20.7	10	9.5	7.6	28.6	35.6	25.4	3.9	1.64	1.43	1.29	14	0.0213837
Ldb1	ENSMUSG00000025223.15	7.5	11.8	12.5	57.9	48.1	48.1	40.9	47.8	43.9	27.9	38	39.8	54	31.5	36.27	44.65	43.14	14	0.0224019
Lasp1	ENSMUSG00000038366.15	43.4	101.1	61.2	147.3	145.9	213.2	275.8	29.9	48.2	65.1	132.9	195.7	317.8	242.3	113.1	100.27	98.25	14	0.0233136
Sumf1	ENSMUSG00000030101.15	45.6	91.5	39.7	72.1	53	70.4	62.1	32.5	36.1	56.4	70.6	65.6	64.3	26.6	46.57	40.16	39.64	14	0.0239471
Ppp4r1	ENSMUSG00000061950.17	24.2	28.5	13.1	53	39.7	39.1	36.9	45.2	44	33.5	47	42.7	43.3	33.5	64.71	61.11	58.36	14	0.0245061
Strn3	ENSMUSG00000020954.16	31.4	66.6	39.3	102.6	114.4	82.4	73.5	63.7	78.9	71.5	120.4	114.1	90.7	47.1	42.83	54.58	49.89	14	0.0256579
Pidd1	ENSMUSG00000025507.13	1.3	3.8	4.1	1.6	1.2	2.8	1.2	1.3	1.1	1.3	2.3	3.4	2.7	1	4.14	3.4	3.31	14	0.0298525
Apmap	ENSMUSG00000033096.7	152.2	110.7	51.4	72.1	85.6	84.2	58.2	79.7	99.1	111.2	99.3	91.1	80.3	43.9	59.05	79.72	75.08	14	0.0320838
Nsd2	ENSMUSG00000057406.16	6	9.8	5.2	20.3	15.4	19.5	16.7	6.1	7.1	7.8	10.6	13.9	13.7	12.4	14.12	13.83	12.71	14	0.0331822
Crppa	ENSMUSG00000043153.6	4.8	4.2	2.8	18.5	12.5	8.9	21.7	19.6	23.7	16.4	9.6	8	9.1	3.8	2.14	2.86	2.59	14	0.0332675
Foxp4	ENSMUSG00000023991.16	1.9	2.3	2.2	9.3	5.4	6.5	9.1	2.9	2.6	1.7	3.6	4.4	5.6	5.1	25.07	19.73	21.52	14	0.0348157
Nudt7	ENSMUSG00000031767.13	37.6	24	23.8	28.2	52.7	28.3	15.8	54.5	63.9	63.8	62.2	65.9	42	10.6	12.18	15.8	14.4	14	0.0350491
Acaa2	ENSMUSG00000036880.10	1371.2	65.5	2	147.3	329.4	157.9	130.5	628.9	857.8	460.7	404.9	445.4	388.6	133.2	342.4	538.77	422.56	14	0.0389161
4930503L19Rik	ENSMUSG00000044906.6	1.5	1.3	1.6	11	8.5	4.3	10.4	1.3	1.7	1.8	3.7	3.1	4.1	1.3	1.33	0.97	0.88	14	0.040614
Tsc22d2	ENSMUSG00000027806.9	5	6.9	2.4	16.8	11.5	15.3	19.3	8.4	11.3	68	21	15.2	12.2	13.9	13.3	18.21	16.13	14	0.0413548
Prdx3	ENSMUSG00000024997.7	334	264.3	259.8	174.4	252.9	287.7	101.4	246.4	314.9	378.7	328.2	299.1	234.3	193.2	345.98	456.09	411.53	14	0.0451205
Hmgn1	ENSMUSG00000040681.16	67.1	107.9	62.8	158.4	104.3	118	149.6	99.1	125.3	105.1	106.1	129.7	93.3	100.5	258.31	236.94	230.99	14	0.0486156
Hacd1	ENSMUSG00000063275.15	22.9	15.5	9.7	6.7	2.7	1.6	1.6	8.4	21.6	30.1	26.4	30.7	12.4	0.4	6.61	11.26	11.87	13	4.91102e-15
Egf	ENSMUSG00000028017.7	3.4	6.9	0.6	14.1	18.9	27.9	9	2909.2	16921.2	2800.2	4.6	5.3	5.1	1.6	107.93	200.57	287.12	13	8.07427e-11
Afp	ENSMUSG00000054932.6	1.7	1.7	4.3	10	3	4.5	3.6	2.5	6.2	4.4	9.7	9	9.1	0.2	1.05	1.53	1.77	13	1.04035e-07
Pde8a	ENSMUSG00000025584.17	12.9	12.5	0.7	17.8	5.7	1.2	2.2	20.7	21.6	28.5	33.1	25.4	32.2	1.9	79.71	111.77	110.84	13	3.15262e-07
Spata24	ENSMUSG00000024352.12	8.8	6.3	9.8	10.5	8.2	4.4	4.5	3.3	2.9	5.2	2.8	6.4	11.3	0.6	1.94	3.79	4.78	13	3.35851e-06
Miox	ENSMUSG00000022613.8	9323.9	2923.7	1338.6	59.1	13.3	6	7.7	1.5	15.8	28.8	9.8	19.5	1.5	0.4	1419.48	2181.54	2218.12	13	1.76683e-05
Chaf1b	ENSMUSG00000022945.12	1.3	1.8	0.8	14.2	8.7	4.6	3.7	2.9	3.6	3.7	6.6	11	9.1	1.3	4.35	2.95	2.07	13	2.30925e-05
Cxcl16	ENSMUSG00000018920.11	169.4	4.4	0.7	127	62.8	175.2	4.5	25.3	44.4	5.7	42	74.9	166.4	145	38.1	28.86	26.19	13	3.08545e-05
Shmt1	ENSMUSG00000020534.14	76.3	20.7	4.4	15.1	13.1	2.8	5	269.1	360.6	186.9	52.6	46.9	34.6	0.9	42.85	64.48	59.99	13	0.000174658
Rnf208	ENSMUSG00000044628.5	8.9	1.2	0.4	4.5	2.5	6.6	2	24.2	55.9	70.3	51.2	39.8	27.4	2.5	16.49	25.02	22.57	13	0.000820354
Wdr72	ENSMUSG00000044976.17	16.4	7.5	0.7	5.7	4.9	2	2.6	13	35.3	69.7	109.7	104	61.4	1	33.43	55.72	41.82	13	0.0011928
Ckb	ENSMUSG00000001270.9	1.2	2.7	0.4	46	15.2	9.7	15.4	4429.1	2129.6	750.7	135.4	161.6	62.3	4.7	55.99	122.93	95.31	13	0.00148534
Il1rap	ENSMUSG00000022514.14	3.9	1.2	0	11	6.8	8.3	49.6	3.6	5.7	3.7	13.5	11.7	9.7	3.9	1.72	1.68	1.35	13	0.00450806
Nrg1	ENSMUSG00000062991.9	2.1	12.7	4.2	12	4	3.5	7.4	4.8	6.1	1.9	4.3	8.5	2.8	0.6	6.49	4.5	4.09	13	0.00603527
Psmb8	ENSMUSG00000024338.15	4	6.6	4.9	110.7	36.4	4.3	4.1	8.9	28.1	13.4	28.3	23.8	34.2	0.6	9.67	5.14	4.14	13	0.00878945
Srp54a	ENSMUSG00000073079.6	1.7	2	0.9	4.4	4.8	3.4	4.2	2.3	2	1.6	2.1	3.6	4.3	4	3.43	2.93	2.85	13	0.0167453
Cenpa	ENSMUSG00000029177.9	2.6	1.3	0.1	10	4.2	3.2	1.2	1.2	4.7	8.4	5.4	12.3	4.4	0.8	2.78	1.67	0.88	12	1.12502e-06
Golt1a	ENSMUSG00000103421.1	13.6	7	10.5	7.3	15.7	0.3	0.1	32	22.5	29.8	16.3	18.2	19.6	10.7	1.09	1.96	2.09	12	6.53331e-06
Hspa12a	ENSMUSG00000025092.7	6.7	1.5	0.1	36.7	64.4	8.1	16.2	2.1	3.1	1.1	1	1.2	1.7	0.7	16.19	14.55	13.15	12	0.00655796
Hpgd	ENSMUSG00000031613.9	1.6	31.3	24.1	2.5	3.8	0.1	4	3.6	8.1	5.1	20.2	31.2	6.5	0	22.19	15.65	14.76	12	0.0155725
Cep128	ENSMUSG00000061533.16	2.2	1.1	0.6	11.5	4.8	5.9	6.7	2.7	2.3	2.9	3	5.2	7.2	0.9	3.21	2.78	2.66	12	0.0411513
Shank2	ENSMUSG00000037541.22	2.7	2.9	1.6	151.3	32.3	7	0.4	14.5	26.9	10.6	5.8	3	2.9	0.3	29.61	43.22	39.02	12	0.0490398
Gatm	ENSMUSG00000027199.14	4269.8	23.5	0	2.9	0.7	2.4	0.3	1.3	5.8	18.7	4.7	2.3	0.7	0	429.17	736.99	627.87	9	0.00363624

## Sheet: FemaleDEGs TPM>1
		TPM values from bulk RNASeq of microdissected segments published in Chen et al., JASN (2021) PMID: 33769951														Mean TMP values from the TRAP RNASeq
Gene_symbol	GeneID	PTS1	PTS2	PTS3	DTL1	DTL2	DTL3	ATL	MTAL	CTAL	DCT	CNT	CCD	OMCD	IMCD	Female Pk1KO	Female Pkd1KO+ciliaKO	Female noncystic	RankTPM1	adj.Pval(Female Pdk1KO vs noncystic)
Spns2	ENSMUSG00000040447.15	20.3	2	1.3	77.1	157.8	139.1	72.9	11.4	3.6	11.5	41.4	82.4	121.7	50.4	14.57	63.2	88.78	14	4.11962e-76
Lad1	ENSMUSG00000041782.14	43	38.3	40.7	64.4	76	89.2	18.8	209.4	106.1	188.7	132.5	128.8	145.2	174.1	60.88	143.9	217.24	14	1.55685e-28
Ntn4	ENSMUSG00000020019.4	16.1	24.8	19.5	346.7	77.1	72.8	50.7	97.2	84.7	59.7	78.1	130.2	114.6	1.1	19.04	43.17	52.12	14	2.43456e-28
Sema3c	ENSMUSG00000028780.13	5.8	37.7	19.9	16.2	11.2	141.1	14	10.9	21.5	3.4	23.5	32.5	47.4	86.6	24.75	17.75	14.11	14	1.36363e-22
Shroom4	ENSMUSG00000068270.15	5.5	5.2	1.8	19.3	20.7	20.1	13.7	8.9	16	13.7	13.1	15.8	24.4	7	40.61	68.97	62.57	14	1.79537e-19
Glis2	ENSMUSG00000014303.13	22.7	43.8	48.7	49.9	43.1	55.2	108.6	66	53.5	14.9	22.7	31.1	51.3	11.4	337.29	182.56	157.77	14	3.56431e-19
Pkd2	ENSMUSG00000034462.9	30.4	61.7	23.3	101	155.5	108.9	117.4	66.6	101	75.3	74.5	78.4	59.5	24.9	155.19	109.5	87.89	14	3.56431e-19
Cables2	ENSMUSG00000038990.14	8.7	12.1	9.7	28.5	26	51.5	65.8	19	18	13.9	26.3	26.4	27.3	29.1	31.73	18.46	15.09	14	2.85764e-18
Klhdc8a	ENSMUSG00000042115.4	3.5	4.9	7.9	55.2	48.1	135.5	1.7	64.9	51.2	10.1	77.4	113.2	96.2	1.6	24.9	52.98	49.62	14	1.54502e-17
Nuak2	ENSMUSG00000009772.15	66.4	45.8	25.6	197.6	51.6	254.6	14.9	130.3	147.8	47.7	87.6	80.6	80.8	9.9	39.43	91.12	114.42	14	5.1671e-17
Arpin	ENSMUSG00000039043.5	20.1	10.3	10.1	38.7	28.2	59.5	38	27.4	31.9	24	40.9	45.7	42.8	63.2	91.41	70.99	57.17	14	1.2318e-16
Hsd17b11	ENSMUSG00000029311.16	11.2	20.9	32.2	21.2	17.3	26.7	36.3	2.7	2.4	1.7	5	6.9	18.1	93.2	112.52	82.35	66.87	14	6.71077e-15
Pcyt2	ENSMUSG00000025137.15	251.6	483.4	518.3	76.8	368.8	190.9	162	1093.3	467.8	262.9	404.5	338.5	208.4	64.3	44.31	65.08	66.18	14	8.69605e-15
Slc35e2	ENSMUSG00000042202.15	2.5	2.5	1.8	7	8.4	9.1	6.5	3.8	5.2	4.8	8.1	9.1	9.7	6.8	21.54	19.89	15.28	14	4.32929e-13
Cdc42bpa	ENSMUSG00000026490.18	7.2	11.8	5.9	42.4	28.8	28.1	28.6	11.6	10.8	11.6	11.8	14.7	20.2	20.6	53.84	44.94	34.35	14	1.09856e-12
Clmn	ENSMUSG00000021097.15	6.8	11.8	9.4	35.5	22.2	16.4	1.8	7.4	5.9	9.9	8.7	8.7	8.8	6.9	71.35	95.4	91.26	14	2.35373e-11
Gcsh	ENSMUSG00000034424.5	318	190.6	222	101.1	63.2	75.3	63.9	58.2	101.5	73.5	99	95.9	73.6	95.1	577.44	387.58	395.85	14	3.38785e-11
Ptpdc1	ENSMUSG00000038042.11	10.5	11.5	4	9.1	9.5	6.8	7.4	21.3	30.5	20.8	10.2	9.2	10.1	3	45.71	36.19	28.58	14	1.15952e-10
Anks3	ENSMUSG00000022515.6	35.1	41.1	33	83.6	73.4	123.3	90.7	77.6	60.4	52	80.4	80.8	91	83.2	33.72	25.79	25.31	14	1.43756e-10
Pam16	ENSMUSG00000014301.13	53.2	47.4	74.9	67	61.6	102.6	39.9	61.2	56.9	67	47.7	51.7	61.6	121.2	46.36	35.82	34.08	14	1.64674e-10
Impa1	ENSMUSG00000027531.16	31.8	32.7	31.3	44.2	73.7	113.9	231.7	51.6	62.4	52	65.5	67.2	59.3	84.5	47.34	41.97	32.37	14	1.86042e-10
Chpf	ENSMUSG00000032997.16	11.5	30.8	6.9	27.5	13.5	46.1	35	23.9	22.4	17.3	28.7	34.7	23.2	70.9	25.2	15.51	13.41	14	9.22209e-10
Nif3l1	ENSMUSG00000026036.17	17.9	16.5	15.7	30.8	38.3	49.5	19.3	13.7	16.9	18.5	25.3	24.1	23.6	25	11.19	8.77	8.14	14	1.96215e-09
Bicd1	ENSMUSG00000003452.15	6.6	5.5	6.2	23.5	14.5	12.1	24.1	19.1	17.5	18	20.9	21.3	15.8	23.5	3.24	4.66	4.42	14	1.4336e-08
Tspan5	ENSMUSG00000028152.10	9.3	50.8	23.9	80.7	149.5	181.1	34.9	2.3	8.7	1.1	3.3	10.2	22.8	16.6	22.76	15.86	14.7	14	3.71577e-08
Rrm1	ENSMUSG00000030978.10	13.4	4.8	2.3	29.6	26.8	39.1	26.5	13.4	18.6	22.2	32.7	42.4	32.4	26	12.67	10.45	8.29	14	3.71577e-08
Ablim1	ENSMUSG00000025085.16	19.6	41.7	24.8	41.1	79.3	78.7	58.4	32.4	52.3	68.5	70.8	66	69.6	32.4	65.48	56.43	51.58	14	5.72496e-08
Plekhh1	ENSMUSG00000060716.7	4.4	6.2	3	4.3	6.1	13.9	7.2	2	5	8.7	20.8	19.6	7.7	5.4	24.56	20.38	18.25	14	5.74417e-08
Llgl2	ENSMUSG00000020782.18	45	74.8	51.9	132.9	155.5	184.2	286.5	114.8	144.2	161.3	175	177.9	157.2	123.1	64.03	85.91	83.57	14	5.83388e-08
Ccnc	ENSMUSG00000028252.20	25.5	21.2	32.9	30.7	42	50.7	35.9	24.2	31.2	30.6	38.8	42.8	46	45	17.71	15.43	12.65	14	7.29509e-08
Fbxo44	ENSMUSG00000029001.15	40.4	2.4	2.1	41.2	183.7	33.4	10.9	177.6	148	123.2	116	105.5	48.5	5.7	25.9	37.82	36.07	14	1.01616e-07
Vegfb	ENSMUSG00000024962.13	63.9	39.3	47	24.4	111.3	37.1	42.5	172.2	156	124.2	131	135	78.8	3.1	358.8	283.51	217.68	14	1.20471e-07
Aldh4a1	ENSMUSG00000028737.15	294.7	489.6	244.3	140.7	72	123.8	34.5	114.6	156	162.9	132.5	84.1	57.5	61.8	169.09	128.64	119.38	14	2.58367e-07
Rab23	ENSMUSG00000004768.14	5.9	13.1	8	31.6	20.4	18.9	16	7.9	8.6	8.7	11.5	12.4	16.8	11.3	11.11	8.82	7.75	14	3.27931e-07
Ptpn13	ENSMUSG00000034573.14	10.4	7.3	5	49.4	35.5	114	100.4	18.5	20.6	6.6	20	29.9	41.4	35.8	113.15	89.4	79.19	14	4.63664e-07
Necap1	ENSMUSG00000030327.8	29.4	29.9	25.5	62.9	45.9	79	62.1	31.7	42.7	43.9	71.2	65.1	60.5	46.6	53.99	48.33	41.51	14	4.63664e-07
Gnptab	ENSMUSG00000035311.16	9.2	6.3	1.8	8.6	7.8	10	18.1	8.1	14.8	17.9	26	29.8	28.6	15.1	52.51	45.81	38.93	14	5.24941e-07
Bfar	ENSMUSG00000022684.15	24.4	29.8	27.3	80.5	62.4	80.6	84.2	53.8	46.2	36.9	50.3	48.6	58.9	48.4	18.81	18.01	15.81	14	1.02095e-06
Odc1	ENSMUSG00000011179.8	515.6	736.2	221	125.7	162.5	112.4	78.3	107.6	152	102.1	78.7	74.4	49.4	618	758.51	469.93	447.72	14	1.07914e-06
Nab1	ENSMUSG00000002881.14	14.2	41.1	25.8	54	50.5	55.7	63.8	22	31	31	40.9	39.8	25.4	70	96.65	73.11	63.13	14	1.43972e-06
Slc25a10	ENSMUSG00000025792.9	501	681.8	477.9	90.8	69.1	160.9	188.1	49.6	56.6	41.1	91.4	104.6	92.6	166.6	155	229.69	205.74	14	1.86246e-06
Dynll1	ENSMUSG00000009013.5	139.1	220.3	287.7	559.8	405.1	573	224.9	86.4	205.1	163.7	404.6	506.2	577.2	404	103.11	69.21	70.15	14	2.6816e-06
Smim15	ENSMUSG00000071180.5	31.4	55.2	74.5	80.8	59.5	86	54.4	46.8	56.1	51.8	59.9	57.7	68	80.1	75.15	61.98	54.16	14	2.6816e-06
Dhrs11	ENSMUSG00000034449.7	30.5	47.5	31.4	13.2	24.5	24.2	16.3	134.9	107	148	62.2	47.4	21.7	14.6	35.02	48.4	47.24	14	2.86642e-06
Atg4a	ENSMUSG00000079418.3	12.9	13.5	13.2	14.4	17.5	19.2	59.1	12.9	17.2	21.1	21.1	22	16.3	8.5	33.58	28.46	24.7	14	2.86642e-06
Sh3d19	ENSMUSG00000028082.14	36.9	45.2	24	35.7	39.1	46.8	64.7	2.7	3.5	9.9	6.9	7.8	13.6	44.5	109.68	86.97	85.5	14	3.05991e-06
Fbxo25	ENSMUSG00000038365.8	18.9	28.2	21	29.6	20.5	37.5	28.1	12.4	17	21.7	31.6	36.5	37.7	25.2	48.99	41.89	36.88	14	3.15433e-06
Cdkn2aipnl	ENSMUSG00000020392.8	22.9	16.3	17	49.5	31.8	44.3	46.6	25.6	24.8	23.6	33	37.5	44	41.7	45.89	40.7	37.26	14	3.60782e-06
Tmem208	ENSMUSG00000014856.12	166.2	241.3	200.2	130.4	136.4	165.1	162.6	149.5	135.8	136.2	154.8	160.1	141.1	186.9	51.92	41.66	41.2	14	5.1824e-06
Fras1	ENSMUSG00000034687.8	1.8	6.8	7	59.5	38.8	41.9	3.9	1.9	2.3	2.7	8.2	18.3	35.4	2.9	19.96	15.43	12.55	14	6.20301e-06
Prom1	ENSMUSG00000029086.15	107.7	20.6	5.5	119.1	130.5	179.6	82	193.5	236.7	100.3	47.3	79.9	84.7	7.8	85.35	74.28	62.47	14	8.80921e-06
Coq8a	ENSMUSG00000026489.13	234	222.4	72.7	10.1	25.3	25.9	33.5	120.2	143.9	210.1	95	77.8	54.3	13.1	47.72	84.05	69.95	14	1.01934e-05
Ninl	ENSMUSG00000068115.13	3.4	3.6	2.5	49.2	40.6	13.3	18.9	57	65.8	35.1	56.6	78.3	71.4	7.2	29.63	46.45	42.67	14	1.03468e-05
Mcm6	ENSMUSG00000026355.11	6.4	28.3	16.3	41.8	18.1	31.1	25.9	15.6	24.3	20.6	27.5	43.6	27.2	7.3	39.01	23.49	26.5	14	1.26417e-05
Stn1	ENSMUSG00000042694.17	6	3	2.6	46	17.6	40.2	36.4	14.1	15.8	11	21.4	22.7	31.2	22.3	8.13	7.45	6.26	14	1.26417e-05
Inafm2	ENSMUSG00000074918.4	9	15.9	13.2	14	21.8	17.4	24.4	20.8	21.8	21.8	29.3	36.2	33.4	20	38.18	58.11	50.21	14	1.26838e-05
Synj2bp	ENSMUSG00000090935.10	30.8	18	26.7	73.3	78	69.8	82.7	43.4	44.2	36.9	48.9	51	61.8	63.4	66.76	56.59	49.09	14	1.47581e-05
Eme2	ENSMUSG00000073436.11	21.4	34.6	35.6	33.3	30.6	44.8	40.4	23.3	24.6	24	35.3	38.6	38.1	23.8	2.97	3.77	3.96	14	1.7903e-05
Gsta4	ENSMUSG00000032348.6	75.4	1.4	1.1	33.2	31	7.5	1.4	65	188.3	422.8	239.7	91	11.7	2.9	287.89	430.3	419.51	14	2.0011e-05
Adh1	ENSMUSG00000074207.10	123.8	1138.3	1063.7	129.2	10.3	1.9	2	1	3.1	29.1	796.1	1810.6	1626.9	751.9	96.35	141.53	128.89	14	2.0011e-05
Agap3	ENSMUSG00000023353.14	19.8	32.9	22.9	84	32.5	103.7	42.2	32.6	36.4	21.6	48.3	54.9	68.6	74.1	55.54	45.84	40.82	14	2.22466e-05
Mettl2	ENSMUSG00000020691.13	7.5	8.8	10.4	31.8	14.3	27.8	21.8	16	15.2	11.4	16.6	16.7	20.9	37.7	15.61	13.13	11.63	14	2.42039e-05
Gpt2	ENSMUSG00000031700.11	40	22.7	1.5	6	4.5	8.8	1.9	5.1	10.8	3	7.2	9.3	7.1	5.3	83.86	51.5	57.89	14	2.46901e-05
Slc66a2	ENSMUSG00000034006.17	52.4	82.8	61.9	84.2	101.4	257.6	236.6	98.4	38.5	30.1	38.4	41.5	31.3	66.3	31.8	26.81	22.99	14	2.46901e-05
Crppa	ENSMUSG00000043153.6	4.8	4.2	2.8	18.5	12.5	8.9	21.7	19.6	23.7	16.4	9.6	8	9.1	3.8	2.3	3.33	2.93	14	3.14848e-05
Copg2	ENSMUSG00000025607.15	19.1	8.5	11	43.5	51.8	66.5	56.3	24.6	16.8	28.7	40.3	24.2	61.7	36.4	27.48	36.64	33.39	14	3.91347e-05
Gnb5	ENSMUSG00000032192.9	4.9	3.6	5.4	56.3	115.8	30.3	12.6	46.3	48.8	62.5	79.5	83.3	97.8	66.9	21.65	30.41	26.24	14	4.05402e-05
Hps4	ENSMUSG00000042328.13	21.3	13.8	8.7	26.2	14.5	20.8	20.3	14.3	16.5	13.6	15.3	20.7	15.8	22.1	13.01	15.59	15.4	14	4.05544e-05
Narf	ENSMUSG00000000056.7	38.8	35.9	29.6	38.8	85.3	78.4	70	63.5	56.7	37.2	54.9	68.4	65.8	24.3	92.75	84.49	77.19	14	8.05654e-05
S100a11	ENSMUSG00000027907.4	61.9	272.9	606	2521.5	1061.6	1997.7	3522	252.3	361.5	243.2	965.1	1639.2	2344.5	2490.3	1377.58	1214.46	1082.93	14	8.57452e-05
Maea	ENSMUSG00000079562.7	55.5	40.6	33.3	181.8	180.2	252.3	166.6	86.4	95.6	93.9	130.3	135.9	135.6	189	167.35	160.14	139.1	14	8.57452e-05
Oxct1	ENSMUSG00000022186.14	1235.5	1622.9	1086.6	334.3	458.4	150.3	41.1	1120.8	1623.5	1481.4	746.1	589.3	203.8	115.2	1646.31	1412.45	1336.43	14	0.000111047
Uxs1	ENSMUSG00000057363.12	14.7	17.6	16.2	41.6	34.6	28.3	21.6	9.9	8.5	12	20.4	15.1	29.4	28.1	42.9	28.89	29.81	14	0.000142755
Lrrc28	ENSMUSG00000030556.13	36.5	59.8	55.7	15.8	17.1	18	10.1	8.2	11.4	11.2	11.6	11.9	11.8	17.3	17.25	8.6	12.09	14	0.000166933
Cln8	ENSMUSG00000026317.7	6.6	5.3	2.4	12.2	12.4	11.6	10.2	11.6	11.1	10.3	24.7	23.6	13.1	13.2	25.1	22.82	19.7	14	0.00020396
Rhoc	ENSMUSG00000002233.13	51.7	45.2	17.4	97.1	54.4	60	44	15.1	23.5	21.5	18	21.9	32.8	71.1	71.73	94.91	97	14	0.000207451
Ppp1r3e	ENSMUSG00000072494.7	2.1	3.5	4	7.8	3.3	6.5	6.8	2	1.5	1.2	2.6	3.9	3.9	10	35.03	10.61	17.33	14	0.00032802
Gstm5	ENSMUSG00000004032.10	362.9	252.3	431.8	156	79.2	88.3	50.1	34	100.4	47	29.7	35.8	46	72.5	351.17	242.7	261.16	14	0.00032942
Gpx3	ENSMUSG00000018339.11	80880.5	7981.3	2593.4	205.3	41.6	42	32.5	10.5	45.1	1444.1	591.1	114.2	5.8	21.3	24571.9	33292.3	31017.7	14	0.000389542
Ptpn3	ENSMUSG00000038764.14	2.1	3.6	6.3	18.8	10.7	15.1	13.1	6.6	5.4	5.9	5.4	5.4	7.1	23.3	78.19	75.36	65.11	14	0.000446833
Vamp2	ENSMUSG00000020894.16	25.1	27.2	22	202.8	241.8	193.1	217.4	141.7	171.8	161.5	236.4	221.4	230.7	109.8	64.81	81.05	74.79	14	0.000474254
Tomm7	ENSMUSG00000028998.6	102.8	67.3	84.5	112.2	152.4	99.6	80	82.7	81.6	75.7	64	72.6	98.8	156.4	520	422.44	414.8	14	0.000518438
Aopep	ENSMUSG00000021458.17	32.7	45.7	75.4	205.4	458.4	344.6	241.2	169.6	155.9	216.6	196.7	180.7	205.7	111.7	8.47	10.57	9.41	14	0.000606804
Cryab	ENSMUSG00000032060.10	9	191.7	841.4	7587.6	2940.9	11739.7	10862.6	299.9	76.1	53.2	273.3	510.1	794.5	14296.1	798.87	692.63	588.03	14	0.000613544
Fmo5	ENSMUSG00000028088.14	9.7	250.2	178.9	64.6	9.5	4.6	11.6	4.5	5.1	5.8	8.3	8.9	15.5	6.6	11.63	8.4	8.12	14	0.000701532
Chmp2b	ENSMUSG00000004843.7	53.6	61.2	38.1	147.9	117.7	172	136.6	58	83.3	74	114.1	116.3	102.8	126.2	205.07	187.59	161.62	14	0.000742944
Slc6a9	ENSMUSG00000028542.17	3.9	24.9	17.5	27	9.4	35.8	6.1	3.4	4.6	4.4	8.5	8.3	13.5	5.7	5.21	3.92	3.39	14	0.000759036
Plxdc2	ENSMUSG00000026748.13	89.8	129.3	85.4	72.8	36.4	24.1	186.7	115.3	112.1	10.7	97.1	94.6	124.6	74.5	65.15	54.09	48.05	14	0.000820734
Tmem86a	ENSMUSG00000010307.7	69.4	37.3	1.7	84.8	858.4	209.5	14	638.1	110.5	29.6	9.9	10.1	19.2	29.2	32.6	68.91	59.32	14	0.000908561
Wwp1	ENSMUSG00000041058.15	4.7	43.1	35.8	16.9	33.1	23.3	6.7	6.6	14.2	11.3	13.6	13.1	14.2	14.1	191.51	148.25	140.97	14	0.000909508
Lyrm9	ENSMUSG00000072640.11	10.9	5.4	8.7	20	23.3	39.3	20.2	24	21.9	29.7	13	15.4	21.5	27.7	6.84	8.71	7.82	14	0.00104451
Ipo9	ENSMUSG00000041879.13	15.4	19.9	10.9	53	45.7	63.2	36	21.5	31.1	32.8	38.2	41.9	36.9	16.4	42.02	40.43	35.43	14	0.00105842
Msrb1	ENSMUSG00000075705.12	30	31.7	22	11.8	14.9	10.7	15.4	8.3	9	12.8	11.5	10.3	15.6	10.7	436.51	394.58	358.46	14	0.00109824
Cfap20	ENSMUSG00000031796.7	29.1	84.5	115.3	108.1	65.3	84	71.3	41	40.7	36.2	49.3	57.2	63.4	44.4	19.03	16.43	15.1	14	0.00109824
Pdha1	ENSMUSG00000031299.10	290.4	333.6	203	153	433.2	247.5	164.6	554.8	608.8	624.7	449.6	371.3	319.3	281.5	457.11	567.8	532.77	14	0.00111508
Agtpbp1	ENSMUSG00000021557.15	10.8	14.1	11.9	115.5	57.5	54.8	23.2	23.7	24.4	26.6	36.6	36.5	50.3	45.5	14.7	13.75	12	14	0.00111982
Ppp2cb	ENSMUSG00000009630.10	25	42.8	37.1	72.2	83.1	78.5	132.5	59.2	52	52.1	107.2	86	88.5	78.4	298.26	265.89	250.57	14	0.00114765
Crip1	ENSMUSG00000006360.11	20.9	4.3	3.2	261.8	160.2	91.8	38.8	16.3	27.9	18.5	235.8	370.7	140.6	252.4	20.71	15.5	14.94	14	0.00119541
Sumf1	ENSMUSG00000030101.15	45.6	91.5	39.7	72.1	53	70.4	62.1	32.5	36.1	56.4	70.6	65.6	64.3	26.6	46.15	39.73	36.77	14	0.0012696
St6galnac2	ENSMUSG00000057286.6	105.6	111.8	87.5	11.7	37.8	7	5	17.1	19.1	51.3	120.6	180.3	247	23.8	54.03	39.33	40.75	14	0.00130179
Smtnl2	ENSMUSG00000045667.14	14.2	10.7	3.5	50.8	66.6	43.7	75.2	88.5	105.6	74.2	130.1	118.4	79.7	13.4	42.62	60.29	54.92	14	0.00139853
Galnt3	ENSMUSG00000026994.9	73.9	41	9.6	18.3	9.7	78.1	15.2	2	1.8	11.1	29.7	39.4	73.9	43.3	35.42	31.66	28.67	14	0.00159846
Lbr	ENSMUSG00000004880.11	18	30.6	10	27.5	26.5	26.1	19.6	6.7	11.2	10.7	15.8	20.3	20.5	12.7	16.53	14.39	12.93	14	0.00177489
Eri1	ENSMUSG00000031527.7	4.4	7.7	4.4	15	15.4	13	9.4	5.6	6.7	5.5	7.7	10.6	12.8	7.8	10.65	10.23	8.88	14	0.00185323
Atp6v0a2	ENSMUSG00000038023.12	26.4	59.8	23.5	42.8	46.3	55.5	42.1	32.3	50	56.3	62	64.2	51.9	28.3	49.32	42.76	38.82	14	0.0019141
Nudt18	ENSMUSG00000045211.5	12.9	10.6	10.8	24.6	19	66.3	38.5	19.3	30.5	49.4	38.9	43.7	44.3	51.7	34.25	27.6	27.57	14	0.0021062
Fancg	ENSMUSG00000028453.10	4.3	5.5	3.8	14.1	10.9	15.7	10.7	7	8	9	11.9	13.9	18.2	7.1	4.56	3.93	3.66	14	0.00216235
Homez	ENSMUSG00000057156.10	6	8.6	7.4	14.5	9.9	12.2	7.3	21.4	29.2	28.1	23.6	26.4	20.3	13.5	18.59	24.31	21.93	14	0.00223333
Dock9	ENSMUSG00000025558.19	20	27.3	39.7	38.6	21	24.4	27.1	5.7	6.5	6.2	9.1	11.7	25	20.5	77.84	68.91	63.12	14	0.0022808
Actb	ENSMUSG00000029580.14	1697.8	1135.2	602.1	3593.8	587.1	3314.2	822.3	622.2	1137.7	1122.6	1691.7	2717.9	1176.7	4637.3	2630.24	2215.94	2133.42	14	0.00248031
Tacc2	ENSMUSG00000030852.18	20.6	33.4	21.7	47.5	29	21.6	7.4	25.8	19.7	26.8	51	50.5	43	9.3	34.42	46.44	40.76	14	0.00248031
Slc33a1	ENSMUSG00000027822.16	66.7	214.2	97.3	40.5	57.3	45.3	31.2	35.7	63.7	49.7	64.5	65.3	44.7	21.4	78.75	59.11	59.55	14	0.00268738
Mta3	ENSMUSG00000055817.18	7.2	6.5	4.3	48.2	29.1	71.8	143.5	49.6	42.1	23.8	49.6	52.3	77	109.7	17.63	25.5	21.15	14	0.0027357
Isoc1	ENSMUSG00000024601.9	57.6	55.4	33.5	48.7	56	47.4	81	69.2	73.9	105.8	165.5	210.4	168.9	91.1	132.64	168.93	154.39	14	0.00281144
Bahd1	ENSMUSG00000040007.8	3.9	4.2	3.5	5.8	5.5	7.9	6.7	14.1	11.2	8.9	11.1	10.5	12	7.1	35.18	45.65	41.07	14	0.00292749
Arl14ep	ENSMUSG00000027122.15	4.4	5.1	4	14.2	21.7	29.8	12.8	5.6	6.6	7.9	11	12.1	13.6	15.9	19.26	18.38	16.19	14	0.00316393
Hfe	ENSMUSG00000006611.15	13.4	6.9	4	52.5	21	9	3.1	18.9	30.9	24	22.1	18.7	20.7	1.2	13.64	19.35	18.73	14	0.00326862
Spats2l	ENSMUSG00000038305.15	4.8	28.2	55.3	71.8	23.3	33.8	13.1	3.5	3.5	1.5	3.5	8.4	16.7	3.9	10.19	6.26	7.05	14	0.00338611
Kif12	ENSMUSG00000028357.13	231.3	219.3	194.9	95.8	179.7	472.5	396.4	121.5	92.5	56.7	175.6	223.3	335.7	47.9	109.66	78.65	84.28	14	0.00386443
Tmem67	ENSMUSG00000049488.14	3.8	3.7	2.7	13.7	8.6	10.1	11.3	5.3	7.1	7.9	10.2	11.9	11.4	4.4	1.87	2.53	2.25	14	0.00403194
Hoxd9	ENSMUSG00000043342.9	5.7	4.5	4.3	21.9	2.5	2.5	18.6	28.3	40.1	82.9	70.5	57.3	54.3	27.2	97.11	123.24	114.12	14	0.00406035
Trim35	ENSMUSG00000022043.19	37.9	22	10.2	73.6	59.8	77.7	34.6	10.4	24.2	20.6	61	64.1	45.6	13.1	49.47	43.78	39.99	14	0.00447514
B2m	ENSMUSG00000060802.8	633.1	129.4	141.8	1644.1	1463.4	334.7	128.8	103.8	270.3	211.8	377.2	338.6	462.1	242.5	741.09	475.14	532.4	14	0.0049337
Ncdn	ENSMUSG00000028833.13	5.5	8.6	4	28.9	30.8	25.9	11	14.3	22.8	23.3	32.9	35.9	28.4	19.3	23.97	30.04	28.12	14	0.0049337
Prim2	ENSMUSG00000026134.11	3.8	2.9	1.3	14.6	8.1	12.1	12.3	1.5	2.1	1.9	3.7	5.1	8.5	3.1	4.65	3.78	3.6	14	0.00516003
Acy1	ENSMUSG00000023262.13	59.4	836.3	1263.6	137.7	23	12.5	16.2	18.6	16.3	13	11.5	11.9	12.1	4.5	433.03	221.95	259.34	14	0.00524306
Mgll	ENSMUSG00000033174.17	22.5	75.6	26.5	24	20.2	7.3	4	131.1	76.5	172.4	93.3	88	219.2	331.5	116.23	88.79	88.12	14	0.00537697
Susd6	ENSMUSG00000021133.9	19.5	54.8	26.5	32	71.7	55.8	19.2	28	48.7	34.3	40.5	44.5	35.8	28.2	82.12	69.64	65.12	14	0.00537697
Rom1	ENSMUSG00000071648.4	3.9	5.4	6.8	12.3	8.2	7.2	4.7	23.6	16.6	15.7	8.7	10	10.9	5.6	15.07	20.1	18.78	14	0.00544908
Hs6st1	ENSMUSG00000045216.7	24.9	50.6	18.8	36.5	94.5	99.4	11.2	168.9	143	43.8	67.7	57.3	89.7	71.3	79.22	118.19	98.55	14	0.00549332
Ssbp4	ENSMUSG00000070003.7	22.1	7.1	4.9	104.8	96.9	114.2	29.8	55	125.7	180.7	213.1	204.8	176.1	193.3	27.82	44.21	38.2	14	0.00550291
Ndrg2	ENSMUSG00000004558.15	4.3	38.6	2.3	54.6	245.4	19.1	8	857.2	676	662.9	397.6	240.3	68	5	79.26	100.6	98.83	14	0.00567341
Dhx38	ENSMUSG00000037993.8	4.4	7.8	2.3	15.6	14.2	29.6	18.8	10.3	10.4	8.2	12.7	15.1	16.8	16.6	47.19	42.63	37.42	14	0.00577705
Slc37a3	ENSMUSG00000029924.12	13.9	26.6	18.2	22.4	33.6	22.4	13.2	17.5	19.9	20.1	27.4	24.7	27.1	8.9	55.64	43.6	44.15	14	0.00595824
Trmt6	ENSMUSG00000037376.14	5.9	8	7.9	22.8	12.7	18.6	17	10.8	9.7	11	11.7	11.1	20.9	26.5	11.42	14.62	12.91	14	0.00628683
Foxp4	ENSMUSG00000023991.16	1.9	2.3	2.2	9.3	5.4	6.5	9.1	2.9	2.6	1.7	3.6	4.4	5.6	5.1	28.95	23.73	22.83	14	0.00630918
Hoxd8	ENSMUSG00000027102.4	11.7	13.7	9.3	91.6	14.3	11.1	38.1	114.3	263.5	559.4	315.8	314.7	257	59	252.23	329.61	294.12	14	0.00636624
Ppp4r1	ENSMUSG00000061950.17	24.2	28.5	13.1	53	39.7	39.1	36.9	45.2	44	33.5	47	42.7	43.3	33.5	69	62.56	58.62	14	0.00637383
H2-K1	ENSMUSG00000061232.16	136.6	54.9	86.9	944.4	438.9	153.7	261.7	457	397.1	253	461.7	484.6	529.6	203.4	148.64	112.59	110.62	14	0.00654488
Nsdhl	ENSMUSG00000031349.4	70.2	43.8	42	25.4	41.8	30.3	23.1	22.3	25.5	30.2	26.3	28.1	28.5	13.3	58.26	51.02	47.68	14	0.00664049
Dock5	ENSMUSG00000044447.5	2.2	3.6	3.5	9.4	3.9	22.1	15.1	1.4	2.5	1.8	1	1.3	2.7	16.9	25.82	24.56	21.29	14	0.00697733
Mcm3	ENSMUSG00000041859.10	2.6	3.2	2.9	19	8.4	13.2	12.2	2.2	9.3	12.9	11	20.6	6.8	2.2	10.7	8.04	6.61	14	0.00699371
Tuba1b	ENSMUSG00000023004.8	33.8	21.7	18	112.8	64.4	154.4	102.4	44	57.9	42.7	123.9	166.7	74.5	156.9	97.29	80.7	72.03	14	0.00733272
Zw10	ENSMUSG00000032264.9	14.3	11.9	7.7	28.6	29	37	28.2	17.7	20.4	21	31.7	33.3	31.6	29.8	21.08	19.97	18	14	0.00735257
Chac2	ENSMUSG00000020309.6	38.6	50.8	120.1	25.2	20	24.3	31.8	23.8	30.3	48.9	33.2	28.6	19.7	40	67.56	52.41	52.34	14	0.007373
Ccdc25	ENSMUSG00000022035.6	20.8	20.6	23.8	35.3	32.6	47.3	29	19.5	23.8	43.9	44.4	40.6	46.6	34.1	36.89	32.94	30.06	14	0.00794775
Zfp512b	ENSMUSG00000000823.16	10.1	14.3	8.5	44.2	39.6	48.3	37.2	16.1	20.4	15.5	22.3	29.3	38.6	11.6	19.45	24.63	23.1	14	0.00809007
Sgms1	ENSMUSG00000040451.18	26.7	69.5	52.3	66.9	48.1	56.6	16.9	42.4	65.6	62.7	134.7	158.3	57.2	13	30.82	27.62	25.52	14	0.00811815
Adprh	ENSMUSG00000002844.9	10.3	4.2	3.1	33	22	33.1	15.8	22.9	22.7	23.2	23.9	28.2	30.2	29.7	19.21	24.45	22.49	14	0.0081618
Tor2a	ENSMUSG00000009563.16	55.1	84.5	70.7	134.6	54.8	104.4	184.9	66.6	64.5	38.6	51.1	54.8	48.6	78.8	34.53	27.87	26.77	14	0.0092752
Cdk16	ENSMUSG00000031065.14	70.7	125.5	85.7	90.2	174.1	158.3	147	104.2	120.8	106.3	145.2	145.3	160.2	85.5	210.43	185.05	170.92	14	0.00929269
Ndc1	ENSMUSG00000028614.14	3.7	10.6	8.9	7.4	12.6	8.7	6.2	8.8	13.5	8.5	9.2	11.4	13.4	4.9	13.32	10.44	9.63	14	0.0102775
Psph	ENSMUSG00000029446.14	75.7	12.4	16.1	45.4	34.1	46	28.6	12.9	13.3	21.9	24.3	22.4	20.8	14	13.06	11.18	10.81	14	0.0104248
Smad1	ENSMUSG00000031681.16	5.2	6.2	4.9	68.3	26.7	23.7	7.9	18.5	23.7	18.2	37.4	40.6	28.8	12.2	11.21	13.81	12.49	14	0.0116407
Csrp2	ENSMUSG00000020186.7	184.7	217.2	89.5	915.1	569.2	136.6	23	98.8	41.3	239.7	238.7	291.8	380	6.4	305.5	239.23	255.92	14	0.0116996
Pik3cb	ENSMUSG00000032462.14	6.1	9.2	4.9	10.5	36.1	26.1	17.6	4.1	6.3	5	7.1	9.1	11.7	8.9	44.04	40.83	37.81	14	0.0120324
Wtip	ENSMUSG00000036459.15	5.4	12.8	27.9	73.8	48.7	55.7	88.5	39.5	32.4	11.1	18.1	25.3	42	6.1	42.02	35.62	31.61	14	0.0120324
Chdh	ENSMUSG00000015970.19	29.6	80.3	52.8	43.1	103.3	87.4	82.3	50.5	35.9	39.8	78.8	75.2	109.5	45.9	268.56	237.15	221.69	14	0.0122569
Gfm2	ENSMUSG00000021666.16	34.8	75.9	54.3	30.2	36.9	56.1	29.2	37.6	47.9	56.5	55.8	50.7	41	45.2	24.63	21.9	21.05	14	0.0124038
Spidr	ENSMUSG00000041974.10	4.3	2.3	1.9	11	12.5	15.3	10	9	10.2	11	14	15.1	16	8.3	27.84	11.18	17.02	14	0.0125652
Tubb6	ENSMUSG00000001473.7	3.8	9.1	6.4	8.3	8.3	4.9	1.7	3.6	5.5	4.6	4.4	5.1	3.8	1.9	23.58	17.61	16.51	14	0.0136338
Arhgap27	ENSMUSG00000034255.17	19.5	42.2	36.5	69.6	58.5	59.1	57.1	3.1	3.1	2.7	5	7	28	11.8	22.71	17.54	18.83	14	0.0139748
Tmpo	ENSMUSG00000019961.17	29.6	26.8	12.8	150.2	111.2	155.8	78	32.7	45.5	30	44.3	66.5	60.6	26.6	27.77	25.76	22.88	14	0.0148112
Pdk1	ENSMUSG00000006494.11	4.9	5.5	1.7	24	48.4	40.6	14.3	50.1	85.5	125.8	52.8	40.2	35.8	14.2	48.69	66.63	62.21	14	0.0150843
Pop1	ENSMUSG00000022325.14	2.8	18	10.3	4.4	3.2	2.4	2.6	5.9	5.2	3	2.6	2.6	2.9	2.2	17.94	10.08	11.96	14	0.0151013
Aggf1	ENSMUSG00000021681.8	16.3	23.7	13.6	35.6	30.5	43.9	37.7	25.8	25.5	24.3	36.8	38.4	42.5	45.4	115.76	105.6	99.11	14	0.0157153
Zbed3	ENSMUSG00000041995.8	32.1	35.8	30.5	48.8	84.6	83.2	2.6	35.4	42.5	27.3	45.7	41.4	31.5	19.2	82.5	72.98	68.79	14	0.0157153
Lrrc58	ENSMUSG00000034158.9	23.9	43.6	19.4	45.7	29.9	26.1	19.1	11.8	15.1	9.9	16.4	18.9	19.3	17.9	191.36	165.49	149.42	14	0.0161134
Plac8	ENSMUSG00000029322.12	25.6	5.4	8.4	168	65.9	46.7	31.6	5.3	6.1	7.9	17	18	34.6	110.9	22.64	17.99	17.73	14	0.0175392
Timeless	ENSMUSG00000039994.15	1.5	1.9	1.3	19.6	8	11.4	5.9	2.5	3.7	2.8	3.1	5.2	4.5	1.3	3.13	2.44	2.09	14	0.0176305
Lgals1	ENSMUSG00000068220.6	176.7	153.4	252.2	93.9	246.9	18.6	28.3	4.8	3.7	3.9	10.2	17.8	34.5	9.7	388.11	215	302.58	14	0.0180501
Fen1	ENSMUSG00000024742.15	7	8.9	4.4	15.6	7	17.3	15	8	7.2	7.6	13.2	21.4	16.1	15	1.05	0.78	0.7	14	0.0198814
Dcaf5	ENSMUSG00000049106.7	3.9	7.2	4.9	24.8	21.2	31.4	24.5	13.2	16.2	15.1	21.2	21.4	24.9	15.4	33.61	41.12	36.77	14	0.0201481
Them4	ENSMUSG00000028145.9	24.8	30.1	53.8	25.8	29.2	16.1	10.1	20.9	17.3	16.2	19.9	18.8	18.1	23	23.86	19.48	19.81	14	0.020174
Fth1	ENSMUSG00000024661.7	13951.4	15538.4	14288.6	4347.8	2830.6	2216.4	2398	5440.8	4426.2	7020	2985	3046.5	2959.8	3290	702.06	976.95	887.3	14	0.0203527
Slc39a14	ENSMUSG00000022094.15	11.8	73.1	184.5	9.2	11.4	4.5	4.5	16.7	16.5	14.6	8.9	6.5	5	3.8	14.67	10.08	11.14	14	0.0212131
Ica1	ENSMUSG00000062995.12	3.6	6.5	10.8	128.6	14.1	13.4	1.7	3.5	16.8	30.3	59.8	50.9	52.8	32.3	10.67	13.97	12.82	14	0.0212892
Sertad2	ENSMUSG00000049800.13	16.6	16.8	14.6	97.1	14.2	36.1	34.7	18.1	21.9	16.2	19.7	29.6	19.1	69.2	45.47	43.09	38.3	14	0.0214839
P4ha1	ENSMUSG00000019916.14	21	49.3	21.8	42.6	134.2	161.5	57.8	15	15.2	21.7	28.2	29.5	35.2	78.6	56.57	45.79	44.42	14	0.0221189
Myl12b	ENSMUSG00000034868.9	214.2	214.1	256.9	565.5	355.1	595.9	386.7	285.2	364.6	288.6	558.7	752	815.2	774.2	8.61	7.88	6.98	14	0.0236453
Plscr1	ENSMUSG00000032369.13	35.3	32.6	38.7	83.4	32.2	16.4	5.8	35.4	47.8	45.4	79.8	103.2	87.5	20.8	77.34	60.38	65.27	14	0.0241272
Ttll10	ENSMUSG00000029074.14	7.3	7.7	7.8	39.4	31	52.2	44.9	16	16.4	6.7	5.4	11	33.1	11.4	6.58	8.54	8.2	14	0.0245254
Limk2	ENSMUSG00000020451.17	9.1	9.6	8.9	109.7	56.3	121.3	67.8	34.6	38.3	33.8	58.3	62.9	87.3	54.4	22.2	27.31	25.42	14	0.0245965
Cyb561d1	ENSMUSG00000048796.7	1.9	3.4	3.4	11.1	9.5	11.2	8.3	9.4	10.6	10.8	10.7	11.8	14.7	12.7	6.11	7.84	7	14	0.0251224
Dhx29	ENSMUSG00000042426.6	7.7	22.6	17.4	24.7	14.6	19.3	23.1	7.1	6.3	7.6	11.7	12.2	16.7	22.3	25.64	22.84	22.22	14	0.025888
Nup214	ENSMUSG00000001855.15	13.7	11.5	15.1	84	91.3	94.9	66.3	27.2	30.8	21.1	26.6	33.4	44.5	55.5	16.62	19.72	18.31	14	0.0274708
Tnpo3	ENSMUSG00000012535.14	37.2	30.7	20.4	73.9	75.7	60.5	58	42.9	49.3	44.6	61.4	67.1	72.6	36.7	29.85	28.86	26.43	14	0.0278786
Tmem38a	ENSMUSG00000031791.8	5	5	3.8	18	16	7.2	9.4	93	96.9	68.6	44.3	41.2	25.2	2.6	27.85	36.67	32.98	14	0.0282154
Idh2	ENSMUSG00000030541.16	889.8	491	225	342.3	889.8	360.6	496.2	2691.3	2343.3	1702.4	1250.9	1089.4	810.5	119.8	568.47	757.58	679.92	14	0.0282378
Acot7	ENSMUSG00000028937.14	21.9	43.2	33.3	26.1	24.8	34.5	12.3	41.7	41	37.5	30.2	23.1	15.4	48.3	215.39	102.54	147.56	14	0.028398
Cd200	ENSMUSG00000022661.14	6.9	5.4	11.8	400	122	79.5	19.4	41.3	129	170.6	121.2	71.9	65.7	2.3	13.55	18.15	16.73	14	0.0287673
Dnajb11	ENSMUSG00000004460.17	90.7	135.7	76.5	116.2	99.8	121.9	87.7	71.8	95.2	121.1	159.8	161.7	145.2	130	97.81	80.41	78.31	14	0.0290999
Rph3al	ENSMUSG00000020847.15	4.2	6.7	8.6	16.7	8.2	12.4	8.7	10.2	11	15.9	14.7	17.2	9.7	2.9	19.55	16.41	16.57	14	0.0291721
Mfhas1	ENSMUSG00000070056.6	7.4	23.5	11.7	35.8	27.9	33.2	11.5	2.1	5.7	3.3	31.7	41.9	47.9	90.6	106.21	79.71	85.64	14	0.0302323
Prkce	ENSMUSG00000045038.14	2.4	1.3	1.3	20	7.1	8.4	8.6	3.9	3.5	3.8	2.5	2.1	7.7	7	37.1	36.37	32.59	14	0.0326705
Jam3	ENSMUSG00000031990.15	75.8	5.5	1.9	165.7	31.4	27.5	9	5	5.5	3.4	3.3	3.5	12.3	2.5	3.6	5.33	4.32	14	0.0328104
Siah2	ENSMUSG00000036432.8	13.2	25.7	22.5	11	12.6	5.8	7	10.6	10.1	9.7	10	10.2	5.6	7.8	40.36	33.47	34.38	14	0.0334091
Cirbp	ENSMUSG00000045193.13	19	23.8	23.5	111.8	86.3	181	151.2	57.5	44.8	35.5	51.2	81.9	121	51.7	19.44	37.6	27.4	14	0.0335208
Pigs	ENSMUSG00000041958.10	28.6	54.3	27	52	36.5	81.5	91.1	53.1	59.2	60.4	64.5	69.2	90.9	127.4	55.01	49.41	43.65	14	0.0351383
Setmar	ENSMUSG00000034639.7	5.5	4.4	5	8.9	7	6	7.2	7.2	8.1	8.3	8.8	8.6	9.5	3.1	15.85	13.94	13.02	14	0.0353144
Il17rb	ENSMUSG00000015966.17	3.6	10.1	6.6	8.3	16.8	19.7	25.3	5.1	6.2	4.5	6.4	11.3	20.7	6.3	5.97	4.82	4.55	14	0.0372678
Letmd1	ENSMUSG00000037353.9	33.1	38.4	26.4	29.6	34.9	27.8	20.1	39.3	44.3	36.9	44.5	46.2	37.7	24	21.06	25.01	23.58	14	0.0381989
Rab4a	ENSMUSG00000019478.16	91.4	65.3	70.9	48.3	53.2	70.5	28.3	72.3	60.8	47	51.8	56.2	48.2	77.4	72.54	103.57	83.11	14	0.0384193
Mcm5	ENSMUSG00000005410.6	3.8	3.8	1.2	6.4	4.2	9.4	10.6	4.2	7.3	9.6	8.2	18.3	9	5.1	13.57	9.3	8.98	14	0.0389992
Serpinh1	ENSMUSG00000070436.12	27.5	46.6	23.3	147.7	159	48.1	8.5	131.4	212.5	138.4	124.9	105.4	57.1	1.7	120.98	94.33	92.34	14	0.0391184
Txnrd1	ENSMUSG00000020250.10	47.6	131.6	54.1	74.7	67	77	20.5	48.3	110.7	93.9	151.1	130.9	67.8	59.9	138.87	129.78	122.31	14	0.0396417
Cd24a	ENSMUSG00000047139.9	2.4	2.2	1.5	190.7	302.4	959.5	774	542.7	598.9	117.6	273.3	480.3	918.5	826.4	324.62	455.91	372.97	14	0.0400465
Cep19	ENSMUSG00000035790.15	25.5	31.4	34.2	45.6	38.4	27.3	26.9	39.8	42.6	38.1	44.2	51.4	51	42.5	91.93	85.61	79.67	14	0.0405086
Metrnl	ENSMUSG00000039208.15	38.6	103	70.2	72.1	74	98.2	123.6	67.7	75.9	36.4	115.2	129.3	114.3	32.1	48.3	39.51	40.49	14	0.0405086
Pde4d	ENSMUSG00000021699.17	18.2	15.3	59.8	27	12.8	12.3	38.5	9.7	10.1	8.6	14.9	26	32.5	5.7	23.57	16.79	17.64	14	0.0405086
Psen1	ENSMUSG00000019969.14	46.6	129.5	58.5	81.9	76	93	67.6	64.6	84.9	75.1	85.1	82.8	81.5	61.9	48.41	42.81	42.98	14	0.0416359
Hps1	ENSMUSG00000025188.15	18.4	7.4	5.9	10.9	10.5	22.9	19.7	13	11	9.3	8.8	8.1	16	12.4	5.92	7.53	6.94	14	0.0427393
Itsn1	ENSMUSG00000022957.20	5.1	4.2	2.2	19	14.4	12.2	9.5	5.3	7.3	5.1	7.3	8.5	11.7	4	8.84	8.34	7.77	14	0.0432647
Car7	ENSMUSG00000031883.13	8.7	2.3	2.9	8.3	4.9	4.2	3.5	4.3	4.7	3	2.8	2.7	4.6	7.4	1.23	1.88	1.53	14	0.0437287
Anxa3	ENSMUSG00000029484.12	2.6	2.4	4.8	442.1	83.2	24.8	4.6	5.8	11.5	20.3	37.2	12.2	16.5	4.1	23.59	16.65	18.04	14	0.0456744
Clic4	ENSMUSG00000037242.8	63.9	214	110.4	277.2	772.3	1063.5	9.2	9.6	29.7	52	23.6	15.7	34.3	5.9	161.47	128.75	132.17	14	0.0461832
Rad23a	ENSMUSG00000003813.15	90.7	80.1	95	120.6	106.7	145.8	134.7	96.2	100.1	88.9	112.7	111.7	88.1	104.6	113.98	93.95	96.41	14	0.0463224
Smarca2	ENSMUSG00000024921.17	76.8	130.6	57.5	108	76.3	99.5	96.8	94.1	108.1	64.2	58.6	61.6	82	20.8	51.91	43.9	42.13	14	0.048343
Angel1	ENSMUSG00000021257.14	3.3	3.8	1.8	8.5	5.1	7.2	7.8	5.2	7.6	8.7	8.7	10	11.3	8.3	5.58	6.89	6.24	14	0.0483766
Notch2	ENSMUSG00000027878.11	3.1	2.9	2.2	20.7	13.5	30.6	15	3.6	5.7	3.1	6.9	13.7	30	10.6	42.16	34.96	35.12	14	0.0488543
Chd1l	ENSMUSG00000028089.5	4.1	5.3	3.6	19	11.3	15	9.8	14.4	15.2	16.6	20.6	21.2	16.1	7.8	14.52	17.97	16.33	14	0.0499463
Hacd1	ENSMUSG00000063275.15	22.9	15.5	9.7	6.7	2.7	1.6	1.6	8.4	21.6	30.1	26.4	30.7	12.4	0.4	7.65	13.58	14.74	13	9.19442e-11
Spata24	ENSMUSG00000024352.12	8.8	6.3	9.8	10.5	8.2	4.4	4.5	3.3	2.9	5.2	2.8	6.4	11.3	0.6	1.48	3.43	3.3	13	9.64162e-08
Miox	ENSMUSG00000022613.8	9323.9	2923.7	1338.6	59.1	13.3	6	7.7	1.5	15.8	28.8	9.8	19.5	1.5	0.4	1837.19	2928.43	2832.9	13	1.63144e-07
Rnf208	ENSMUSG00000044628.5	8.9	1.2	0.4	4.5	2.5	6.6	2	24.2	55.9	70.3	51.2	39.8	27.4	2.5	25.48	34.21	33.73	13	5.8724e-06
Slc16a11	ENSMUSG00000040938.16	21.3	49.1	39.4	17.8	18.2	17.8	20.6	25.1	55.3	19.1	40.9	49.9	73.3	0.4	11.32	16.2	16.64	13	0.000105377
Ckb	ENSMUSG00000001270.9	1.2	2.7	0.4	46	15.2	9.7	15.4	4429.1	2129.6	750.7	135.4	161.6	62.3	4.7	81.04	145.47	116.65	13	0.000156715
Afp	ENSMUSG00000054932.6	1.7	1.7	4.3	10	3	4.5	3.6	2.5	6.2	4.4	9.7	9	9.1	0.2	1.27	1.98	2.29	13	0.000266028
Parp3	ENSMUSG00000023249.15	23.1	32.6	23.1	10.1	9.5	2.8	13.4	8.9	3.5	2.4	1.9	2.3	2	0.3	21.95	17.52	18.31	13	0.000844887
Pde8a	ENSMUSG00000025584.17	12.9	12.5	0.7	17.8	5.7	1.2	2.2	20.7	21.6	28.5	33.1	25.4	32.2	1.9	98.39	125.83	115.61	13	0.008315
Sik1	ENSMUSG00000024042.7	4	9.6	4.2	26.3	6.6	8.8	10.2	1.1	3	2.6	1.5	1.1	0.9	4.1	107.5	77.28	86.75	13	0.0132244
Lrrk2	ENSMUSG00000036273.15	12	37.3	42.4	14	15.6	8.1	8.6	11.8	23	10.3	5.3	5.4	6	0.4	129.45	116.34	107.15	13	0.0142713
Dtwd2	ENSMUSG00000024505.16	5.2	2.5	0.8	2.4	2.4	3	1.4	2.5	4	1.7	5	5.5	3.4	1.3	7.26	6.49	5.7	13	0.0169991
Fam43a	ENSMUSG00000046546.3	1.1	7.4	6.1	30.2	70.5	7.9	27.8	98.1	69.5	3.6	3.8	2.3	5	0.5	26.84	42.33	33.76	13	0.0190308
Proca1	ENSMUSG00000044122.15	2.6	5.8	13.6	7.8	6.2	5.4	6.3	2.2	3.3	1.2	2.5	3	5.3	0.8	12.21	6.63	8.42	13	0.0266447
Elac1	ENSMUSG00000036941.2	1.9	1.7	0.8	7.8	9.6	9.7	8.7	5.1	6.9	7.9	5.5	6.7	10.5	7.1	11.5	15.46	13.38	13	0.0302323
Nrg1	ENSMUSG00000062991.9	2.1	12.7	4.2	12	4	3.5	7.4	4.8	6.1	1.9	4.3	8.5	2.8	0.6	4.4	3.67	3.36	13	0.031297
Srp54a	ENSMUSG00000073079.6	1.7	2	0.9	4.4	4.8	3.4	4.2	2.3	2	1.6	2.1	3.6	4.3	4	3.58	2.86	2.9	13	0.0440625
Cxcl16	ENSMUSG00000018920.11	169.4	4.4	0.7	127	62.8	175.2	4.5	25.3	44.4	5.7	42	74.9	166.4	145	45.43	40.17	35.85	13	0.0470482
Pm20d1	ENSMUSG00000042251.12	3.5	178.1	43.1	6.7	1.5	2.2	4.7	31.1	36.1	86.7	45.4	32.3	12.3	0.3	21.14	15.02	16.06	13	0.0489715
Shf	ENSMUSG00000033256.14	6.1	1	0.3	2.2	2.7	2.2	2.5	3.3	3.5	1.9	4.6	3.4	2.8	0.4	10.82	14.6	15.83	12	3.45723e-11
Prss23	ENSMUSG00000039405.7	56.4	1.3	0.7	39.9	15.2	107.9	112.8	72.8	104.5	92.1	348.5	640.6	617.3	0.7	19.04	16.89	11.85	12	1.66187e-07
Dpep1	ENSMUSG00000019278.5	507	7.8	0.9	11.8	2.8	1.5	1.6	2.3	6.3	4.4	1.6	1.8	1.6	0.2	35.38	60.67	61.09	12	9.9936e-06
Golt1a	ENSMUSG00000103421.1	13.6	7	10.5	7.3	15.7	0.3	0.1	32	22.5	29.8	16.3	18.2	19.6	10.7	1.64	2.55	2.5	12	0.000130558
Arid3a	ENSMUSG00000019564.12	1.3	1	0.6	17.1	14.1	15.9	9.9	12.1	5.9	7.1	8.2	8.6	21	0.7	9.02	12.95	11.2	12	0.00725455
H2-Q6	ENSMUSG00000073409.12	1.5	1.2	2	31.4	15.8	1.7	0.3	1.2	6.2	4.5	5.3	3.2	3.3	0	13.73	9.29	9.14	12	0.00987784
Fads1	ENSMUSG00000010663.5	68.7	67.6	59.4	31.7	17.7	15.7	0.6	12.3	54.4	62.4	24.6	31.1	68.9	0.7	85.31	69.81	66.63	12	0.0234356
Shank2	ENSMUSG00000037541.22	2.7	2.9	1.6	151.3	32.3	7	0.4	14.5	26.9	10.6	5.8	3	2.9	0.3	41.92	53.04	49.08	12	0.0262572
Hao2	ENSMUSG00000027870.8	148.7	190.7	32.1	7.6	8.8	0.1	3.2	65.9	106.4	4	4.5	3.3	2.6	0	1405.25	800.47	992.19	12	0.0389866
Ccdc149	ENSMUSG00000045790.10	1.4	2.3	0.6	16	12.4	12.9	7.5	6.5	8.2	6.4	6.2	7.6	8.3	0.9	7.54	10.37	8.51	12	0.0424181
Golm1	ENSMUSG00000021556.12	1.8	1.7	0.3	22	22.1	9.7	0.5	1.3	4.4	2.7	25.4	44.4	116.6	0.5	9.28	7.8	6.45	11	0.0027357
Cyp2s1	ENSMUSG00000040703.11	3	2.9	1.6	4.1	4.3	0.8	0.4	22.9	59.2	60	116.8	89.3	19.5	0.2	6.98	9.7	8.95	11	0.0225063

## Sheet: Male-FemaleOverlap TPM>1
		TPM values from bulk RNASeq of microdissected segments published in Chen et al., JASN (2021) PMID: 33769951														Mean TMP values from the TRAP RNASeq
Gene_symbol	GeneID	PTS1	PTS2	PTS3	DTL1	DTL2	DTL3	ATL	MTAL	CTAL	DCT	CNT	CCD	OMCD	IMCD	Male Pk1KO	Male Pkd1KO+ciliaKO	Male noncystic	Female Pk1KO	Female Pkd1KO+ciliaKO	Female noncystic	RankTPM1	adj.Pval(Male Pkd1KO vs noncystic)
Glis2	ENSMUSG00000014303.13	22.7	43.8	48.7	49.9	43.1	55.2	108.6	66	53.5	14.9	22.7	31.1	51.3	11.4	293.46	183.58	129.09	337.29	182.56	157.77	14	7.23966e-62
Arpin	ENSMUSG00000039043.5	20.1	10.3	10.1	38.7	28.2	59.5	38	27.4	31.9	24	40.9	45.7	42.8	63.2	72.11	59.6	45.21	91.41	70.99	57.17	14	1.46451e-43
Lad1	ENSMUSG00000041782.14	43	38.3	40.7	64.4	76	89.2	18.8	209.4	106.1	188.7	132.5	128.8	145.2	174.1	37.67	67.88	181.23	60.88	143.9	217.24	14	4.09875e-31
Cables2	ENSMUSG00000038990.14	8.7	12.1	9.7	28.5	26	51.5	65.8	19	18	13.9	26.3	26.4	27.3	29.1	26.99	16.16	12.54	31.73	18.46	15.09	14	3.65063e-23
Impa1	ENSMUSG00000027531.16	31.8	32.7	31.3	44.2	73.7	113.9	231.7	51.6	62.4	52	65.5	67.2	59.3	84.5	46.98	41.3	30.99	47.34	41.97	32.37	14	3.84366e-16
Dhrs11	ENSMUSG00000034449.7	30.5	47.5	31.4	13.2	24.5	24.2	16.3	134.9	107	148	62.2	47.4	21.7	14.6	32.59	49.54	51.63	35.02	48.4	47.24	14	1.5888e-15
Ntn4	ENSMUSG00000020019.4	16.1	24.8	19.5	346.7	77.1	72.8	50.7	97.2	84.7	59.7	78.1	130.2	114.6	1.1	16.95	31.9	54.05	19.04	43.17	52.12	14	1.5888e-15
Spns2	ENSMUSG00000040447.15	20.3	2	1.3	77.1	157.8	139.1	72.9	11.4	3.6	11.5	41.4	82.4	121.7	50.4	12.55	43.19	44.09	14.57	63.2	88.78	14	2.72221e-15
Cdc42bpa	ENSMUSG00000026490.18	7.2	11.8	5.9	42.4	28.8	28.1	28.6	11.6	10.8	11.6	11.8	14.7	20.2	20.6	42.62	40.32	30.63	53.84	44.94	34.35	14	3.57663e-15
Pkd2	ENSMUSG00000034462.9	30.4	61.7	23.3	101	155.5	108.9	117.4	66.6	101	75.3	74.5	78.4	59.5	24.9	120.9	90.41	77.68	155.19	109.5	87.89	14	8.88366e-15
Tor2a	ENSMUSG00000009563.16	55.1	84.5	70.7	134.6	54.8	104.4	184.9	66.6	64.5	38.6	51.1	54.8	48.6	78.8	35.71	26.55	24.6	34.53	27.87	26.77	14	1.92536e-12
Chpf	ENSMUSG00000032997.16	11.5	30.8	6.9	27.5	13.5	46.1	35	23.9	22.4	17.3	28.7	34.7	23.2	70.9	20.99	11.89	10.28	25.2	15.51	13.41	14	1.92536e-12
Nif3l1	ENSMUSG00000026036.17	17.9	16.5	15.7	30.8	38.3	49.5	19.3	13.7	16.9	18.5	25.3	24.1	23.6	25	9.86	8.45	7.2	11.19	8.77	8.14	14	1.68335e-11
Bicd1	ENSMUSG00000003452.15	6.6	5.5	6.2	23.5	14.5	12.1	24.1	19.1	17.5	18	20.9	21.3	15.8	23.5	2.46	3.82	3.97	3.24	4.66	4.42	14	2.31497e-10
Mettl2	ENSMUSG00000020691.13	7.5	8.8	10.4	31.8	14.3	27.8	21.8	16	15.2	11.4	16.6	16.7	20.9	37.7	13.75	11.21	9.88	15.61	13.13	11.63	14	1.7947e-09
Tspan5	ENSMUSG00000028152.10	9.3	50.8	23.9	80.7	149.5	181.1	34.9	2.3	8.7	1.1	3.3	10.2	22.8	16.6	27.57	21.34	18.25	22.76	15.86	14.7	14	1.7947e-09
Pam16	ENSMUSG00000014301.13	53.2	47.4	74.9	67	61.6	102.6	39.9	61.2	56.9	67	47.7	51.7	61.6	121.2	40.49	37.69	31.48	46.36	35.82	34.08	14	3.54314e-08
Gnptab	ENSMUSG00000035311.16	9.2	6.3	1.8	8.6	7.8	10	18.1	8.1	14.8	17.9	26	29.8	28.6	15.1	41.06	37.55	33.58	52.51	45.81	38.93	14	9.70344e-08
Ninl	ENSMUSG00000068115.13	3.4	3.6	2.5	49.2	40.6	13.3	18.9	57	65.8	35.1	56.6	78.3	71.4	7.2	21.34	37.37	36.99	29.63	46.45	42.67	14	1.21655e-07
Sema3c	ENSMUSG00000028780.13	5.8	37.7	19.9	16.2	11.2	141.1	14	10.9	21.5	3.4	23.5	32.5	47.4	86.6	30.26	21.53	18.99	24.75	17.75	14.11	14	1.49302e-07
Actb	ENSMUSG00000029580.14	1697.8	1135.2	602.1	3593.8	587.1	3314.2	822.3	622.2	1137.7	1122.6	1691.7	2717.9	1176.7	4637.3	2346.05	1989.29	1750.65	2630.24	2215.94	2133.42	14	2.3943e-07
Ptpdc1	ENSMUSG00000038042.11	10.5	11.5	4	9.1	9.5	6.8	7.4	21.3	30.5	20.8	10.2	9.2	10.1	3	33.84	31.05	22.32	45.71	36.19	28.58	14	4.83828e-07
Copg2	ENSMUSG00000025607.15	19.1	8.5	11	43.5	51.8	66.5	56.3	24.6	16.8	28.7	40.3	24.2	61.7	36.4	23.91	33.38	32.8	27.48	36.64	33.39	14	7.98625e-07
Mcm6	ENSMUSG00000026355.11	6.4	28.3	16.3	41.8	18.1	31.1	25.9	15.6	24.3	20.6	27.5	43.6	27.2	7.3	35.32	31.13	23.48	39.01	23.49	26.5	14	7.98625e-07
Pdha1	ENSMUSG00000031299.10	290.4	333.6	203	153	433.2	247.5	164.6	554.8	608.8	624.7	449.6	371.3	319.3	281.5	415.81	530.77	556.4	457.11	567.8	532.77	14	9.87528e-07
Eme2	ENSMUSG00000073436.11	21.4	34.6	35.6	33.3	30.6	44.8	40.4	23.3	24.6	24	35.3	38.6	38.1	23.8	2.48	3.31	3.39	2.97	3.77	3.96	14	1.05419e-06
Ablim1	ENSMUSG00000025085.16	19.6	41.7	24.8	41.1	79.3	78.7	58.4	32.4	52.3	68.5	70.8	66	69.6	32.4	62.94	54.05	48.32	65.48	56.43	51.58	14	3.30854e-06
Cdkn2aipnl	ENSMUSG00000020392.8	22.9	16.3	17	49.5	31.8	44.3	46.6	25.6	24.8	23.6	33	37.5	44	41.7	35.98	33.41	28.59	45.89	40.7	37.26	14	5.63121e-06
Pcyt2	ENSMUSG00000025137.15	251.6	483.4	518.3	76.8	368.8	190.9	162	1093.3	467.8	262.9	404.5	338.5	208.4	64.3	48.77	69.36	79.35	44.31	65.08	66.18	14	6.81258e-06
Mcm5	ENSMUSG00000005410.6	3.8	3.8	1.2	6.4	4.2	9.4	10.6	4.2	7.3	9.6	8.2	18.3	9	5.1	14.34	9.99	7.06	13.57	9.3	8.98	14	1.24186e-05
Anks3	ENSMUSG00000022515.6	35.1	41.1	33	83.6	73.4	123.3	90.7	77.6	60.4	52	80.4	80.8	91	83.2	28.77	23.87	23.19	33.72	25.79	25.31	14	3.80254e-05
Sh3d19	ENSMUSG00000028082.14	36.9	45.2	24	35.7	39.1	46.8	64.7	2.7	3.5	9.9	6.9	7.8	13.6	44.5	108.66	92.8	84.73	109.68	86.97	85.5	14	4.26116e-05
Gsta4	ENSMUSG00000032348.6	75.4	1.4	1.1	33.2	31	7.5	1.4	65	188.3	422.8	239.7	91	11.7	2.9	61.95	119.74	94.1	287.89	430.3	419.51	14	4.64468e-05
Aldh4a1	ENSMUSG00000028737.15	294.7	489.6	244.3	140.7	72	123.8	34.5	114.6	156	162.9	132.5	84.1	57.5	61.8	179.29	153.02	135.69	169.09	128.64	119.38	14	5.17009e-05
Fbxo44	ENSMUSG00000029001.15	40.4	2.4	2.1	41.2	183.7	33.4	10.9	177.6	148	123.2	116	105.5	48.5	5.7	18.23	28.45	26.51	25.9	37.82	36.07	14	5.26656e-05
Chmp2b	ENSMUSG00000004843.7	53.6	61.2	38.1	147.9	117.7	172	136.6	58	83.3	74	114.1	116.3	102.8	126.2	182.46	164.64	133.57	205.07	187.59	161.62	14	7.67274e-05
Tmem67	ENSMUSG00000049488.14	3.8	3.7	2.7	13.7	8.6	10.1	11.3	5.3	7.1	7.9	10.2	11.9	11.4	4.4	1.66	2.08	2.27	1.87	2.53	2.25	14	8.80628e-05
Tuba1b	ENSMUSG00000023004.8	33.8	21.7	18	112.8	64.4	154.4	102.4	44	57.9	42.7	123.9	166.7	74.5	156.9	96.5	77.8	60.03	97.29	80.7	72.03	14	0.000112965
Agap3	ENSMUSG00000023353.14	19.8	32.9	22.9	84	32.5	103.7	42.2	32.6	36.4	21.6	48.3	54.9	68.6	74.1	45.95	40.48	35.44	55.54	45.84	40.82	14	0.000115886
Anxa3	ENSMUSG00000029484.12	2.6	2.4	4.8	442.1	83.2	24.8	4.6	5.8	11.5	20.3	37.2	12.2	16.5	4.1	22.15	12.6	9.16	23.59	16.65	18.04	14	0.000217126
Mgll	ENSMUSG00000033174.17	22.5	75.6	26.5	24	20.2	7.3	4	131.1	76.5	172.4	93.3	88	219.2	331.5	62.21	57.41	47.94	116.23	88.79	88.12	14	0.000243178
Inafm2	ENSMUSG00000074918.4	9	15.9	13.2	14	21.8	17.4	24.4	20.8	21.8	21.8	29.3	36.2	33.4	20	29.97	44.64	39.95	38.18	58.11	50.21	14	0.000352563
Necap1	ENSMUSG00000030327.8	29.4	29.9	25.5	62.9	45.9	79	62.1	31.7	42.7	43.9	71.2	65.1	60.5	46.6	47.13	44.13	37.3	53.99	48.33	41.51	14	0.000352563
Atg4a	ENSMUSG00000079418.3	12.9	13.5	13.2	14.4	17.5	19.2	59.1	12.9	17.2	21.1	21.1	22	16.3	8.5	37.89	32.66	29.84	33.58	28.46	24.7	14	0.000540437
Hoxd8	ENSMUSG00000027102.4	11.7	13.7	9.3	91.6	14.3	11.1	38.1	114.3	263.5	559.4	315.8	314.7	257	59	164.73	232.22	214.43	252.23	329.61	294.12	14	0.000930803
Rab23	ENSMUSG00000004768.14	5.9	13.1	8	31.6	20.4	18.9	16	7.9	8.6	8.7	11.5	12.4	16.8	11.3	11.56	9.79	9.04	11.11	8.82	7.75	14	0.00107252
Hsd17b11	ENSMUSG00000029311.16	11.2	20.9	32.2	21.2	17.3	26.7	36.3	2.7	2.4	1.7	5	6.9	18.1	93.2	536.09	221.07	263.32	112.52	82.35	66.87	14	0.00156241
Gcsh	ENSMUSG00000034424.5	318	190.6	222	101.1	63.2	75.3	63.9	58.2	101.5	73.5	99	95.9	73.6	95.1	425.66	375.89	337.46	577.44	387.58	395.85	14	0.00180346
Pigs	ENSMUSG00000041958.10	28.6	54.3	27	52	36.5	81.5	91.1	53.1	59.2	60.4	64.5	69.2	90.9	127.4	53.12	45.49	42.28	55.01	49.41	43.65	14	0.00223563
Cfap20	ENSMUSG00000031796.7	29.1	84.5	115.3	108.1	65.3	84	71.3	41	40.7	36.2	49.3	57.2	63.4	44.4	22.31	18.16	17.28	19.03	16.43	15.1	14	0.00296203
Tmem208	ENSMUSG00000014856.12	166.2	241.3	200.2	130.4	136.4	165.1	162.6	149.5	135.8	136.2	154.8	160.1	141.1	186.9	54.8	44.13	43.85	51.92	41.66	41.2	14	0.00477681
Homez	ENSMUSG00000057156.10	6	8.6	7.4	14.5	9.9	12.2	7.3	21.4	29.2	28.1	23.6	26.4	20.3	13.5	14.33	19.95	17.76	18.59	24.31	21.93	14	0.00671639
Bahd1	ENSMUSG00000040007.8	3.9	4.2	3.5	5.8	5.5	7.9	6.7	14.1	11.2	8.9	11.1	10.5	12	7.1	29.49	39.06	36.02	35.18	45.65	41.07	14	0.00954248
Plxdc2	ENSMUSG00000026748.13	89.8	129.3	85.4	72.8	36.4	24.1	186.7	115.3	112.1	10.7	97.1	94.6	124.6	74.5	64.92	55.34	54.35	65.15	54.09	48.05	14	0.00999838
Sgms1	ENSMUSG00000040451.18	26.7	69.5	52.3	66.9	48.1	56.6	16.9	42.4	65.6	62.7	134.7	158.3	57.2	13	25.53	23.23	21.18	30.82	27.62	25.52	14	0.0149364
Rph3al	ENSMUSG00000020847.15	4.2	6.7	8.6	16.7	8.2	12.4	8.7	10.2	11	15.9	14.7	17.2	9.7	2.9	18.45	16.11	15.94	19.55	16.41	16.57	14	0.0153846
Nudt18	ENSMUSG00000045211.5	12.9	10.6	10.8	24.6	19	66.3	38.5	19.3	30.5	49.4	38.9	43.7	44.3	51.7	27.76	23.18	21.99	34.25	27.6	27.57	14	0.0165636
Sumf1	ENSMUSG00000030101.15	45.6	91.5	39.7	72.1	53	70.4	62.1	32.5	36.1	56.4	70.6	65.6	64.3	26.6	46.57	40.16	39.64	46.15	39.73	36.77	14	0.0239471
Ppp4r1	ENSMUSG00000061950.17	24.2	28.5	13.1	53	39.7	39.1	36.9	45.2	44	33.5	47	42.7	43.3	33.5	64.71	61.11	58.36	69	62.56	58.62	14	0.0245061
Crppa	ENSMUSG00000043153.6	4.8	4.2	2.8	18.5	12.5	8.9	21.7	19.6	23.7	16.4	9.6	8	9.1	3.8	2.14	2.86	2.59	2.3	3.33	2.93	14	0.0332675
Foxp4	ENSMUSG00000023991.16	1.9	2.3	2.2	9.3	5.4	6.5	9.1	2.9	2.6	1.7	3.6	4.4	5.6	5.1	25.07	19.73	21.52	28.95	23.73	22.83	14	0.0348157
Hacd1	ENSMUSG00000063275.15	22.9	15.5	9.7	6.7	2.7	1.6	1.6	8.4	21.6	30.1	26.4	30.7	12.4	0.4	6.61	11.26	11.87	7.65	13.58	14.74	13	4.91102e-15
Afp	ENSMUSG00000054932.6	1.7	1.7	4.3	10	3	4.5	3.6	2.5	6.2	4.4	9.7	9	9.1	0.2	1.05	1.53	1.77	1.27	1.98	2.29	13	1.04035e-07
Pde8a	ENSMUSG00000025584.17	12.9	12.5	0.7	17.8	5.7	1.2	2.2	20.7	21.6	28.5	33.1	25.4	32.2	1.9	79.71	111.77	110.84	98.39	125.83	115.61	13	3.15262e-07
Spata24	ENSMUSG00000024352.12	8.8	6.3	9.8	10.5	8.2	4.4	4.5	3.3	2.9	5.2	2.8	6.4	11.3	0.6	1.94	3.79	4.78	1.48	3.43	3.3	13	3.35851e-06
Miox	ENSMUSG00000022613.8	9323.9	2923.7	1338.6	59.1	13.3	6	7.7	1.5	15.8	28.8	9.8	19.5	1.5	0.4	1419.48	2181.54	2218.12	1837.19	2928.43	2832.9	13	1.76683e-05
Cxcl16	ENSMUSG00000018920.11	169.4	4.4	0.7	127	62.8	175.2	4.5	25.3	44.4	5.7	42	74.9	166.4	145	38.1	28.86	26.19	45.43	40.17	35.85	13	3.08545e-05
Rnf208	ENSMUSG00000044628.5	8.9	1.2	0.4	4.5	2.5	6.6	2	24.2	55.9	70.3	51.2	39.8	27.4	2.5	16.49	25.02	22.57	25.48	34.21	33.73	13	0.000820354
Ckb	ENSMUSG00000001270.9	1.2	2.7	0.4	46	15.2	9.7	15.4	4429.1	2129.6	750.7	135.4	161.6	62.3	4.7	55.99	122.93	95.31	81.04	145.47	116.65	13	0.00148534
Nrg1	ENSMUSG00000062991.9	2.1	12.7	4.2	12	4	3.5	7.4	4.8	6.1	1.9	4.3	8.5	2.8	0.6	6.49	4.5	4.09	4.4	3.67	3.36	13	0.00603527
Srp54a	ENSMUSG00000073079.6	1.7	2	0.9	4.4	4.8	3.4	4.2	2.3	2	1.6	2.1	3.6	4.3	4	3.43	2.93	2.85	3.58	2.86	2.9	13	0.0167453
Golt1a	ENSMUSG00000103421.1	13.6	7	10.5	7.3	15.7	0.3	0.1	32	22.5	29.8	16.3	18.2	19.6	10.7	1.09	1.96	2.09	1.64	2.55	2.5	12	6.53331e-06
Shank2	ENSMUSG00000037541.22	2.7	2.9	1.6	151.3	32.3	7	0.4	14.5	26.9	10.6	5.8	3	2.9	0.3	29.61	43.22	39.02	41.92	53.04	49.08	12	0.0490398

## Sheet: Legend
Nephron Segment Abbreviations
	PTS1	initial segment of the proximal tubule (S1)
	PTS2	proximal straight tubule in cortical-medullary rays (S2)
	PTS3	proximal straight tubule in the outer stripe of outer medulla (S3)
	DTL1	short descending limb of the loop of Henle
	DTL2	long descending limb of the loop of Henle in the outer medulla
	DTL3	long descending limb of the loop of Henle in the inner medulla
	ATL	thin ascending limb of the loop of Henle
	MTAL	medullary thick ascending limb of the loop of Henle
	CTAL	cortical thick ascending limb of the loop of Henle
	DCT	distal convoluted tubule
	CNT	collecting duct segments connecting tubule
	CCD	cortical collecting duct
	OMCD	outer medullary collecting duct
	IMCD	nner medullary collecting duct
