# Supplementary material for: Glis2 is an early effector of polycystin signaling and a target for therapy in polycystic kidney disease
Source: Nat Commun. 2024 May 1;15:3698. doi: 10.1038/s41467-024-48025-6 (PMC11063051; doi:10.1038/s41467-024-48025-6)
Supplement: Supplementary file 12 — Source Data [file 41467_2024_48025_MOESM12_ESM.xlsx]

## Sheet: Fig.2d
qRT-PCR for indicated genes
PTP-Dox							PTP+Dox
Cables2	Chpf	Tspan5	Anks3	Ptpdc1	Lad1	Ntn4	Cables2	Chpf	Tspan5	Anks3	Ptpdc1	Lad1	Ntn4
1.08748	1.00117	0.87431	0.964371	1.01537	0.984577	0.98501	1.40502	2.03262	1.93915	1.48725	1.68552	0.503704	0.332338
0.973659	0.835735	1.01969	0.933725	0.964377	0.784965	1.02103	1.56927	2.43496	1.6627	1.53606	1.77465	0.631789	0.320614
0.942027	1.16666	1.10743	1.10255	1.02045	1.23084	0.994078	1.62195	1.74429	1.53095	1.30085	1.67713	0.402923	0.329305
PTP = Pax rtTA, TetOcre, Pkd1 flfl

## Sheet: Fig. 3a
qRT-PCR for Glis2 expression
noncystic	0 days reexp	2 days reexp	4 days rexp	6 days reexp
0.9	2.7	1	0.9	1
1	2.7	1.4	1.3	1.2
1.1	2.5	1.5	1.6	1.5
1	3.1	1.8	2.7	1.5
1.1	4.2	1.9	1.2	2.7
1.1		1.8	2.1	1.7
			1.7

## Sheet: Fig. 3b
qRT-PCR for Glis2 expression
P1	P10	P20	P40
1.69193	2.67412	0.82105	0.957388
1.6492	2.70789	0.767986	1.03696
1.83128	2.12398	0.905972	1.00926

## Sheet: Fig. 3c
						Glis2
					lamin A/C
					ponceau

## Sheet: Fig. 3d
qRT-PCR for indicated genes
PTP-Dox			PTP+Dox
Glis2	Pkd1	Pkd2	Glis2	Pkd1	Pkd2
0.914242	0.992337	1.03872	2.35364	0.318183	2.66056
0.92394	1.00766	0.87364	2.23229	0.367806	4.61082
1.16194	0.981932	1.08753	2.29689	0.339	3.15066
PTP = Pax, TetOcre, Pkd1 flfl

## Sheet: Fig. 3e
			Glis2							PC2						LaminB1							Ponceau

## Sheet: Fig. 3f
qRT-PCR for indicated genes
PTP2-Doxy			PTP2+Doxy
Glis2	Pkd1	Pkd2	Glis2	Pkd1	Pkd2
1.00863	1.04075	1.12311	3.06047	3.13517	0.204815
0.975895	0.936199	1.00446	3.16311	3.4853	0.229007
1.01562	1.0235	0.873472	3.03939	3.18801	0.263353
PTP2 = Pax8, TetOcre, Pkd2 flfl

## Sheet: Fig. 3g
					Glis2
					PC2
					PC2
					Lamin A/C
					lamin A/C
						Ponceau

## Sheet: Fig. 3h
qRT-PCR for indicated genes
PTP-Dox				PTP+Dox					PTPK-Dox				PTPK+Dox
Glis2	Pkd1	Pkd2	Kif3a	Glis2	Pkd1	Pkd2	Kif3a		Glis2	Pkd1	Pkd2	Kif3a	Glis2	Pkd1	Pkd2	Kif3a
0.914242	1.05778	1.03872	1.05133	2.35364	0.349342	2.66056	1.01497		1.11549	0.923803	1.0634	0.861353	0.916889	0.24213	0.755045	0.244067
0.92394	0.890576	0.87364	0.853458	2.23229	0.331431	2.61082	1.21529		0.913865	0.746609	0.96198	1.17854	1.11919	0.299593	0.834651	0.178381
1.16194	1.05173	1.08753	1.09428	2.29689	0.401478	3.15066	1.05849		0.970742	1.3297	0.975896	0.960147	1.05361	0.168218	0.822751	0.218955
PTP = Pax8, TetOcre, Pkd1 flfl
PTPK = Pax8, TetOcre, Pkd1 flfl, Kif3a flfl

## Sheet: Fig.3i
			Glis2								PC2
			hsp90								kif3a
											hsp90
											Ponceau

[truncated: 25 more sheets: Fig. 3j, Fig. 3k, Fig. 3l, Fig. 3m, Fig. 4 b,c,d, Fig. 4 f,g,h, Fig. 4 j,k,l, Fig. 4 n,o,p,  Fig. 5 b,c,d, Fig.5 m, Fig. 5n, Fig. 6 a,c,e, Fig. 6 g,i,k,m, Supp.Fig. 1a, Supp.Fig. 1c, Supp.Fig. 8a, Supp.Fig. 9a, Supp.Fig. 9b, Supp.Fig. 9c, Supp.Fig. 9d …]
